# Supplementary material for: Role of BicDR in bristle shaft construction and support of BicD functions
Source: J Cell Sci. 2024 Jan 31;137(2):jcs261408. doi: 10.1242/jcs.261408 (PMC10917063; doi:10.1242/jcs.261408)
Supplement: Table S5. Differential expression analysis of proteins that were identified in either the tagged BicDR::GFP IP, BicDRK555A::GFP or in the wild-type negative control IP (MS analysis). [file joces-137-261408-TableS5.xlsx]

## Sheet: proteinGroups cleaned
Table S5. Proteins identified in either the tagged BicDR::GFP IP, BicDRK555A::GFP or in the wild-type negative control IP.
Leading_Protein	GN	Protein IDs	Majority protein IDs	Fasta headers	Number of proteins	Razor + unique peptides	Sequence coverage [%]	Mol. weight [kDa]	Sequence length	Q-value	Score	Num Ident byMSMS//byMatch BicDRGFP	Num Ident byMSMS//byMatch BicDRLA	Num Ident byMSMS//byMatch WT	Intensity	MS/MS count	Only identified by site	Potential contaminant	iBAQ	iBAQ BicDRGFP_1	iBAQ BicDRGFP_2	iBAQ BicDRGFP_3	iBAQ BicDRLA_1	iBAQ BicDRLA_2	iBAQ BicDRLA_3	iBAQ WT_1	iBAQ WT_2	iBAQ WT_3	iBAQ WT_4	LFQ BicDRGFP_1	LFQ BicDRGFP_2	LFQ BicDRGFP_3	LFQ BicDRLA_1	LFQ BicDRLA_2	LFQ BicDRLA_3	LFQ WT_1	LFQ WT_2	LFQ WT_3	LFQ WT_4	Seen in at least 2 reps in BicDRGFP	Seen in no reps in BicDRGFP	Seen in all reps in BicDRGFP	Seen in at least 2 reps in BicDRLA	Seen in no reps in BicDRLA	Seen in all reps in BicDRLA	Seen in at least 2 reps in WT	Seen in no reps in WT	Seen in all reps in WT	OnOff WT vs BicDRGFP onIn
aj|BicDR|BicDRGFP_DROME		aj|BicDR|BicDRGFP_DROME;aj|BicDRLysmut|BicDRLysmutGFP_DROME	aj|BicDR|BicDRGFP_DROME;aj|BicDRLysmut|BicDRLysmutGFP_DROME	First ORF BicDR_GFP added by A. Jenina;First ORF BicDRLysmut added by A. Jenina	2	4	59.9	97.561	866	0	220.34	0//0	0//0	1//0	852610000	74			18535000	1381300	4011000	2826300	1079300	6382100	2086200	55121	167050	154400	392210	35609000	52131000	92467000	45617000	191380000	30868000	8467700	6102800	7788200	9965300	TRUE	FALSE	TRUE	TRUE	FALSE	TRUE	TRUE	FALSE	TRUE
sp|O02195|EIF3I_DROME	eIF3i	sp|O02195|EIF3I_DROME	sp|O02195|EIF3I_DROME	Eukaryotic translation initiation factor 3 subunit I OS=Drosophila melanogaster GN=eIF3i PE=1 SV=1	1	3	14.7	36.159	326	0	53.357	0//0	2//0	3//0	173670000	8			9648500	679300	1557200	607450	465500	778300	1388700	486250	1382200	1347500	956150	11956000	10598000	11002000	12278000	8285600	9274100	9617800	14396000	17059000	11044000	TRUE	FALSE	TRUE	TRUE	FALSE	TRUE	TRUE	FALSE	TRUE
sp|O16797|RL3_DROME	RpL3	sp|O16797|RL3_DROME;tr|C6SUV6|C6SUV6_DROME;tr|C7LA69|C7LA69_DROME;tr|E0R984|E0R984_DROME	sp|O16797|RL3_DROME;tr|C6SUV6|C6SUV6_DROME;tr|C7LA69|C7LA69_DROME	60S ribosomal protein L3 OS=Drosophila melanogaster GN=RpL3 PE=1 SV=3;LP14077p (Fragment) OS=Drosophila melanogaster GN=RpL3-RA PE=2 SV=1;RE52161p OS=Drosophila melanogaster GN=RpL3-RB PE=2 SV=1	4	10	38.2	46.915	416	0	170.75	1//0	0//1	2//0	1574500000	116			71568000	5680700	10694000	8216800	2495700	12321000	11808000	2600000	5899800	7092900	4760500	115910000	111320000	87745000	103670000	105860000	105920000	94820000	70258000	116580000	71134000	TRUE	FALSE	TRUE	TRUE	FALSE	TRUE	TRUE	FALSE	TRUE
sp|O18404|HCD2_DROME	scu	sp|O18404|HCD2_DROME;tr|D5A7S2|D5A7S2_DROME	sp|O18404|HCD2_DROME	3-hydroxyacyl-CoA dehydrogenase type-2 OS=Drosophila melanogaster GN=scu PE=1 SV=1	2	17	93.7	26.905	255	0	323.31	1//0	1//0	0//0	6669500000	347			513040000	40909000	66239000	53744000	30517000	65897000	55648000	20017000	35340000	40401000	104330000	417760000	430130000	456350000	435620000	445770000	397080000	366000000	358220000	462590000	657230000	TRUE	FALSE	TRUE	TRUE	FALSE	TRUE	TRUE	FALSE	TRUE
sp|O18413|PRS8_DROME	Rpt6	sp|O18413|PRS8_DROME;tr|Q9VA54|Q9VA54_DROME	sp|O18413|PRS8_DROME	26S proteasome regulatory subunit 8 OS=Drosophila melanogaster GN=Rpt6 PE=1 SV=2	2	12	47.7	45.857	405	0	264.08	1//0	1//0	0//1	468650000	74			19527000	1249600	4440700	1162500	992270	4013200	3020200	524700	359820	847350	2916600	24541000	36008000	20235000	32014000	29004000	37645000	31598000	13845000	23567000	30277000	TRUE	FALSE	TRUE	TRUE	FALSE	TRUE	TRUE	FALSE	TRUE
sp|O61613|NMT_DROME	Nmt	sp|O61613|NMT_DROME	sp|O61613|NMT_DROME	Glycylpeptide N-tetradecanoyltransferase OS=Drosophila melanogaster GN=Nmt PE=2 SV=2	1	2	6.6	53.832	472	0	36.133	0//1	1//0	1//3	149440000	26			5747700	201620		454990	180380		454020	1028300	870480	1765800	792080	6841900		6923400	9264000		7306400	33439000	14628000	29681000	12248000	TRUE	FALSE	FALSE	TRUE	FALSE	FALSE	TRUE	FALSE	TRUE
sp|O62619|KPYK_DROME	PyK	sp|O62619|KPYK_DROME	sp|O62619|KPYK_DROME	Pyruvate kinase OS=Drosophila melanogaster GN=PyK PE=2 SV=2	1	33	60.2	57.44	533	0	323.31	0//2	0//1	1//2	12963000000	930			480110000	30883000	56025000	63602000	14068000	77927000	48534000	20855000	58464000	64792000	44960000	853750000	712150000	884960000	605250000	929750000	628190000	809590000	1012500000	1122800000	683890000	TRUE	FALSE	TRUE	TRUE	FALSE	TRUE	TRUE	FALSE	TRUE
sp|O77410|EIF3E_DROME	eIF3e	sp|O77410|EIF3E_DROME;tr|Q8MR88|Q8MR88_DROME	sp|O77410|EIF3E_DROME;tr|Q8MR88|Q8MR88_DROME	Eukaryotic translation initiation factor 3 subunit E OS=Drosophila melanogaster GN=eIF3e PE=1 SV=1;Eukaryotic translation initiation factor 3 subunit E OS=Drosophila melanogaster GN=eIF3e PE=2 SV=1	2	2	5.7	51.162	435	0	71.484	0//2	0//2	3//0	71681000	18			2654900	109790	335070	445400	83876	496160	576590	119230	261980	226770		6930300	2697400	3308800	7766700	4457000	3044000	7515300	3396100	4557500		TRUE	FALSE	TRUE	TRUE	FALSE	TRUE	TRUE	FALSE	TRUE
sp|O97125|HSP68_DROME	Hsp68	sp|O97125|HSP68_DROME;sp|P11146|HSP7B_DROME;tr|F3YDH1|F3YDH1_DROME;tr|C7LA76|C7LA76_DROME;sp|Q9VG58|HSP74_DROME;sp|Q9BIS2|HSP73_DROME;sp|Q9BIR7|HSP75_DROME;sp|Q8INI8|HSP72_DROME;tr|F3YDI6|F3YDI6_DROME;sp|P82910|HSP70_DROME;sp|P02825|HSP71_DROME	sp|O97125|HSP68_DROME;sp|P11146|HSP7B_DROME;tr|F3YDH1|F3YDH1_DROME;tr|C7LA76|C7LA76_DROME;sp|Q9VG58|HSP74_DROME;sp|Q9BIS2|HSP73_DROME;sp|Q9BIR7|HSP75_DROME;sp|Q8INI8|HSP72_DROME;tr|F3YDI6|F3YDI6_DROME;sp|P82910|HSP70_DROME;sp|P02825|HSP71_DROME	Heat shock protein 68 OS=Drosophila melanogaster GN=Hsp68 PE=1 SV=1;Heat shock 70 kDa protein cognate 2 OS=Drosophila melanogaster GN=Hsc70-2 PE=1 SV=2;LP11561p OS=Drosophila melanogaster GN=Hsp70Bbb-RA PE=2 SV=1;LP11008p OS=Drosophila melanogaster GN=Hsp7	11	2	8.8	69.743	635	0.0025641	14.284	0//2	1//1	2//2	125370000	3			3582000	207670	407560	508720		495590	705160		347170	474820	435340	9023700	9200000	6804600		8112400	7501700		6532400	9001500	14037000	TRUE	FALSE	TRUE	TRUE	FALSE	FALSE	TRUE	FALSE	FALSE
sp|P00761|TRYP_PIG		sp|P00761|TRYP_PIG;CON__sp|P00761|TRYP_PIG	sp|P00761|TRYP_PIG;CON__sp|P00761|TRYP_PIG	Trypsin OS=Sus scrofa PE=1 SV=1;	2	5	25.1	24.409	231	0	323.31	0//0	0//0	1//0	14388000000	272		+	1199000000	107230000	148230000	140720000	76967000	159660000	104340000	100600000	136270000	118830000	106130000	1279800000	982410000	805640000	1330200000	895200000	552020000	1738800000	1079000000	974170000	601370000	TRUE	FALSE	TRUE	TRUE	FALSE	TRUE	TRUE	FALSE	TRUE
sp|P00974|BPT1_BOVIN		sp|P00974|BPT1_BOVIN;CON__sp|P00974|BPT1_BOVIN	sp|P00974|BPT1_BOVIN;CON__sp|P00974|BPT1_BOVIN	Pancreatic trypsin inhibitor OS=Bos taurus PE=1 SV=2;	2	11	38	10.903	100	0	323.31	0//0	0//0	1//0	122900000000	1113		+	24580000000	1448000000	2359700000	2683800000	1479200000	3091300000	3406600000	1429100000	2440000000	2987200000	3255100000	7661800000	4033300000	5510400000	12058000000	3658700000	6360300000	10985000000	6573700000	9303000000	7469100000	TRUE	FALSE	TRUE	TRUE	FALSE	TRUE	TRUE	FALSE	TRUE
sp|P02283|H2B_DROME	His2B	sp|P02283|H2B_DROME	sp|P02283|H2B_DROME	Histone H2B OS=Drosophila melanogaster GN=His2B PE=1 SV=2	1	3	22.8	13.696	123	0	193.22	1//1	0//2	4//0	1054800000	49			150690000	5914900	16835000	19752000	3534100	17587000	18441000	4714000	16512000	22032000	25369000	51884000	52401000	62468000	41521000	50767000	52865000	58238000	78278000	99497000	101920000	TRUE	FALSE	TRUE	TRUE	FALSE	TRUE	TRUE	FALSE	TRUE
sp|P02533|K1C14_HUMAN	KRT14	sp|P02533|K1C14_HUMAN;CON__sp|P02533|K1C14_HUMAN;sp|P08779|K1C16_HUMAN;CON__sp|P08779|K1C16_HUMAN	sp|P02533|K1C14_HUMAN;CON__sp|P02533|K1C14_HUMAN;sp|P08779|K1C16_HUMAN;CON__sp|P08779|K1C16_HUMAN	Keratin, type I cytoskeletal 14 OS=Homo sapiens GN=KRT14 PE=1 SV=4;;Keratin, type I cytoskeletal 16 OS=Homo sapiens GN=KRT16 PE=1 SV=4;	4	2	12.1	51.561	472	0	17.081	0//0	0//0	1//0	4395500	2		+	146520		34889					111630					901670					4001700				FALSE	FALSE	FALSE	FALSE	TRUE	FALSE	FALSE	FALSE	FALSE
sp|P02769|ALBU_BOVIN	ALB	sp|P02769|ALBU_BOVIN;CON__sp|P02769|ALBU_BOVIN	sp|P02769|ALBU_BOVIN;CON__sp|P02769|ALBU_BOVIN	Serum albumin OS=Bos taurus GN=ALB PE=1 SV=4;	2	45	76.3	69.293	607	0	323.31	0//0	0//0	1//0	14789000000	968		+	352120000	9395900	50110000	46770000	9794200	53311000	47557000	13207000	45034000	37516000	39422000	447130000	953560000	1069100000	646590000	992470000	908230000	750420000	1211300000	1073100000	834960000	TRUE	FALSE	TRUE	TRUE	FALSE	TRUE	TRUE	FALSE	TRUE
sp|P04259|K2C6B_HUMAN	KRT6B	sp|P04259|K2C6B_HUMAN;CON__sp|P04259|K2C6B_HUMAN;sp|P48668|K2C6C_HUMAN;sp|P02538|K2C6A_HUMAN;CON__sp|P48668|K2C6C_HUMAN;CON__sp|P02538|K2C6A_HUMAN	sp|P04259|K2C6B_HUMAN;CON__sp|P04259|K2C6B_HUMAN;sp|P48668|K2C6C_HUMAN;sp|P02538|K2C6A_HUMAN;CON__sp|P48668|K2C6C_HUMAN;CON__sp|P02538|K2C6A_HUMAN	Keratin, type II cytoskeletal 6B OS=Homo sapiens GN=KRT6B PE=1 SV=5;;Keratin, type II cytoskeletal 6C OS=Homo sapiens GN=KRT6C PE=1 SV=3;Keratin, type II cytoskeletal 6A OS=Homo sapiens GN=KRT6A PE=1 SV=3;;	6	2	11.9	60.066	564	0.002611	15.008	0//0	0//0	1//0	19159000	5		+	638620		282090					356530					5878900					13681000				FALSE	FALSE	FALSE	FALSE	TRUE	FALSE	FALSE	FALSE	FALSE
sp|P04264|K2C1_HUMAN	KRT1	sp|P04264|K2C1_HUMAN;CON__sp|P04264|K2C1_HUMAN	sp|P04264|K2C1_HUMAN;CON__sp|P04264|K2C1_HUMAN	Keratin, type II cytoskeletal 1 OS=Homo sapiens GN=KRT1 PE=1 SV=6;	2	25	41.1	66.038	644	0	323.31	0//0	0//0	1//2	1253000000	152		+	40418000	226870	5523100	4239700	77101	310290	12134000	14762000	488450	2075300	581540	12709000	75955000	69753000	8986600	3371600	223230000	581320000	7779600	38644000	8085300	TRUE	FALSE	TRUE	TRUE	FALSE	TRUE	TRUE	FALSE	TRUE
sp|P04359|RL32_DROME	RpL32	sp|P04359|RL32_DROME;tr|A0A1B3Q3R0|A0A1B3Q3R0_DROME;tr|A0A0F6PCQ7|A0A0F6PCQ7_DROME	sp|P04359|RL32_DROME;tr|A0A1B3Q3R0|A0A1B3Q3R0_DROME	60S ribosomal protein L32 OS=Drosophila melanogaster GN=RpL32 PE=1 SV=3;GEO09668p1 (Fragment) OS=Drosophila melanogaster PE=2 SV=1	3	4	29.1	16.02	134	0	24.652	1//0	1//1	4//0	130980000	6			18712000	1289800	3074400	955160	787380	4709400	3806700	374040	1861300	1854100		16310000	6199700	5690000	9062800	9528000	5078600	7946400	9395300	11756000		TRUE	FALSE	TRUE	TRUE	FALSE	TRUE	TRUE	FALSE	FALSE
sp|P06606-3|TBA4_DROME	alphaTub67C	sp|P06606-3|TBA4_DROME;sp|P06606-2|TBA4_DROME;sp|P06606-1|TBA4_DROME;sp|P06606-4|TBA4_DROME;sp|P06606|TBA4_DROME;tr|Q6NP92|Q6NP92_DROME	sp|P06606-3|TBA4_DROME;sp|P06606-2|TBA4_DROME;sp|P06606-1|TBA4_DROME;sp|P06606-4|TBA4_DROME;sp|P06606|TBA4_DROME;tr|Q6NP92|Q6NP92_DROME	Tubulin alpha-4 chain OS=Drosophila melanogaster GN=alphaTub67C PE=3 SV=1;Tubulin alpha-4 chain OS=Drosophila melanogaster GN=alphaTub67C PE=3 SV=1;Tubulin alpha-4 chain OS=Drosophila melanogaster GN=alphaTub67C PE=3 SV=1;Tubulin alpha-4 chain OS=Drosophil	6	16	44.7	50.789	459	0	323.31	1//1	1//1	3//0	3932800000	368			206990000	10774000	23449000	17539000	8213800	20401000	44779000	5403400	12306000	12219000	51904000	183550000	219820000	217010000	219370000	195810000	355480000	142190000	175170000	206480000	475150000	TRUE	FALSE	TRUE	TRUE	FALSE	TRUE	TRUE	FALSE	TRUE
sp|P09180|RL4_DROME	RpL4	sp|P09180|RL4_DROME;tr|Q1EBX5|Q1EBX5_DROME	sp|P09180|RL4_DROME;tr|Q1EBX5|Q1EBX5_DROME	60S ribosomal protein L4 OS=Drosophila melanogaster GN=RpL4 PE=1 SV=2;IP15855p OS=Drosophila melanogaster PE=2 SV=1	2	15	41.1	45.025	401	0	323.31	2//0	1//0	2//1	2144400000	190			102120000	5803000	17370000	13244000	3515700	17895000	16861000	2811600	7182100	9587600	7844700	133450000	153410000	136920000	113840000	158590000	140550000	105820000	99885000	151390000	103420000	TRUE	FALSE	TRUE	TRUE	FALSE	TRUE	TRUE	FALSE	TRUE
sp|P13060|EF2_DROME	EF2	sp|P13060|EF2_DROME	sp|P13060|EF2_DROME	Elongation factor 2 OS=Drosophila melanogaster GN=EF2 PE=1 SV=4	1	27	38	94.458	844	0	323.31	2//0	1//2	2//2	2831100000	271			64343000	2714100	8843700	5083700	1980100	6120700	6331800	9087500	10386000	6621400	7174500	160420000	175170000	141310000	167380000	145290000	131470000	435500000	289220000	223640000	172130000	TRUE	FALSE	TRUE	TRUE	FALSE	TRUE	TRUE	FALSE	TRUE
sp|P13395|SPTCA_DROME	alpha-Spec	sp|P13395|SPTCA_DROME;tr|M9PDQ0|M9PDQ0_DROME;tr|M9PBI5|M9PBI5_DROME;tr|M9PGV6|M9PGV6_DROME	sp|P13395|SPTCA_DROME;tr|M9PDQ0|M9PDQ0_DROME;tr|M9PBI5|M9PBI5_DROME;tr|M9PGV6|M9PGV6_DROME	Spectrin alpha chain OS=Drosophila melanogaster GN=alpha-Spec PE=1 SV=2;Alpha spectrin, isoform D OS=Drosophila melanogaster GN=alpha-Spec PE=4 SV=1;Alpha spectrin, isoform C OS=Drosophila melanogaster GN=alpha-Spec PE=4 SV=1;Alpha spectrin, isoform B OS=D	4	2	1.5	278.3	2415	0.0022676	10.475	2//0	2//1	4//0	756840000	5			5367600		983490	739810		1391300	753570		578690	789800	130970		67695000	49082000		62927000	86867000		47176000	64189000	15413000	TRUE	FALSE	FALSE	TRUE	FALSE	FALSE	TRUE	FALSE	FALSE
sp|P13496|DCTN1_DROME	Gl	sp|P13496|DCTN1_DROME	sp|P13496|DCTN1_DROME	Dynactin subunit 1 OS=Drosophila melanogaster GN=Gl PE=1 SV=2	1	2	2.7	141.22	1265	0	25.206	2//0	3//0	4//0	0	2			0																					FALSE	TRUE	FALSE	FALSE	FALSE	FALSE	FALSE	FALSE	FALSE
sp|P13645|K1C10_HUMAN	KRT10	sp|P13645|K1C10_HUMAN;CON__sp|P13645|K1C10_HUMAN;sp|P13646-2|K1C13_HUMAN;CON__sp|P13646-2|K1C13_HUMAN;sp|P08727|K1C19_HUMAN;CON__sp|P08727|K1C19_HUMAN;sp|Q14525|KT33B_HUMAN;CON__sp|Q14525|KT33B_HUMAN;sp|Q15323|K1H1_HUMAN;CON__sp|Q15323|K1H1_HUMAN;sp|O76013-2|KRT36_HUMAN;CON__sp|O76013-2|KRT36_HUMAN;sp|P13646-3|K1C13_HUMAN;CON__sp|P13646-3|K1C13_HUMAN;sp|Q04695|K1C17_HUMAN;CON__sp|Q04695|K1C17_HUM…	sp|P13645|K1C10_HUMAN;CON__sp|P13645|K1C10_HUMAN	Keratin, type I cytoskeletal 10 OS=Homo sapiens GN=KRT10 PE=1 SV=6;	34	7	20.7	58.826	584	0	189.38	0//0	0//0	1//0	179480000	38		+	6903000	26928	1854100	198740			2048500	2413100	249590	66595	45495	1230400	15698000	2128300			31607000	84423000	5045000	1801400	1258500	TRUE	FALSE	TRUE	FALSE	FALSE	FALSE	TRUE	FALSE	TRUE
sp|P17704|RS17_DROME	RpS17	sp|P17704|RS17_DROME	sp|P17704|RS17_DROME	40S ribosomal protein S17 OS=Drosophila melanogaster GN=RpS17 PE=1 SV=2	1	17	84	15.285	131	0	323.31	0//2	0//1	2//2	9187500000	401			1531200000	142930000	307030000	189250000	63374000	375520000	215120000	31086000	75276000	48767000	82898000	739580000	781960000	643800000	456300000	1108200000	624590000	238070000	361820000	263360000	330590000	TRUE	FALSE	TRUE	TRUE	FALSE	TRUE	TRUE	FALSE	TRUE
sp|P20432|GSTD1_DROME	GstD1	sp|P20432|GSTD1_DROME	sp|P20432|GSTD1_DROME	Glutathione S-transferase D1 OS=Drosophila melanogaster GN=GstD1 PE=1 SV=1	1	3	18.2	23.866	209	0	36.766	0//3	0//1	2//2	170580000	34			17058000	579350	4884700	2187600	526020	1608200	3459700	42850	262880	161850	3344700	7747200	14165000	10029000	10659000	9166700	13016000		7891300	5434200	13877000	TRUE	FALSE	TRUE	TRUE	FALSE	TRUE	TRUE	FALSE	TRUE
sp|P21187|PABP_DROME	pAbp	sp|P21187|PABP_DROME	sp|P21187|PABP_DROME	Polyadenylate-binding protein OS=Drosophila melanogaster GN=pAbp PE=1 SV=3	1	24	45.7	69.925	634	0	323.31	0//3	0//2	1//2	2811700000	249			96956000	3668200	8471200	5701100	2038700	6193300	9022800	4316600	5268500	13409000	38866000	129490000	130950000	117820000	129020000	108390000	129000000	151370000	129580000	247420000	493440000	TRUE	FALSE	TRUE	TRUE	FALSE	TRUE	TRUE	FALSE	TRUE
sp|P22979|HSP6C_DROME	Hsp67Bc	sp|P22979|HSP6C_DROME	sp|P22979|HSP6C_DROME	Heat shock protein 67B3 OS=Drosophila melanogaster GN=Hsp67Bc PE=1 SV=2	1	3	23.6	22.18	199	0	21.049	0//3	1//1	1//1	22867000	11			2286700	111040	636070		318630	1220900						2323400	3294000		5236900	3987000						TRUE	FALSE	FALSE	TRUE	FALSE	FALSE	FALSE	TRUE	FALSE	BicDRGFP
sp|P23128|DDX6_DROME	me31B	sp|P23128|DDX6_DROME	sp|P23128|DDX6_DROME	Putative ATP-dependent RNA helicase me31b OS=Drosophila melanogaster GN=me31B PE=1 SV=3	1	8	28.3	51.945	459	0	123.32	0//3	1//1	2//1	682150000	102			26237000	1755900	2239600	1361200	1354600	2912800	3743400	2101300	2585800	1958800	6223300	51996000	29409000	27299000	62793000	33323000	43420000	62320000	39723000	46273000	69984000	TRUE	FALSE	TRUE	TRUE	FALSE	TRUE	TRUE	FALSE	TRUE
sp|P25160|ARL1_DROME	Arl1	sp|P25160|ARL1_DROME	sp|P25160|ARL1_DROME	ADP-ribosylation factor-like protein 1 OS=Drosophila melanogaster GN=Arl1 PE=2 SV=5	1	3	24.4	20.247	180	0	32.281	0//3	1//2	1//3	30795000	3			3421600		986400			1576500	858680						4501900			6377700	3007100					FALSE	FALSE	FALSE	TRUE	FALSE	FALSE	FALSE	TRUE	FALSE
sp|P29843|HSP7A_DROME	Hsc70-1	sp|P29843|HSP7A_DROME;tr|F3YDH5|F3YDH5_DROME;tr|Q8IH88|Q8IH88_DROME;tr|Q7JQR9|Q7JQR9_DROME	sp|P29843|HSP7A_DROME;tr|F3YDH5|F3YDH5_DROME;tr|Q8IH88|Q8IH88_DROME;tr|Q7JQR9|Q7JQR9_DROME	Heat shock 70 kDa protein cognate 1 OS=Drosophila melanogaster GN=Hsc70-1 PE=1 SV=1;AT29089p (Fragment) OS=Drosophila melanogaster GN=Hsc70-1-RA PE=2 SV=1;AT28834p (Fragment) OS=Drosophila melanogaster GN=Hsc70-1 PE=2 SV=1;RH49358p OS=Drosophila melanogast	4	2	6.1	70.686	641	0.002681	16.129	1//2	2//1	3//1	146900000	14			4590600	232100		786470	318920		1042600	720970	248470		1241100	11205000		17485000	16335000		16569000	15458000	10294000		21612000	TRUE	FALSE	FALSE	TRUE	FALSE	FALSE	TRUE	FALSE	FALSE
sp|P35381|ATPA_DROME	blw	sp|P35381|ATPA_DROME	sp|P35381|ATPA_DROME	ATP synthase subunit alpha, mitochondrial OS=Drosophila melanogaster GN=blw PE=1 SV=2	1	25	35.7	59.421	552	0	323.31	1//1	2//0	0//0	3238200000	261			95241000	7036500	10676000	13378000	4713700	16237000	7931700	2873100	7478900	7807300	17110000	245330000	158480000	245020000	225320000	236480000	134270000	150070000	183340000	207710000	288590000	TRUE	FALSE	TRUE	TRUE	FALSE	TRUE	TRUE	FALSE	TRUE
sp|P35527|K1C9_HUMAN	KRT9	sp|P35527|K1C9_HUMAN;CON__sp|P35527|K1C9_HUMAN	sp|P35527|K1C9_HUMAN;CON__sp|P35527|K1C9_HUMAN	Keratin, type I cytoskeletal 9 OS=Homo sapiens GN=KRT9 PE=1 SV=3;	2	17	43.2	62.064	623	0	323.31	0//0	0//0	1//1	815940000	112		+	31382000	669520	3202100	3347200	273700	107220	10649000	11047000	174240	1681000	231790	19104000	42964000	36609000	14593000	1923600	137090000	387950000	7357800	31195000	4923700	TRUE	FALSE	TRUE	TRUE	FALSE	TRUE	TRUE	FALSE	TRUE
sp|P35908|K22E_HUMAN	KRT2	sp|P35908|K22E_HUMAN;CON__sp|P35908|K22E_HUMAN;sp|P19013|K2C4_HUMAN;CON__sp|P19013|K2C4_HUMAN;sp|Q5XKE5|K2C79_HUMAN;CON__sp|Q5XKE5|K2C79_HUMAN;sp|O95678|K2C75_HUMAN;CON__sp|O95678|K2C75_HUMAN;sp|P13647|K2C5_HUMAN;CON__sp|P13647|K2C5_HUMAN	sp|P35908|K22E_HUMAN;CON__sp|P35908|K22E_HUMAN	Keratin, type II cytoskeletal 2 epidermal OS=Homo sapiens GN=KRT2 PE=1 SV=2;	10	8	18.8	65.432	639	0	86.316	0//0	0//0	4//0	244960000	33		+	6281100	111200	1874000	410090	106570	36245	1648200	2010300	84551			7036500	28676000	17590000	6155100	3827200	42130000	88343000	4334200			TRUE	FALSE	TRUE	TRUE	FALSE	TRUE	TRUE	FALSE	FALSE
sp|P36241|RL19_DROME	RpL19	sp|P36241|RL19_DROME	sp|P36241|RL19_DROME	60S ribosomal protein L19 OS=Drosophila melanogaster GN=RpL19 PE=1 SV=2	1	11	41.9	23.998	203	0	272.78	1//2	0//2	2//2	1540700000	190			192590000	29463000	34111000	20698000	10418000	34052000	20283000	7603700	9775900	14535000	11649000	206050000	100970000	87277000	140640000	97807000	82062000	99258000	61397000	87776000	62676000	TRUE	FALSE	TRUE	TRUE	FALSE	TRUE	TRUE	FALSE	TRUE
sp|P37276|DYHC_DROME	Dhc64C	sp|P37276|DYHC_DROME;tr|M9PEC8|M9PEC8_DROME;tr|M9PEN4|M9PEN4_DROME;tr|M9PBQ3|M9PBQ3_DROME;tr|M9PE73|M9PE73_DROME;tr|M9PBQ0|M9PBQ0_DROME;tr|M9PHG8|M9PHG8_DROME;tr|Q1EBX0|Q1EBX0_DROME	sp|P37276|DYHC_DROME;tr|M9PEC8|M9PEC8_DROME;tr|M9PEN4|M9PEN4_DROME;tr|M9PBQ3|M9PBQ3_DROME;tr|M9PE73|M9PE73_DROME;tr|M9PBQ0|M9PBQ0_DROME;tr|M9PHG8|M9PHG8_DROME	Dynein heavy chain, cytoplasmic OS=Drosophila melanogaster GN=Dhc64C PE=2 SV=2;Dynein heavy chain 64C, isoform G OS=Drosophila melanogaster GN=Dhc64C PE=1 SV=1;Dynein heavy chain 64C, isoform F OS=Drosophila melanogaster GN=Dhc64C PE=1 SV=1;Dynein heavy ch	8	23	7.1	530.18	4639	0	320.04	1//2	1//1	0//1	1566900000	181			6049700	298670	1081300	782950	236680	1397500	804690	52129	203720	397010	795060	105670000	103110000	83776000	143560000	122880000	88420000	45059000	32006000	65215000	111180000	TRUE	FALSE	TRUE	TRUE	FALSE	TRUE	TRUE	FALSE	TRUE
sp|P41093|RL18A_DROME	RpL18A	sp|P41093|RL18A_DROME;tr|Q4V4E7|Q4V4E7_DROME	sp|P41093|RL18A_DROME	60S ribosomal protein L18a OS=Drosophila melanogaster GN=RpL18A PE=1 SV=1	2	5	24.3	21.029	177	0	86.236	1//2	2//1	0//4	926500000	83			92650000	7438500	13220000	9824300	5838800	12935000	13504000	6205600	6730600	8302800	8650700	78939000	54861000	47279000	104870000	46838000	60076000	83091000	38669000	52328000	54179000	TRUE	FALSE	TRUE	TRUE	FALSE	TRUE	TRUE	FALSE	TRUE
sp|P41094|RS18_DROME	RpS18	sp|P41094|RS18_DROME;tr|B6IDT0|B6IDT0_DROME;tr|Q4V607|Q4V607_DROME	sp|P41094|RS18_DROME;tr|B6IDT0|B6IDT0_DROME	40S ribosomal protein S18 OS=Drosophila melanogaster GN=RpS18 PE=1 SV=1;FI09342p (Fragment) OS=Drosophila melanogaster GN=RpS18-RB PE=2 SV=1	3	22	73.7	17.611	152	0	323.31	1//2	2//1	3//1	12793000000	636			1421500000	120550000	279280000	165300000	52178000	287000000	225380000	28049000	82676000	55335000	125730000	1049600000	1152600000	775100000	654010000	1110100000	1023700000	366940000	512610000	390450000	600810000	TRUE	FALSE	TRUE	TRUE	FALSE	TRUE	TRUE	FALSE	TRUE
sp|P45889|ACTZ_DROME	Arp1	sp|P45889|ACTZ_DROME	sp|P45889|ACTZ_DROME	Actin-related protein 1 OS=Drosophila melanogaster GN=Arp1 PE=2 SV=2	1	2	10.4	42.719	376	0.0024331	12.326	2//1	2//0	1//3	30031000	5			1668400		429980	473920		422300	250430				91744		2172200	3056200		2628500	2696000				3228900	TRUE	FALSE	FALSE	TRUE	FALSE	FALSE	FALSE	FALSE	FALSE
sp|P48148|RHO1_DROME	Rho1	sp|P48148|RHO1_DROME	sp|P48148|RHO1_DROME	Ras-like GTP-binding protein Rho1 OS=Drosophila melanogaster GN=Rho1 PE=1 SV=1	1	3	20.8	21.723	192	0	54.401	2//1	1//2	2//0	383080000	35			38308000	4379300	4773700	4769200	3216300	4518600	3462900	1783600	1579200	7487500	2337500	48245000	22200000	20812000	43666000	27561000	17043000	26271000	15115000	42652000	12913000	TRUE	FALSE	TRUE	TRUE	FALSE	TRUE	TRUE	FALSE	TRUE
sp|P48591|RIR1_DROME	RnrL	sp|P48591|RIR1_DROME	sp|P48591|RIR1_DROME	Ribonucleoside-diphosphate reductase large subunit OS=Drosophila melanogaster GN=RnrL PE=1 SV=2	1	9	12.2	91.977	812	0	92.814	2//1	1//2	4//0	317950000	40			9084300	124940	860500	1091700	163370	562980	1068600	492940	1760700	1124500	1834100	10812000	13572000	15423000	13624000	16178000	19378000	19371000	35087000	24171000	31948000	TRUE	FALSE	TRUE	TRUE	FALSE	TRUE	TRUE	FALSE	TRUE
sp|P50887|RL22_DROME	RpL22	sp|P50887|RL22_DROME	sp|P50887|RL22_DROME	60S ribosomal protein L22 OS=Drosophila melanogaster GN=RpL22 PE=1 SV=2	1	18	62.2	30.61	299	0	323.31	2//1	2//1	3//1	6140200000	289			472320000	36196000	135460000	47486000	18199000	111660000	39008000	13740000	21010000	28715000	20845000	567360000	519730000	379520000	439900000	395550000	256960000	295910000	241560000	319570000	190240000	TRUE	FALSE	TRUE	TRUE	FALSE	TRUE	TRUE	FALSE	TRUE
sp|P52295|IMA_DROME	Pen	sp|P52295|IMA_DROME	sp|P52295|IMA_DROME	Importin subunit alpha OS=Drosophila melanogaster GN=Pen PE=1 SV=2	1	4	14	57.821	522	0	49.289	2//1	2//1	3//1	246480000	18			10270000	438260	986870	431120	486690	524340	2823300	255520	420490	412200	3491300	11727000	12617000	5153500	18324000	6268600	37162000	7826200	7477500	5799400	37990000	TRUE	FALSE	TRUE	TRUE	FALSE	TRUE	TRUE	FALSE	TRUE
sp|P55830|RS3A_DROME	RpS3A	sp|P55830|RS3A_DROME	sp|P55830|RS3A_DROME	40S ribosomal protein S3a OS=Drosophila melanogaster GN=RpS3A PE=1 SV=4	1	27	64.2	30.34	268	0	323.31	2//1	2//1	4//0	4468000000	361			297870000	16383000	34635000	33844000	12069000	36674000	33167000	21667000	35445000	42880000	31105000	251950000	242840000	265590000	341030000	262450000	224830000	397710000	361050000	413870000	248810000	TRUE	FALSE	TRUE	TRUE	FALSE	TRUE	TRUE	FALSE	TRUE
sp|P80455|RS12_DROME	RpS12	sp|P80455|RS12_DROME	sp|P80455|RS12_DROME	40S ribosomal protein S12 OS=Drosophila melanogaster GN=RpS12 PE=1 SV=2	1	2	24.5	15.168	139	0.0025381	14.129	2//1	3//0	3//0	119960000	16			17137000	295560	4837700	2770500		2095800	3032500	123430	1257900	717840	2005600	3398800	11528000	8253900		5871400	8402400	4201000	5995300	6418600	7582600	TRUE	FALSE	TRUE	TRUE	FALSE	FALSE	TRUE	FALSE	TRUE
sp|P84051|H2A_DROME	His2A	sp|P84051|H2A_DROME;tr|Q4AB57|Q4AB57_DROME;tr|A0A0B4KH25|A0A0B4KH25_DROME;sp|P08985|H2AV_DROME	sp|P84051|H2A_DROME;tr|Q4AB57|Q4AB57_DROME;tr|A0A0B4KH25|A0A0B4KH25_DROME;sp|P08985|H2AV_DROME	Histone H2A OS=Drosophila melanogaster GN=His2A PE=1 SV=2;Histone H2A OS=Drosophila melanogaster GN=His2A:CG33859 PE=3 SV=1;Histone H2A OS=Drosophila melanogaster GN=His2Av PE=3 SV=1;Histone H2A.v OS=Drosophila melanogaster GN=His2Av PE=1 SV=2	4	2	9.7	13.363	124	0.0026882	16.136	2//1	3//0	4//0	368160000	41			73633000	4500100	8011100	10017000	2750400	10520000	7824500	2478900	10912000	7795100	8823200	22835000	18118000	27895000	21507000	22940000	16589000	19301000	34657000	26295000	24693000	TRUE	FALSE	TRUE	TRUE	FALSE	TRUE	TRUE	FALSE	TRUE
sp|P98163|YL_DROME	yl	sp|P98163|YL_DROME;tr|A0A0D4RRS9|A0A0D4RRS9_DROME	sp|P98163|YL_DROME;tr|A0A0D4RRS9|A0A0D4RRS9_DROME	Putative vitellogenin receptor OS=Drosophila melanogaster GN=yl PE=1 SV=2;FI21413p1 OS=Drosophila melanogaster GN=yl-RA PE=2 SV=1	2	6	4.1	219.52	1984	0	34.912	1//0	1//0	1//0	31635000	8			347640										347640										17533000	FALSE	TRUE	FALSE	FALSE	TRUE	FALSE	FALSE	FALSE	FALSE
sp|Q03001-3|BPA1_HUMAN	DST	sp|Q03001-3|BPA1_HUMAN;CON__sp|Q03001-3|BPA1_HUMAN;sp|Q03001-10|BPA1_HUMAN;CON__sp|Q03001-10|BPA1_HUMAN;sp|Q03001-8|BPA1_HUMAN;CON__sp|Q03001-8|BPA1_HUMAN;sp|Q03001-9|BPA1_HUMAN;CON__sp|Q03001-9|BPA1_HUMAN;sp|Q03001|BPA1_HUMAN;CON__sp|Q03001|BPA1_HUMAN;sp|Q03001-11|BPA1_HUMAN;CON__sp|Q03001-11|BPA1_HUMAN	sp|Q03001-3|BPA1_HUMAN;CON__sp|Q03001-3|BPA1_HUMAN;sp|Q03001-10|BPA1_HUMAN;CON__sp|Q03001-10|BPA1_HUMAN;sp|Q03001-8|BPA1_HUMAN;CON__sp|Q03001-8|BPA1_HUMAN;sp|Q03001-9|BPA1_HUMAN;CON__sp|Q03001-9|BPA1_HUMAN;sp|Q03001|BPA1_HUMAN;CON__sp|Q03001|BPA1_HUMAN;sp|Q03001-11|BPA1_HUMAN;CON__sp|Q03001-11|BPA1_HUMAN	Isoform BPAG1e of Bullous pemphigoid antigen 1 OS=Homo sapiens GN=DST;;Isoform 5 of Bullous pemphigoid antigen 1 OS=Homo sapiens GN=DST;;Isoform EA of Bullous pemphigoid antigen 1 OS=Homo sapiens GN=DST;;Isoform EB of Bullous pemphigoid antigen 1 OS=Homo s	12	2	1.3	306.75	2649	0.0022883	10.814	0//0	0//1	3//0	494430000	3		+	3169400	71274	338680	533040	95257	420210	405000	157680	298040	400040	450220	25638000	21358000	30878000	24468000	37594000	29653000	33358000	31677000	46715000	28311000	TRUE	FALSE	TRUE	TRUE	FALSE	TRUE	TRUE	FALSE	TRUE
sp|Q24368|ISWI_DROME	Iswi	sp|Q24368|ISWI_DROME;tr|I1V4Y8|I1V4Y8_DROME	sp|Q24368|ISWI_DROME;tr|I1V4Y8|I1V4Y8_DROME	Chromatin-remodeling complex ATPase chain Iswi OS=Drosophila melanogaster GN=Iswi PE=1 SV=1;Imitation SWI OS=Drosophila melanogaster GN=ISWI PE=3 SV=1	2	4	7.2	118.87	1027	0	39.306	2//1	1//2	2//1	101000000	24			1942400	107370	236010	330650	69087	157260	604380	51886	106660	130240	148850	5511100	4775500	9075700	7133500	4053900	9815500	4438300	4618900	5346900	4890900	TRUE	FALSE	TRUE	TRUE	FALSE	TRUE	TRUE	FALSE	TRUE
sp|Q24439|ATPO_DROME	ATPsynO	sp|Q24439|ATPO_DROME	sp|Q24439|ATPO_DROME	ATP synthase subunit O, mitochondrial OS=Drosophila melanogaster GN=ATPsynO PE=2 SV=2	1	2	14.4	22.422	209	0.0024814	12.932	2//1	1//2	2//2	40117000	2			2865500		518850	595670		1413500			78979		258500		3389000			7598100			2399300		1794300	TRUE	FALSE	FALSE	FALSE	FALSE	FALSE	TRUE	FALSE	FALSE
sp|Q24478|CP190_DROME	Cp190	sp|Q24478|CP190_DROME	sp|Q24478|CP190_DROME	Centrosome-associated zinc finger protein CP190 OS=Drosophila melanogaster GN=Cp190 PE=1 SV=2	1	2	3.5	121.68	1096	0.0045249	10.338	2//1	2//1	2//2	14329000	2			275560	62625	81052					49273		82613		2825800	2375800					4080900		2871500		TRUE	FALSE	FALSE	FALSE	FALSE	FALSE	TRUE	FALSE	FALSE
sp|Q24560|TBB1_DROME	betaTub56D	sp|Q24560|TBB1_DROME;tr|A1ZBL0|A1ZBL0_DROME;tr|E0R982|E0R982_DROME;sp|P61857|TBB2_DROME;tr|Q7M3K1|Q7M3K1_DROME;tr|Q7M3K0|Q7M3K0_DROME;tr|Q9VAX7|Q9VAX7_DROME;tr|Q8MST5|Q8MST5_DROME	sp|Q24560|TBB1_DROME;tr|A1ZBL0|A1ZBL0_DROME;tr|E0R982|E0R982_DROME;sp|P61857|TBB2_DROME	Tubulin beta-1 chain OS=Drosophila melanogaster GN=betaTub56D PE=1 SV=2;Tubulin beta chain OS=Drosophila melanogaster GN=betaTub56D PE=1 SV=1;GH12877p OS=Drosophila melanogaster GN=betaTub56D-RA PE=2 SV=1;Tubulin beta-2 chain OS=Drosophila melanogaster GN=	8	31	64.4	50.147	447	0	323.31	2//1	2//1	4//0	33888000000	1483			1783600000	100500000	208960000	215840000	70599000	256940000	234340000	79177000	176170000	203120000	237950000	1806100000	2049400000	2427800000	1646400000	2673000000	2059500000	1861800000	2246200000	2480000000	2177200000	TRUE	FALSE	TRUE	TRUE	FALSE	TRUE	TRUE	FALSE	TRUE
sp|Q27268|DX39B_DROME	Hel25E	sp|Q27268|DX39B_DROME	sp|Q27268|DX39B_DROME	ATP-dependent RNA helicase WM6 OS=Drosophila melanogaster GN=Hel25E PE=1 SV=1	1	2	7.1	48.651	424	0	43.18	2//1	2//1	0//4	156760000	15			7125200	636880	1261900	576650	142100	1593300	677650	149450	489420	282360	1315500	16300000	10981000	6409500	6556000	12381000	8352000	6301900	9490300	6235300	10605000	TRUE	FALSE	TRUE	TRUE	FALSE	TRUE	TRUE	FALSE	TRUE
sp|Q7K2G1|ADRM1_DROME	Rpn13	sp|Q7K2G1|ADRM1_DROME	sp|Q7K2G1|ADRM1_DROME	Proteasomal ubiquitin receptor ADRM1 homolog OS=Drosophila melanogaster GN=Rpn13 PE=1 SV=1	1	4	18.8	42.012	389	0	323.31	2//1	3//0	2//2	371550000	72			23222000	1941800	3876200	1371900	1337700	2519000	3799500	903220	1815800	1481000	4175500	33879000	24998000	17638000	31770000	19141000	26028000	24268000	17991000	20671000	26957000	TRUE	FALSE	TRUE	TRUE	FALSE	TRUE	TRUE	FALSE	TRUE
sp|Q7KN62|TERA_DROME	TER94	sp|Q7KN62|TERA_DROME;tr|A0A0B4LFZ4|A0A0B4LFZ4_DROME;tr|D0IQG4|D0IQG4_DROME;tr|Q8IGZ2|Q8IGZ2_DROME	sp|Q7KN62|TERA_DROME;tr|A0A0B4LFZ4|A0A0B4LFZ4_DROME;tr|D0IQG4|D0IQG4_DROME;tr|Q8IGZ2|Q8IGZ2_DROME	Transitional endoplasmic reticulum ATPase TER94 OS=Drosophila melanogaster GN=TER94 PE=1 SV=1;TER94, isoform E OS=Drosophila melanogaster GN=TER94 PE=1 SV=1;AT24528p (Fragment) OS=Drosophila melanogaster GN=TER94-RC PE=2 SV=1;LP12034p OS=Drosophila melanog	4	19	33.7	88.858	801	0	323.31	2//1	3//0	4//0	1173100000	184			27930000	1744000	6066900	3195700	1075000	2240800	4541700	1413200	1949500	1070400	4633000	66963000	100490000	67111000	64247000	62369000	78999000	73429000	76828000	52742000	98067000	TRUE	FALSE	TRUE	TRUE	FALSE	TRUE	TRUE	FALSE	TRUE
sp|Q7KW39|MMSA_DROME	CG17896	sp|Q7KW39|MMSA_DROME;tr|I0B1N8|I0B1N8_DROME;tr|A9UN30|A9UN30_DROME	sp|Q7KW39|MMSA_DROME;tr|I0B1N8|I0B1N8_DROME;tr|A9UN30|A9UN30_DROME	Probable methylmalonate-semialdehyde dehydrogenase [acylating], mitochondrial OS=Drosophila melanogaster GN=CG17896 PE=2 SV=1;FI19805p1 (Fragment) OS=Drosophila melanogaster GN=CG17896-RB PE=2 SV=1;GH07313p OS=Drosophila melanogaster GN=EG:171D11.1 PE=2 SV	3	4	11.7	55.972	520	0	45.755	2//0	0//0	2//0	284940000	30			13569000	571140	1567000	1576700	173530	1743900	1064000	854130	2307400	2118300	1592800	15816000	20874000	16539000	16077000	15252000	10238000	24102000	23264000	27626000	15478000	TRUE	FALSE	TRUE	TRUE	FALSE	TRUE	TRUE	FALSE	TRUE
sp|Q8SWR2|BICRD_DROME	CG17365	sp|Q8SWR2|BICRD_DROME;tr|Q8IGY6|Q8IGY6_DROME	sp|Q8SWR2|BICRD_DROME;tr|Q8IGY6|Q8IGY6_DROME	Bicaudal D-related protein homolog OS=Drosophila melanogaster GN=CG17365 PE=2 SV=1;RE05346p (Fragment) OS=Drosophila melanogaster GN=CG17365 PE=2 SV=1	2	80	84.7	70.235	620	0	323.31	2//0	0//3	3//1	59540000000	2597			1701100000	128390000	371270000	311190000	124540000	575360000	189470000	89671	302460	285680	241440	4520400000	6063900000	5374500000	6017100000	8816100000	3205200000	1823700	1895400	2805900	1498900	TRUE	FALSE	TRUE	TRUE	FALSE	TRUE	TRUE	FALSE	TRUE
sp|Q94546|ATU_DROME	Atu	sp|Q94546|ATU_DROME	sp|Q94546|ATU_DROME	Another transcription unit protein OS=Drosophila melanogaster GN=Atu PE=1 SV=2	1	2	3.6	77.421	725	0	23.035	2//1	0//3	2//2	197370000	3			5194000	242730	319040	1116700	106190	659640	457050	276390	894130	476810	645360	10411000	8703700	9381800	13311000	9290600	7118700	21465000	16985000	9436900		TRUE	FALSE	TRUE	TRUE	FALSE	TRUE	TRUE	FALSE	TRUE
sp|Q94901|LARK_DROME	lark	sp|Q94901|LARK_DROME	sp|Q94901|LARK_DROME	RNA-binding protein lark OS=Drosophila melanogaster GN=lark PE=1 SV=1	1	2	7.1	39.911	352	0.0023202	11.057	2//1	1//2	1//3	11948000	3			519500						97761		145230	215270	61230										823500	FALSE	TRUE	FALSE	FALSE	FALSE	FALSE	TRUE	FALSE	FALSE	WT
sp|Q95RU0|CUE_DROME	cue	sp|Q95RU0|CUE_DROME	sp|Q95RU0|CUE_DROME	Protein cueball OS=Drosophila melanogaster GN=cue PE=1 SV=1	1	2	5.1	72.622	644	0.0022779	10.687	2//1	1//2	1//3	55020000	2			2200800	487050	540310	206520	486780		331300	148860				9824100	7478000	4929000	11761000		7445600	6806300				TRUE	FALSE	TRUE	TRUE	FALSE	FALSE	FALSE	FALSE	FALSE
sp|Q9U9Q4|EIF3H_DROME	eIF3h	sp|Q9U9Q4|EIF3H_DROME	sp|Q9U9Q4|EIF3H_DROME	Eukaryotic translation initiation factor 3 subunit H OS=Drosophila melanogaster GN=eIF3h PE=1 SV=2	1	2	9.5	38.407	338	0.0023753	11.977	2//1	2//1	2//2	36993000	3			2312100	176380	763420	152890		217200	213240	182980	130760	307760	167440	1773600	3351200	1922300		2138700	2189000	3814000	1829000	3513900	2055700	TRUE	FALSE	TRUE	TRUE	FALSE	FALSE	TRUE	FALSE	TRUE
sp|Q9V3G1|RL8_DROME	RpL8	sp|Q9V3G1|RL8_DROME;tr|Q4V4W5|Q4V4W5_DROME	sp|Q9V3G1|RL8_DROME;tr|Q4V4W5|Q4V4W5_DROME	60S ribosomal protein L8 OS=Drosophila melanogaster GN=RpL8 PE=1 SV=1;IP12501p (Fragment) OS=Drosophila melanogaster GN=CG31664 PE=2 SV=1	2	15	46.9	27.892	256	0	224.22	2//1	2//1	2//2	1717800000	179			143150000	15568000	27919000	16823000	6380500	19316000	23010000	6104900	8665600	9126400	10237000	131260000	148840000	116860000	80250000	139090000	128500000	90115000	101240000	88196000	74810000	TRUE	FALSE	TRUE	TRUE	FALSE	TRUE	TRUE	FALSE	TRUE
sp|Q9V3H2|PSDE_DROME	Rpn11	sp|Q9V3H2|PSDE_DROME	sp|Q9V3H2|PSDE_DROME	26S proteasome non-ATPase regulatory subunit 14 OS=Drosophila melanogaster GN=Rpn11 PE=1 SV=1	1	2	8.8	34.4	308	0.0024691	12.532	2//1	2//1	3//1	79747000	17			7974700	240560	2348700	637880		1928300	1282700		273030	130090	1133500	4065600	8690300	3353100		6790000	5128600		2834900	3848500	5294500	TRUE	FALSE	TRUE	TRUE	FALSE	FALSE	TRUE	FALSE	FALSE
sp|Q9V521|PPO2_DROME	PPO2	sp|Q9V521|PPO2_DROME	sp|Q9V521|PPO2_DROME	Phenoloxidase 2 OS=Drosophila melanogaster GN=PPO2 PE=1 SV=1	1	3	8	79.284	684	0	23.745	2//1	1//2	4//0	40085000	7			1145300	42956		116310	88554	44438		239880	60494	552660		3902000		3879800	3453200	3478300		6897800	5685700	7682500		TRUE	FALSE	FALSE	TRUE	FALSE	FALSE	TRUE	FALSE	FALSE
sp|Q9V597|RL31_DROME	RpL31	sp|Q9V597|RL31_DROME	sp|Q9V597|RL31_DROME	60S ribosomal protein L31 OS=Drosophila melanogaster GN=RpL31 PE=1 SV=1	1	18	79.8	14.532	124	0	323.31	2//1	2//1	4//0	2653700000	191			379090000	30870000	67426000	63091000	14278000	89280000	47713000	11023000	24881000	14196000	16336000	206430000	210100000	213480000	177400000	224150000	157100000	103470000	137060000	91228000	70332000	TRUE	FALSE	TRUE	TRUE	FALSE	TRUE	TRUE	FALSE	TRUE
sp|Q9VB14|RS10A_DROME	RpS10a	sp|Q9VB14|RS10A_DROME	sp|Q9VB14|RS10A_DROME	40S ribosomal protein S10a OS=Drosophila melanogaster GN=RpS10a PE=1 SV=1	1	2	10.4	18.23	163	0	237.68	2//1	3//0	2//1	1153300000	108			115330000	3471500	19894000	20472000	3396400	27521000	22312000	3811200	10011000	1769600	2674600	41231000	97631000	98937000	50930000	114560000	96927000	58076000	64098000	14682000	16766000	TRUE	FALSE	TRUE	TRUE	FALSE	TRUE	TRUE	FALSE	TRUE
sp|Q9VEG6|PERC_DROME	Pxt	sp|Q9VEG6|PERC_DROME	sp|Q9VEG6|PERC_DROME	Chorion peroxidase OS=Drosophila melanogaster GN=Pxt PE=2 SV=3	1	18	36.2	90.538	809	0	323.31	2//1	3//0	4//0	835520000	85			18989000	197460	1042000	105880	592980	251400	4419100		16589		12364000	12096000	16857000	5837000	37142000	6339700	58101000		1469400		329850000	TRUE	FALSE	TRUE	TRUE	FALSE	TRUE	TRUE	FALSE	FALSE
sp|Q9VEZ3|MSPS_DROME	msps	sp|Q9VEZ3|MSPS_DROME;tr|Q9U5W6|Q9U5W6_DROME;tr|E1JIM4|E1JIM4_DROME;tr|A0A0B4K664|A0A0B4K664_DROME;tr|A0A0B4K700|A0A0B4K700_DROME;tr|Q95TZ9|Q95TZ9_DROME;tr|D3DMH7|D3DMH7_DROME	sp|Q9VEZ3|MSPS_DROME;tr|Q9U5W6|Q9U5W6_DROME;tr|E1JIM4|E1JIM4_DROME;tr|A0A0B4K664|A0A0B4K664_DROME;tr|A0A0B4K700|A0A0B4K700_DROME;tr|Q95TZ9|Q95TZ9_DROME;tr|D3DMH7|D3DMH7_DROME	Protein mini spindles OS=Drosophila melanogaster GN=msps PE=1 SV=3;Microtubule associated protein OS=Drosophila melanogaster GN=msps PE=4 SV=1;Mini spindles, isoform B OS=Drosophila melanogaster GN=msps PE=1 SV=1;Mini spindles, isoform E OS=Drosophila mela	7	6	3.4	225.98	2042	0	167.55	3//0	2//0	1//2	506200000	44			4644000	631610	615500	244320	288900	400450	741280	274840	156960	555900	734260	53813000	27730000	18682000	59717000	18940000	35944000	48122000	15447000	47517000	40237000	TRUE	FALSE	TRUE	TRUE	FALSE	TRUE	TRUE	FALSE	TRUE
sp|Q9VFE4|RS5B_DROME	RpS5b	sp|Q9VFE4|RS5B_DROME;tr|A0A0B4K683|A0A0B4K683_DROME	sp|Q9VFE4|RS5B_DROME;tr|A0A0B4K683|A0A0B4K683_DROME	40S ribosomal protein S5b OS=Drosophila melanogaster GN=RpS5b PE=2 SV=1;Ribosomal protein S5b, isoform B OS=Drosophila melanogaster GN=RpS5b PE=3 SV=1	2	20	43.5	25.716	230	0	323.31	3//0	2//0	3//0	9970300000	472			1107800000	121750000	253020000	132160000	62003000	257110000	142160000	24180000	57336000	22135000	35957000	904080000	1037100000	689020000	718120000	971260000	716860000	331270000	378770000	209500000	306270000	TRUE	FALSE	TRUE	TRUE	FALSE	TRUE	TRUE	FALSE	TRUE
sp|Q9VGW6|MCM5_DROME	Mcm5	sp|Q9VGW6|MCM5_DROME	sp|Q9VGW6|MCM5_DROME	DNA replication licensing factor Mcm5 OS=Drosophila melanogaster GN=Mcm5 PE=1 SV=1	1	2	4.1	82.257	733	0.002381	11.993	3//0	2//0	1//3	6740400	4			177380							96026	81353									2742300	4422600			FALSE	TRUE	FALSE	FALSE	TRUE	FALSE	TRUE	FALSE	FALSE	WT
sp|Q9VKD3|NFS1_DROME	CG12264	sp|Q9VKD3|NFS1_DROME;tr|Q8IPA0|Q8IPA0_DROME	sp|Q9VKD3|NFS1_DROME	Probable cysteine desulfurase, mitochondrial OS=Drosophila melanogaster GN=CG12264 PE=2 SV=1	2	4	13.2	51.074	462	0	37.182	3//0	1//1	1//1	165530000	14			6366400	784840	1002500	403380	554220	678870	350910	551630	288640	627410	1124000	11883000	8430800	8739200	18244000	8702600	7954100	17435000	8494200	13049000	12950000	TRUE	FALSE	TRUE	TRUE	FALSE	TRUE	TRUE	FALSE	TRUE
sp|Q9VN25|EIF3A_DROME	eIF3a	sp|Q9VN25|EIF3A_DROME	sp|Q9VN25|EIF3A_DROME	Eukaryotic translation initiation factor 3 subunit A OS=Drosophila melanogaster GN=eIF3a PE=1 SV=1	1	13	14.6	133.88	1140	0	323.31	3//0	2//1	1//3	916600000	73			16665000	630130	2720700	2328400	580680	2528500	2766000	957560	1225300	1186100	1742100	59757000	52797000	56403000	54857000	54379000	48755000	67750000	52651000	60443000	59315000	TRUE	FALSE	TRUE	TRUE	FALSE	TRUE	TRUE	FALSE	TRUE
sp|Q9VNE9|RL13A_DROME	RpL13A	sp|Q9VNE9|RL13A_DROME	sp|Q9VNE9|RL13A_DROME	60S ribosomal protein L13a OS=Drosophila melanogaster GN=RpL13A PE=1 SV=1	1	7	27.8	23.647	205	0	41.322	3//0	2//1	2//2	608080000	40			55280000	2318900	10858000	7286500	1041700	11748000	8194900	862110	5502600	3733700	3733900	23917000	40696000	47172000	15321000	60707000	38903000	10780000	36074000	42833000	26671000	TRUE	FALSE	TRUE	TRUE	FALSE	TRUE	TRUE	FALSE	TRUE
sp|Q9VR89|PNO1_DROME	l(1)G0004	sp|Q9VR89|PNO1_DROME	sp|Q9VR89|PNO1_DROME	RNA-binding protein pno1 OS=Drosophila melanogaster GN=l(1)G0004 PE=2 SV=1	1	2	19.2	26.676	240	0	26.873	3//0	2//1	2//2	32128000	5			2677300	359160			91285	1381300		258550	587030							6337700		6197300	4232000			FALSE	FALSE	FALSE	TRUE	FALSE	FALSE	TRUE	FALSE	FALSE
sp|Q9VTP4|R10AB_DROME	RpL10Ab	sp|Q9VTP4|R10AB_DROME;tr|Q8IGJ3|Q8IGJ3_DROME;tr|Q8IGE1|Q8IGE1_DROME	sp|Q9VTP4|R10AB_DROME;tr|Q8IGJ3|Q8IGJ3_DROME;tr|Q8IGE1|Q8IGE1_DROME	60S ribosomal protein L10a-2 OS=Drosophila melanogaster GN=RpL10Ab PE=1 SV=2;RH06366p OS=Drosophila melanogaster GN=RpL10Ab PE=2 SV=1;RH43519p OS=Drosophila melanogaster GN=RpL10Ab PE=2 SV=1	3	12	53	24.273	217	0	261.02	3//0	2//1	2//2	1105700000	116			110570000	10219000	22270000	11929000	3174900	18143000	14724000	2983300	7473800	8429700	11223000	96217000	80412000	67736000	60918000	75731000	61372000	53654000	52533000	66584000	65356000	TRUE	FALSE	TRUE	TRUE	FALSE	TRUE	TRUE	FALSE	TRUE
sp|Q9VUM0|MSH6_DROME	Msh6	sp|Q9VUM0|MSH6_DROME	sp|Q9VUM0|MSH6_DROME	Probable DNA mismatch repair protein Msh6 OS=Drosophila melanogaster GN=Msh6 PE=1 SV=2	1	6	6.5	133.13	1190	0	51.335	3//0	2//1	3//1	1471000000	10			22632000	176160	3470700	3500400	291170	3135500	4368900	134290	4140400	2721900	692240	29516000	129940000	62218000	43642000	88500000	89684000	39140000	114490000	107120000	113390000	TRUE	FALSE	TRUE	TRUE	FALSE	TRUE	TRUE	FALSE	TRUE
sp|Q9VWH4|IDH3A_DROME	l(1)G0156	sp|Q9VWH4|IDH3A_DROME;tr|Q8T0R3|Q8T0R3_DROME;tr|D3DN10|D3DN10_DROME	sp|Q9VWH4|IDH3A_DROME	Probable isocitrate dehydrogenase [NAD] subunit alpha, mitochondrial OS=Drosophila melanogaster GN=l(1)G0156 PE=2 SV=1	3	13	37.9	40.844	377	0	323.31	3//0	2//1	4//0	2032200000	234			96773000	3878000	13921000	8387400	2942400	13330000	9418500	4049400	9495900	11421000	19930000	84696000	131630000	110130000	95751000	133170000	95881000	102300000	145300000	165540000	195560000	TRUE	FALSE	TRUE	TRUE	FALSE	TRUE	TRUE	FALSE	TRUE
sp|Q9VXE6|NU153_DROME	Nup153	sp|Q9VXE6|NU153_DROME;tr|A8JV18|A8JV18_DROME;tr|A1YKB1|A1YKB1_DROME;tr|A1YKA8|A1YKA8_DROME;tr|A1YKA7|A1YKA7_DROME;tr|A1YKA5|A1YKA5_DROME;tr|A1YKA3|A1YKA3_DROME;tr|A1YKA1|A1YKA1_DROME	sp|Q9VXE6|NU153_DROME;tr|A8JV18|A8JV18_DROME;tr|A1YKB1|A1YKB1_DROME;tr|A1YKA8|A1YKA8_DROME;tr|A1YKA7|A1YKA7_DROME;tr|A1YKA5|A1YKA5_DROME;tr|A1YKA3|A1YKA3_DROME;tr|A1YKA1|A1YKA1_DROME	Nuclear pore complex protein Nup153 OS=Drosophila melanogaster GN=Nup153 PE=1 SV=4;Nucleoporin 153kD, isoform D OS=Drosophila melanogaster GN=Nup153 PE=1 SV=1;Nup153 (Fragment) OS=Drosophila melanogaster GN=Nup153 PE=4 SV=1;Nup153 (Fragment) OS=Drosophila	8	4	3.3	196.58	1883	0	31.246	3//0	2//1	4//0	89360000	6			1514600	334720	104990	102240	49264	177160	349480	75624	15669	130800	174630	13919000	4752500	4362400	6589600	5461000	6200300	6835100		8381700	4772800	TRUE	FALSE	TRUE	TRUE	FALSE	TRUE	TRUE	FALSE	TRUE
sp|Q9W141|ATPK_DROME	CG4692	sp|Q9W141|ATPK_DROME;tr|B5RJ63|B5RJ63_DROME	sp|Q9W141|ATPK_DROME;tr|B5RJ63|B5RJ63_DROME	Putative ATP synthase subunit f, mitochondrial OS=Drosophila melanogaster GN=CG4692 PE=3 SV=1;FI07616p (Fragment) OS=Drosophila melanogaster GN=CG4692-RB PE=2 SV=1	2	2	21.5	12.483	107	0.0023148	11.057	3//0	2//0	4//0	34553000	2			5758800	62767	236320	1208000		1194200	485360		320350	257980	1993900	1815700	1738400	2373500		2430800	1647600		1820600	2198300	4322200	TRUE	FALSE	TRUE	TRUE	FALSE	FALSE	TRUE	FALSE	FALSE
sp|Q9W4X7|EI3GA_DROME	eIF3ga	sp|Q9W4X7|EI3GA_DROME	sp|Q9W4X7|EI3GA_DROME	Eukaryotic translation initiation factor 3 subunit G-A OS=Drosophila melanogaster GN=eIF3ga PE=1 SV=1	1	2	11.9	29.946	269	0	33.881	3//0	3//0	2//1	134980000	13			11248000	888780	1530100	1454400	692300	950720	1152500	342470	1876700	964250	1396100	10830000	6950800	9027100	10819000	6557000	6348200	12407000	11822000	10003000	5602800	TRUE	FALSE	TRUE	TRUE	FALSE	TRUE	TRUE	FALSE	TRUE
sp|Q9XZS3|TMA7_DROME	CG13364	sp|Q9XZS3|TMA7_DROME;tr|C6TP35|C6TP35_DROME;tr|Q6IHK7|Q6IHK7_DROME	sp|Q9XZS3|TMA7_DROME;tr|C6TP35|C6TP35_DROME	Translation machinery-associated protein 7 homolog OS=Drosophila melanogaster GN=CG13364 PE=4 SV=1;RH21460p (Fragment) OS=Drosophila melanogaster GN=CG13364-RA PE=2 SV=1	3	6	78.1	6.8679	64	0	223.91	3//0	3//0	2//2	1295800000	92			647900000	19293000	89353000	101120000	4522600	140770000	133700000	3247800	55155000	31934000	68808000	39773000	75607000	120000000	15028000	120110000	124450000	11729000	82487000	33693000	68768000	TRUE	FALSE	TRUE	TRUE	FALSE	TRUE	TRUE	FALSE	TRUE
tr|A0A0B4JCW4|A0A0B4JCW4_DROME	skap	tr|A0A0B4JCW4|A0A0B4JCW4_DROME;tr|A0A126GUR6|A0A126GUR6_DROME;tr|Q9VHJ8|Q9VHJ8_DROME;tr|Q95U38|Q95U38_DROME;tr|D6W4K6|D6W4K6_DROME	tr|A0A0B4JCW4|A0A0B4JCW4_DROME;tr|A0A126GUR6|A0A126GUR6_DROME;tr|Q9VHJ8|Q9VHJ8_DROME;tr|Q95U38|Q95U38_DROME;tr|D6W4K6|D6W4K6_DROME	Succinate--CoA ligase [ADP-forming] subunit beta, mitochondrial OS=Drosophila melanogaster GN=skap PE=1 SV=1;Succinate--CoA ligase [ADP-forming] subunit beta, mitochondrial OS=Drosophila melanogaster GN=skap PE=1 SV=1;Succinate--CoA ligase [ADP-forming] su	5	7	17.7	48.983	451	0	58.402	3//0	3//0	2//2	547500000	36			22813000	1031900	2041000	2105900	671860	3047900	2870300	814770	1465800	2924400	5838700	27310000	21687000	29722000	26346000	42388000	31056000	22678000	39597000	40907000	59309000	TRUE	FALSE	TRUE	TRUE	FALSE	TRUE	TRUE	FALSE	TRUE
tr|A0A0B4JD11|A0A0B4JD11_DROME	eEF1gamma	tr|A0A0B4JD11|A0A0B4JD11_DROME;sp|Q9NJH0|EF1G_DROME	tr|A0A0B4JD11|A0A0B4JD11_DROME;sp|Q9NJH0|EF1G_DROME	Ef1gamma, isoform C OS=Drosophila melanogaster GN=eEF1gamma PE=4 SV=1;Elongation factor 1-gamma OS=Drosophila melanogaster GN=Ef1gamma PE=2 SV=2	2	8	23.7	48.967	431	0	323.31	2//1	2//1	2//2	1108200000	97			48185000	2429600	10439000	2723800	1083300	7815000	9037800	1141400	2748300	488910	10277000	73274000	73307000	59111000	53539000	62462000	68055000	70346000	47653000	21294000	102460000	TRUE	FALSE	TRUE	TRUE	FALSE	TRUE	TRUE	FALSE	TRUE
tr|A0A0B4JD46|A0A0B4JD46_DROME	CNBP	tr|A0A0B4JD46|A0A0B4JD46_DROME;sp|Q8T8R1|Y3800_DROME	tr|A0A0B4JD46|A0A0B4JD46_DROME;sp|Q8T8R1|Y3800_DROME	CG3800, isoform B OS=Drosophila melanogaster GN=CNBP PE=2 SV=1;CCHC-type zinc finger protein CG3800 OS=Drosophila melanogaster GN=CG3800 PE=1 SV=1	2	30	95.8	17.615	165	0	323.31	2//1	1//1	0//2	51623000000	1748			4301900000	280240000	467250000	444840000	143080000	543800000	624250000	208720000	561690000	312970000	715040000	3339100000	2505400000	2466500000	2379700000	2767200000	3159800000	3535100000	4238400000	2491800000	4121000000	TRUE	FALSE	TRUE	TRUE	FALSE	TRUE	TRUE	FALSE	TRUE
tr|A0A0B4JD48|A0A0B4JD48_DROME	Cp1	tr|A0A0B4JD48|A0A0B4JD48_DROME;sp|Q95029|CATL_DROME;tr|C6SV44|C6SV44_DROME	tr|A0A0B4JD48|A0A0B4JD48_DROME;sp|Q95029|CATL_DROME;tr|C6SV44|C6SV44_DROME	Cysteine proteinase-1, isoform D OS=Drosophila melanogaster GN=Cp1 PE=1 SV=1;Cathepsin L OS=Drosophila melanogaster GN=Cp1 PE=2 SV=2;RE21773p (Fragment) OS=Drosophila melanogaster GN=Cp1-RC PE=2 SV=1	3	2	10.4	27.041	249	0	40.39	2//1	1//2	2//1	76231000	13			5863900	258680	921620	519270	46506	1017100	672090	163160	491040	479670	1294800	3405600	4690300	3828300	1966500	5014800	4767900	3028700	4555100	4882100	7572400	TRUE	FALSE	TRUE	TRUE	FALSE	TRUE	TRUE	FALSE	TRUE
tr|A0A0B4JD95|A0A0B4JD95_DROME	zip	tr|A0A0B4JD95|A0A0B4JD95_DROME;tr|Q59E58|Q59E58_DROME;tr|A0A0B4JD57|A0A0B4JD57_DROME;tr|Q59E59|Q59E59_DROME;tr|A0A0B4K7Q4|A0A0B4K7Q4_DROME;sp|Q99323|MYSN_DROME;tr|C9QPE3|C9QPE3_DROME;tr|C9QPB4|C9QPB4_DROME;tr|J7JVR0|J7JVR0_DROME	tr|A0A0B4JD95|A0A0B4JD95_DROME;tr|Q59E58|Q59E58_DROME;tr|A0A0B4JD57|A0A0B4JD57_DROME;tr|Q59E59|Q59E59_DROME;tr|A0A0B4K7Q4|A0A0B4K7Q4_DROME;sp|Q99323|MYSN_DROME;tr|C9QPE3|C9QPE3_DROME;tr|C9QPB4|C9QPB4_DROME;tr|J7JVR0|J7JVR0_DROME	Zipper, isoform H OS=Drosophila melanogaster GN=zip PE=1 SV=1;Zipper, isoform C OS=Drosophila melanogaster GN=zip PE=1 SV=1;Zipper, isoform F OS=Drosophila melanogaster GN=zip PE=1 SV=1;Zipper, isoform D OS=Drosophila melanogaster GN=zip PE=1 SV=1;Zipper,	9	2	1.1	226.75	1964	0.0022936	10.852	2//1	1//2	1//1	22087000	3			234970	21435					127430	7697.1			78406	2395300					3470900	1947900			4670900	FALSE	FALSE	FALSE	FALSE	FALSE	FALSE	TRUE	FALSE	FALSE
tr|A0A0B4K6N1|A0A0B4K6N1_DROME	RpS8	tr|A0A0B4K6N1|A0A0B4K6N1_DROME;sp|Q8MLY8|RS8_DROME	tr|A0A0B4K6N1|A0A0B4K6N1_DROME;sp|Q8MLY8|RS8_DROME	40S ribosomal protein S8 OS=Drosophila melanogaster GN=RpS8 PE=3 SV=1;40S ribosomal protein S8 OS=Drosophila melanogaster GN=RpS8 PE=1 SV=1	2	10	51.9	23.759	208	0	323.31	2//0	0//3	1//0	3333900000	331			333390000	18022000	51897000	46975000	10269000	48482000	50327000	14745000	33796000	28028000	30853000	211740000	219310000	235500000	175070000	194540000	204370000	214870000	215830000	219690000	174250000	TRUE	FALSE	TRUE	TRUE	FALSE	TRUE	TRUE	FALSE	TRUE
tr|A0A0B4K6U6|A0A0B4K6U6_DROME	sqd	tr|A0A0B4K6U6|A0A0B4K6U6_DROME;sp|Q08473|SQD_DROME	tr|A0A0B4K6U6|A0A0B4K6U6_DROME;sp|Q08473|SQD_DROME	Squid, isoform E OS=Drosophila melanogaster GN=sqd PE=4 SV=1;RNA-binding protein squid OS=Drosophila melanogaster GN=sqd PE=1 SV=3	2	3	10.4	33.054	308	0	33.312	1//2	2//0	2//2	76708000	30			7670800		1734300	415010		239000	801250	964360	1147000	706000	1663900		5512400	6668600		3473200	3923500	7033100	8300800	5418200	8662100	TRUE	FALSE	FALSE	TRUE	FALSE	FALSE	TRUE	FALSE	TRUE
tr|A0A0B4K7Z5|A0A0B4K7Z5_DROME	Rpn6	tr|A0A0B4K7Z5|A0A0B4K7Z5_DROME;sp|Q7KLV9|PSD11_DROME	tr|A0A0B4K7Z5|A0A0B4K7Z5_DROME;sp|Q7KLV9|PSD11_DROME	Regulatory particle non-ATPase 6, isoform C OS=Drosophila melanogaster GN=Rpn6 PE=1 SV=1;26S proteasome non-ATPase regulatory subunit 11 OS=Drosophila melanogaster GN=Rpn6 PE=1 SV=1	2	10	28.9	47.263	422	0	95.997	2//1	3//0	3//1	408540000	53			15131000	871490	2799400	1189800	454990	2876900	2693700	273640	576310	822680	2572200	20075000	30246000	22159000	16467000	31806000	25256000	13907000	20492000	20248000	34939000	TRUE	FALSE	TRUE	TRUE	FALSE	TRUE	TRUE	FALSE	TRUE
tr|A0A0B4K849|A0A0B4K849_DROME	hts	tr|A0A0B4K849|A0A0B4K849_DROME;tr|A0A0B4K7A5|A0A0B4K7A5_DROME;sp|Q02645|HTS_DROME;tr|A8DYJ2|A8DYJ2_DROME;tr|Q6NLI3|Q6NLI3_DROME;tr|B8A408|B8A408_DROME;tr|C3KGQ7|C3KGQ7_DROME	tr|A0A0B4K849|A0A0B4K849_DROME;tr|A0A0B4K7A5|A0A0B4K7A5_DROME;sp|Q02645|HTS_DROME;tr|A8DYJ2|A8DYJ2_DROME;tr|Q6NLI3|Q6NLI3_DROME	Hu li tai shao, isoform O OS=Drosophila melanogaster GN=hts PE=1 SV=1;Hu li tai shao, isoform Q OS=Drosophila melanogaster GN=hts PE=1 SV=1;Protein hu-li tai shao OS=Drosophila melanogaster GN=hts PE=1 SV=2;Hu li tai shao, isoform P OS=Drosophila melanogas	7	5	16.1	79.063	716	0	38.406	1//0	2//0	0//2	106140000	11			3032500		84341	219010		303850	77161	185910	730300	1431900			4719300	5945400		7070400		8262600	13578000	30478000		TRUE	FALSE	FALSE	TRUE	FALSE	FALSE	TRUE	FALSE	FALSE
tr|A0A0B4KED0|A0A0B4KED0_DROME	RpL38	tr|A0A0B4KED0|A0A0B4KED0_DROME;sp|Q9W5N2|RL38_DROME	tr|A0A0B4KED0|A0A0B4KED0_DROME;sp|Q9W5N2|RL38_DROME	GEO09618p1 OS=Drosophila melanogaster GN=RpL38 PE=2 SV=1;60S ribosomal protein L38 OS=Drosophila melanogaster GN=RpL38 PE=1 SV=1	2	19	84.3	8.1996	70	0	323.31	3//0	3//0	0//4	15238000000	983			7619200000	357120000	1263000000	813290000	275000000	1051100000	1304100000	243830000	539420000	547140000	1225300000	782950000	1019400000	759480000	637170000	1001700000	1207800000	587790000	673590000	715730000	1240500000	TRUE	FALSE	TRUE	TRUE	FALSE	TRUE	TRUE	FALSE	TRUE
tr|A0A0B4KEH0|A0A0B4KEH0_DROME	14-3-3zeta	tr|A0A0B4KEH0|A0A0B4KEH0_DROME;sp|P29310|1433Z_DROME;tr|Q6LEH5|Q6LEH5_DROME	tr|A0A0B4KEH0|A0A0B4KEH0_DROME;sp|P29310|1433Z_DROME	14-3-3zeta, isoform K OS=Drosophila melanogaster GN=14-3-3zeta PE=1 SV=1;14-3-3 protein zeta OS=Drosophila melanogaster GN=14-3-3zeta PE=1 SV=1	3	3	12.1	28.227	248	0	100.49	1//2	0//3	3//1	78379000	4			5598500	680200	1079200	562650	196620	533210	268750		503400	37726	1736700	4871000	4451800	4752900	7896800	4342600	5445400		6983900	3433300	6860100	TRUE	FALSE	TRUE	TRUE	FALSE	TRUE	TRUE	FALSE	FALSE
tr|A0A0B4KFX7|A0A0B4KFX7_DROME	pum	tr|A0A0B4KFX7|A0A0B4KFX7_DROME;tr|A0A0B4K612|A0A0B4K612_DROME;tr|A0A0B4KFF0|A0A0B4KFF0_DROME;sp|P25822|PUM_DROME;tr|A0A075BIA6|A0A075BIA6_DROME;tr|A0A075BJN8|A0A075BJN8_DROME;tr|A0A075BLV2|A0A075BLV2_DROME;tr|A0A075BJE8|A0A075BJE8_DROME;tr|A0A075BJP0|A0A075BJP0_DROME;tr|A0A075BLV4|A0A075BLV4_DROME;tr|A0A075BJF4|A0A075BJF4_DROME	tr|A0A0B4KFX7|A0A0B4KFX7_DROME;tr|A0A0B4K612|A0A0B4K612_DROME;tr|A0A0B4KFF0|A0A0B4KFF0_DROME;sp|P25822|PUM_DROME;tr|A0A075BIA6|A0A075BIA6_DROME;tr|A0A075BJN8|A0A075BJN8_DROME;tr|A0A075BLV2|A0A075BLV2_DROME;tr|A0A075BJE8|A0A075BJE8_DROME;tr|A0A075BJP0|A0A075BJP0_DROME;tr|A0A075BLV4|A0A075BLV4_DROME;tr|A0A075BJF4|A0A075BJF4_DROME	Pumilio, isoform H OS=Drosophila melanogaster GN=pum PE=4 SV=1;Pumilio, isoform F OS=Drosophila melanogaster GN=pum PE=4 SV=1;Pumilio, isoform G OS=Drosophila melanogaster GN=pum PE=4 SV=1;Maternal protein pumilio OS=Drosophila melanogaster GN=pum PE=1 SV=	11	3	6	96.212	921	0	167.28	0//3	1//1	2//2	200550000	20			8356300	905540	1534600	893420	305910	588030	771720	339780	638820	2103600	274910	20237000	10583000	8511300	16284000	8237900	7545800	18776000	13175000	23659000	9225000	TRUE	FALSE	TRUE	TRUE	FALSE	TRUE	TRUE	FALSE	TRUE
tr|A0A0B4KFZ8|A0A0B4KFZ8_DROME	nvy	tr|A0A0B4KFZ8|A0A0B4KFZ8_DROME;tr|Q9W186|Q9W186_DROME;tr|Q24037|Q24037_DROME;tr|A0A0B4KEZ2|A0A0B4KEZ2_DROME	tr|A0A0B4KFZ8|A0A0B4KFZ8_DROME;tr|Q9W186|Q9W186_DROME;tr|Q24037|Q24037_DROME;tr|A0A0B4KEZ2|A0A0B4KEZ2_DROME	Nervy, isoform B OS=Drosophila melanogaster GN=nvy PE=4 SV=1;LD17501p OS=Drosophila melanogaster GN=nvy PE=2 SV=2;Nervy OS=Drosophila melanogaster GN=nvy PE=2 SV=1;Nervy, isoform D OS=Drosophila melanogaster GN=nvy PE=4 SV=1	4	2	3.2	76.366	742	0.0022989	10.963	3//0	3//0	3//1	0	2			0																					FALSE	FALSE	FALSE	FALSE	FALSE	FALSE	FALSE	TRUE	FALSE
tr|A0A0B4KFZ9|A0A0B4KFZ9_DROME	His4r	tr|A0A0B4KFZ9|A0A0B4KFZ9_DROME;sp|P84040|H4_DROME	tr|A0A0B4KFZ9|A0A0B4KFZ9_DROME;sp|P84040|H4_DROME	Histone H4 OS=Drosophila melanogaster GN=His4r PE=3 SV=1;Histone H4 OS=Drosophila melanogaster GN=His4 PE=1 SV=2	2	2	24.3	11.381	103	0	47.269	2//1	3//0	3//0	41158000	13			6859700	353590	708140	495520		1660100	941920	257530	745430	271590	1425800	2186700	2161400	1731000		2627600	3516400	1829000	3378300	2456600	3779300	TRUE	FALSE	TRUE	TRUE	FALSE	FALSE	TRUE	FALSE	TRUE
tr|A0A0B4KGE6|A0A0B4KGE6_DROME	Rpn8	tr|A0A0B4KGE6|A0A0B4KGE6_DROME;sp|P26270|PSMD7_DROME;tr|A0A0B4KFH4|A0A0B4KFH4_DROME	tr|A0A0B4KGE6|A0A0B4KGE6_DROME;sp|P26270|PSMD7_DROME;tr|A0A0B4KFH4|A0A0B4KFH4_DROME	Regulatory particle non-ATPase 8, isoform C OS=Drosophila melanogaster GN=Rpn8 PE=4 SV=1;26S proteasome non-ATPase regulatory subunit 7 OS=Drosophila melanogaster GN=Rpn8 PE=1 SV=6;Regulatory particle non-ATPase 8, isoform B OS=Drosophila melanogaster GN=R	3	3	13.9	38.089	338	0	39.613	0//3	3//0	0//3	46404000	6			3093600		536500	138540	44339	1823900	247260		86717	216380			6390800	2512600	2535300	3688700	3104600		2220400	2732300		TRUE	FALSE	FALSE	TRUE	FALSE	TRUE	TRUE	FALSE	FALSE
tr|A0A0B4KGP8|A0A0B4KGP8_DROME	eIF2gamma	tr|A0A0B4KGP8|A0A0B4KGP8_DROME;sp|Q24208|IF2G_DROME;tr|Q53XD3|Q53XD3_DROME;tr|I0DHL3|I0DHL3_DROME;sp|P45975|SUV39_DROME	tr|A0A0B4KGP8|A0A0B4KGP8_DROME;sp|Q24208|IF2G_DROME;tr|Q53XD3|Q53XD3_DROME;tr|I0DHL3|I0DHL3_DROME;sp|P45975|SUV39_DROME	Eukaryotic initiation factor 2gamma, isoform D OS=Drosophila melanogaster GN=eIF2gamma PE=4 SV=1;Eukaryotic translation initiation factor 2 subunit 3 OS=Drosophila melanogaster GN=eIF2gamma PE=2 SV=1;RE71279p OS=Drosophila melanogaster GN=Su(var)3-9 PE=2 S	5	4	11.2	51.484	475	0	30.993	2//1	1//2	1//3	28709000	8			1148300	262720	294110			460850		24556	46058	60049		5837300	2428100			3371700		1733700	1743700	2922800		TRUE	FALSE	FALSE	FALSE	FALSE	FALSE	TRUE	FALSE	FALSE
tr|A0A0B4KH85|A0A0B4KH85_DROME	BcDNA:AT19233	tr|A0A0B4KH85|A0A0B4KH85_DROME;sp|Q9VEW2|SERFL_DROME;tr|H1UUP5|H1UUP5_DROME	tr|A0A0B4KH85|A0A0B4KH85_DROME;sp|Q9VEW2|SERFL_DROME;tr|H1UUP5|H1UUP5_DROME	Uncharacterized protein, isoform C OS=Drosophila melanogaster GN=BcDNA:AT19233 PE=4 SV=1;Putative SERF-like protein OS=Drosophila melanogaster GN=CG17931 PE=3 SV=1;MIP34408p1 OS=Drosophila melanogaster GN=CG17931-RA PE=2 SV=1	3	4	40	6.8847	60	0	233.66	3//0	1//1	0//2	505990000	48			253000000	20258000	41474000	32215000	8460900	28442000	58824000	10083000	9653500	17600000	25985000	46298000	31067000	34926000	30375000	24821000	51804000	27672000	16929000	24056000	26292000	TRUE	FALSE	TRUE	TRUE	FALSE	TRUE	TRUE	FALSE	TRUE
tr|A0A0B4KHE9|A0A0B4KHE9_DROME	Rpn2	tr|A0A0B4KHE9|A0A0B4KHE9_DROME;sp|Q9V3P6|PSMD1_DROME;tr|A0A0B4KI10|A0A0B4KI10_DROME	tr|A0A0B4KHE9|A0A0B4KHE9_DROME;sp|Q9V3P6|PSMD1_DROME;tr|A0A0B4KI10|A0A0B4KI10_DROME	Regulatory particle non-ATPase 2, isoform C OS=Drosophila melanogaster GN=Rpn2 PE=4 SV=1;26S proteasome non-ATPase regulatory subunit 1 OS=Drosophila melanogaster GN=Rpn2 PE=1 SV=1;Regulatory particle non-ATPase 2, isoform B OS=Drosophila melanogaster GN=R	3	6	5.8	113.2	1020	0	38.697	2//1	2//1	4//0	303690000	9			5840200	603650	929320	516850	280890	943090	897450	263070	327640	413910	664370	35901000	20216000	22954000	18560000	20204000	23030000	13407000	11610000	15628000	19731000	TRUE	FALSE	TRUE	TRUE	FALSE	TRUE	TRUE	FALSE	TRUE
tr|A0A0B4KI71|A0A0B4KI71_DROME	Map205	tr|A0A0B4KI71|A0A0B4KI71_DROME;tr|Q8IMF5|Q8IMF5_DROME;sp|P23226|MA205_DROME	tr|A0A0B4KI71|A0A0B4KI71_DROME;tr|Q8IMF5|Q8IMF5_DROME;sp|P23226|MA205_DROME	Microtubule-associated protein 205, isoform C OS=Drosophila melanogaster GN=Map205 PE=1 SV=1;Microtubule-associated protein 205, isoform B OS=Drosophila melanogaster GN=Map205 PE=1 SV=1;205 kDa microtubule-associated protein OS=Drosophila melanogaster GN=M	3	2	2.5	118.15	1109	0	46.338	0//3	2//0	0//0	125390000	8			3134700		51507	115590			219470		96674	465560	2185900		2955700	4038100			4225900		4399800	5713000	50603000	TRUE	FALSE	FALSE	FALSE	FALSE	FALSE	TRUE	FALSE	FALSE
tr|A0A0B4LEV2|A0A0B4LEV2_DROME	dpa	tr|A0A0B4LEV2|A0A0B4LEV2_DROME;sp|Q26454|MCM4_DROME;tr|Q5BI95|Q5BI95_DROME	tr|A0A0B4LEV2|A0A0B4LEV2_DROME;sp|Q26454|MCM4_DROME;tr|Q5BI95|Q5BI95_DROME	DNA helicase OS=Drosophila melanogaster GN=dpa PE=1 SV=1;DNA replication licensing factor MCM4 OS=Drosophila melanogaster GN=dpa PE=1 SV=2;RE04051p OS=Drosophila melanogaster GN=dpa PE=2 SV=1	3	6	8.2	96.609	866	0	53.509	2//1	2//0	3//0	141420000	26			2772900	385600	145010	492630	187860	501310	231250	163400	287690	153240	224890	16052000	4289400	11908000	15470000	9672800	7095100	13004000	8255200	7535400	9117500	TRUE	FALSE	TRUE	TRUE	FALSE	TRUE	TRUE	FALSE	TRUE
tr|A0A0B4LFD2|A0A0B4LFD2_DROME	Hsc70-5	tr|A0A0B4LFD2|A0A0B4LFD2_DROME;sp|P29845|HSP7E_DROME	tr|A0A0B4LFD2|A0A0B4LFD2_DROME;sp|P29845|HSP7E_DROME	Heat shock protein cognate 5, isoform B OS=Drosophila melanogaster GN=Hsc70-5 PE=3 SV=1;Heat shock 70 kDa protein cognate 5 OS=Drosophila melanogaster GN=Hsc70-5 PE=1 SV=2	2	28	46.8	74.065	686	0	323.31	1//2	1//1	1//3	7474300000	577			191650000	7724300	27926000	21979000	8234400	26250000	24129000	9079100	15039000	17292000	33997000	373800000	442940000	430530000	497070000	399390000	455890000	471140000	389430000	513850000	686610000	TRUE	FALSE	TRUE	TRUE	FALSE	TRUE	TRUE	FALSE	TRUE
tr|A0A0B4LFD9|A0A0B4LFD9_DROME	RpS23	tr|A0A0B4LFD9|A0A0B4LFD9_DROME;sp|Q8T3U2|RS23_DROME	tr|A0A0B4LFD9|A0A0B4LFD9_DROME;sp|Q8T3U2|RS23_DROME	GEO04460p1 OS=Drosophila melanogaster GN=RpS23 PE=2 SV=1;40S ribosomal protein S23 OS=Drosophila melanogaster GN=RpS23 PE=1 SV=1	2	11	63.6	16.016	143	0	297.93	2//1	1//0	3//1	1292900000	161			215480000	12978000	37849000	31679000	6116400	38287000	27097000	6259900	23601000	17884000	13732000	85100000	94904000	88818000	59842000	93169000	68504000	68807000	90903000	77709000	46889000	TRUE	FALSE	TRUE	TRUE	FALSE	TRUE	TRUE	FALSE	TRUE
tr|A0A0B4LFL2|A0A0B4LFL2_DROME	eIF3c	tr|A0A0B4LFL2|A0A0B4LFL2_DROME;sp|A1ZAX1|EIF3C_DROME	tr|A0A0B4LFL2|A0A0B4LFL2_DROME;sp|A1ZAX1|EIF3C_DROME	Eukaryotic translation initiation factor 3 subunit C OS=Drosophila melanogaster GN=eIF3c PE=3 SV=1;Eukaryotic translation initiation factor 3 subunit C OS=Drosophila melanogaster GN=eIF3c PE=1 SV=1	2	3	3.6	105.65	910	0	23.264	0//0	1//0	1//0	206020000	31			4682200	555280	642490	553220	323110	455800	434400	372010	450880	495730	399260	16978000	12040000	14611000	19546000	8172500	9048900	25390000	12542000	16870000	14491000	TRUE	FALSE	TRUE	TRUE	FALSE	TRUE	TRUE	FALSE	TRUE
tr|A0A0B4LFL3|A0A0B4LFL3_DROME	eEF1beta	tr|A0A0B4LFL3|A0A0B4LFL3_DROME;sp|O96827|EF1B_DROME	tr|A0A0B4LFL3|A0A0B4LFL3_DROME;sp|O96827|EF1B_DROME	Elongation factor 1 beta, isoform C OS=Drosophila melanogaster GN=eEF1beta PE=3 SV=1;Probable elongation factor 1-beta OS=Drosophila melanogaster GN=eEF1beta PE=1 SV=3	2	2	10.4	24.247	222	0.0023697	11.886	0//2	0//2	2//0	152800000	5			10915000	959960	2990900	1132500	409250		1207600	483960	601170	160810	2968400	8551200	17618000	9649600	9838000		9358100	10390000	9261300	5654200	18251000	TRUE	FALSE	TRUE	TRUE	FALSE	FALSE	TRUE	FALSE	TRUE
tr|A0A0B4LG52|A0A0B4LG52_DROME	RpS16	tr|A0A0B4LG52|A0A0B4LG52_DROME;sp|Q9W237|RS16_DROME	tr|A0A0B4LG52|A0A0B4LG52_DROME;sp|Q9W237|RS16_DROME	GEO08239p1 OS=Drosophila melanogaster GN=RpS16 PE=2 SV=1;40S ribosomal protein S16 OS=Drosophila melanogaster GN=RpS16 PE=1 SV=1	2	17	50.7	16.774	148	0	323.31	3//0	2//1	3//1	7565800000	326			687800000	74549000	102630000	99431000	31889000	136220000	72129000	20677000	73363000	44554000	32360000	745400000	587170000	540130000	493850000	644480000	396300000	317680000	489620000	334280000	192000000	TRUE	FALSE	TRUE	TRUE	FALSE	TRUE	TRUE	FALSE	TRUE
tr|A0A0B4LGF8|A0A0B4LGF8_DROME	Mlp60A	tr|A0A0B4LGF8|A0A0B4LGF8_DROME;sp|P53777|MLP1_DROME;tr|B7YZP9|B7YZP9_DROME	tr|A0A0B4LGF8|A0A0B4LGF8_DROME;sp|P53777|MLP1_DROME;tr|B7YZP9|B7YZP9_DROME	Muscle LIM protein at 60A, isoform F OS=Drosophila melanogaster GN=Mlp60A PE=1 SV=1;Muscle LIM protein 1 OS=Drosophila melanogaster GN=Mlp60A PE=2 SV=1;Muscle LIM protein at 60A, isoform B OS=Drosophila melanogaster GN=Mlp60A PE=1 SV=1	3	2	40.2	9.9583	92	0	31.001	2//1	2//1	3//0	154280000	16			38570000	6683700	3542200	3104200	843800	7161400		9440900		7793800		22170000	8912400	11706000	14623000	14145000		37628000		26278000		TRUE	FALSE	TRUE	TRUE	FALSE	FALSE	TRUE	FALSE	FALSE
tr|A0A0B4LGH1|A0A0B4LGH1_DROME	betaTub60D	tr|A0A0B4LGH1|A0A0B4LGH1_DROME	tr|A0A0B4LGH1|A0A0B4LGH1_DROME	Tubulin beta chain OS=Drosophila melanogaster GN=betaTub60D PE=1 SV=1	1	6	38.9	50.778	453	0	190.12	3//0	3//0	2//2	721520000	49			37975000	4098600	5050000	6133200	2801900	9015800	328900	3107500	2025500	5369900	43341	69484000	44839000	54780000	82777000	61776000	9395800	77959000	28837000	95046000	1867800	TRUE	FALSE	TRUE	TRUE	FALSE	TRUE	TRUE	FALSE	TRUE
tr|A0A0B4LGS4|A0A0B4LGS4_DROME	Vha26	tr|A0A0B4LGS4|A0A0B4LGS4_DROME;sp|P54611|VATE_DROME	tr|A0A0B4LGS4|A0A0B4LGS4_DROME;sp|P54611|VATE_DROME	Vacuolar H[+]-ATPase 26kD subunit, isoform C OS=Drosophila melanogaster GN=Vha26 PE=3 SV=1;V-type proton ATPase subunit E OS=Drosophila melanogaster GN=Vha26 PE=2 SV=1	2	3	14.6	26.082	226	0	230.04	2//1	2//1	4//0	367080000	47			24472000	1661500	3746900	1907900	2133000	1083300	3744400	1943800	1597700	1978100	4675500	26120000	26196000	21424000	38847000	10115000	25858000	49837000	17870000	24633000	25766000	TRUE	FALSE	TRUE	TRUE	FALSE	TRUE	TRUE	FALSE	TRUE
tr|A0A0B4LGZ5|A0A0B4LGZ5_DROME	RpL11	tr|A0A0B4LGZ5|A0A0B4LGZ5_DROME;sp|P46222|RL11_DROME;tr|Q4V5R3|Q4V5R3_DROME	tr|A0A0B4LGZ5|A0A0B4LGZ5_DROME;sp|P46222|RL11_DROME;tr|Q4V5R3|Q4V5R3_DROME	Ribosomal protein L11, isoform B OS=Drosophila melanogaster GN=RpL11 PE=1 SV=1;60S ribosomal protein L11 OS=Drosophila melanogaster GN=RpL11 PE=1 SV=2;IP06777p OS=Drosophila melanogaster GN=RpL11 PE=2 SV=1	3	2	13	21.112	184	0	61.923	2//1	2//0	2//2	342150000	26			42769000	2871600	5252400	6831800	1215100	6754100	5016400	1580800	3399900	3406700	6440300	23517000	20154000	23512000	15840000	22667000	19752000	17995000	18431000	26314000	23363000	TRUE	FALSE	TRUE	TRUE	FALSE	TRUE	TRUE	FALSE	TRUE
tr|A0A0B4LHE7|A0A0B4LHE7_DROME	Vha13	tr|A0A0B4LHE7|A0A0B4LHE7_DROME;sp|Q9XZH6|VATG_DROME	tr|A0A0B4LHE7|A0A0B4LHE7_DROME;sp|Q9XZH6|VATG_DROME	V-type proton ATPase subunit G OS=Drosophila melanogaster GN=Vha13 PE=3 SV=1;V-type proton ATPase subunit G OS=Drosophila melanogaster GN=Vha13 PE=3 SV=1	2	3	21.4	13.625	117	0	323.31	3//0	3//0	0//4	182070000	24			60689000	1621900	6249000	7314600	2902300	5642900	9886900	11614000	6718000	3690200	5049800	14070000	9392900	15108000	15407000	9715300	15468000	26584000	11793000	8932500	8763700	TRUE	FALSE	TRUE	TRUE	FALSE	TRUE	TRUE	FALSE	TRUE
tr|A0A0B4LHK4|A0A0B4LHK4_DROME	mask	tr|A0A0B4LHK4|A0A0B4LHK4_DROME;tr|A0A0B4KHZ8|A0A0B4KHZ8_DROME;tr|A0A0B4KHR8|A0A0B4KHR8_DROME;sp|Q9VCA8|ANKHM_DROME;tr|A0A0H4XWY3|A0A0H4XWY3_DROME;tr|A0A0B4K725|A0A0B4K725_DROME;tr|U3RLS1|U3RLS1_DROME	tr|A0A0B4LHK4|A0A0B4LHK4_DROME;tr|A0A0B4KHZ8|A0A0B4KHZ8_DROME;tr|A0A0B4KHR8|A0A0B4KHR8_DROME;sp|Q9VCA8|ANKHM_DROME;tr|A0A0H4XWY3|A0A0H4XWY3_DROME;tr|A0A0B4K725|A0A0B4K725_DROME;tr|U3RLS1|U3RLS1_DROME	Multiple ankyrin repeats single KH domain, isoform F OS=Drosophila melanogaster GN=mask PE=4 SV=1;Multiple ankyrin repeats single KH domain, isoform D OS=Drosophila melanogaster GN=mask PE=4 SV=1;Multiple ankyrin repeats single KH domain, isoform E OS=Dros	7	2	0.8	386.81	3623	0.0023256	11.081	2//1	3//0	3//1	9770400	3			84228							9856.1		50311	24060							2882000		2639800	2068300	FALSE	FALSE	FALSE	FALSE	TRUE	FALSE	TRUE	FALSE	FALSE
tr|A0A0B4LIJ0|A0A0B4LIJ0_DROME	Rpt2	tr|A0A0B4LIJ0|A0A0B4LIJ0_DROME;sp|P48601|PRS4_DROME	tr|A0A0B4LIJ0|A0A0B4LIJ0_DROME;sp|P48601|PRS4_DROME	Regulatory particle triple-A ATPase 2, isoform B OS=Drosophila melanogaster GN=Rpt2 PE=3 SV=1;26S proteasome regulatory subunit 4 OS=Drosophila melanogaster GN=Rpt2 PE=1 SV=2	2	12	38.7	49.323	439	0	323.31	2//1	1//2	4//0	941550000	77			36214000	1128200	5925400	4213400	859070	6808200	6844800	628010	2515100	1897500	5393900	58789000	52684000	53367000	49253000	50264000	53930000	50923000	45692000	44629000	69448000	TRUE	FALSE	TRUE	TRUE	FALSE	TRUE	TRUE	FALSE	TRUE
tr|A0A0C4DHE8|A0A0C4DHE8_DROME	RpS29	tr|A0A0C4DHE8|A0A0C4DHE8_DROME;sp|Q9VH69|RS29_DROME;tr|I7CP40|I7CP40_DROME;tr|Q8IHD2|Q8IHD2_DROME;tr|Q8IH91|Q8IH91_DROME	tr|A0A0C4DHE8|A0A0C4DHE8_DROME;sp|Q9VH69|RS29_DROME;tr|I7CP40|I7CP40_DROME;tr|Q8IHD2|Q8IHD2_DROME;tr|Q8IH91|Q8IH91_DROME	GEO09636p1 OS=Drosophila melanogaster GN=RpS29 PE=1 SV=1;40S ribosomal protein S29 OS=Drosophila melanogaster GN=RpS29 PE=1 SV=1;LP18839p1 (Fragment) OS=Drosophila melanogaster GN=RpS29-RA PE=2 SV=1;AT13329p (Fragment) OS=Drosophila melanogaster GN=RpS29 P	5	13	98.2	6.5906	56	0	323.31	3//0	2//0	1//3	28659000000	632			9553100000	1149300000	1527900000	1113500000	711110000	1371100000	1558800000	336270000	453840000	314630000	1016600000	3802000000	2022100000	1653000000	3387400000	1512600000	1982600000	1613700000	862010000	752790000	1791100000	TRUE	FALSE	TRUE	TRUE	FALSE	TRUE	TRUE	FALSE	TRUE
tr|A0A0C4DHG5|A0A0C4DHG5_DROME	B52	tr|A0A0C4DHG5|A0A0C4DHG5_DROME;sp|P26686|SRR55_DROME	tr|A0A0C4DHG5|A0A0C4DHG5_DROME;sp|P26686|SRR55_DROME	B52, isoform O OS=Drosophila melanogaster GN=B52 PE=4 SV=1;Serine-arginine protein 55 OS=Drosophila melanogaster GN=B52 PE=1 SV=4	2	24	46.2	40.381	355	0	323.31	1//2	1//1	2//2	14469000000	630			1033500000	28700000	129740000	163260000	30119000	165000000	149610000	21610000	134230000	95134000	116090000	430930000	821130000	1139600000	716070000	946400000	1001300000	545310000	1113400000	932040000	868160000	TRUE	FALSE	TRUE	TRUE	FALSE	TRUE	TRUE	FALSE	TRUE
tr|A0A0H4XWW0|A0A0H4XWW0_DROME	bel-RB	tr|A0A0H4XWW0|A0A0H4XWW0_DROME;sp|Q9VHP0|DDX3_DROME;tr|M9W6J0|M9W6J0_DROME;tr|A0A0B4KGU4|A0A0B4KGU4_DROME	tr|A0A0H4XWW0|A0A0H4XWW0_DROME;sp|Q9VHP0|DDX3_DROME;tr|M9W6J0|M9W6J0_DROME;tr|A0A0B4KGU4|A0A0B4KGU4_DROME	FI24601p1 OS=Drosophila melanogaster GN=bel-RB PE=2 SV=1;ATP-dependent RNA helicase bel OS=Drosophila melanogaster GN=bel PE=1 SV=1;FI21109p1 OS=Drosophila melanogaster GN=bel-RB PE=2 SV=1;Belle, isoform B OS=Drosophila melanogaster GN=bel PE=4 SV=1	4	6	15.4	85.08	798	0	53.675	3//0	0//2	0//1	356210000	28			8283900	515150	842340	183030	272020	361660	1700300	225090	595070	478130	3111100	20475000	23498000	11117000	16712000	14254000	25256000	16669000	19735000	18257000	45296000	TRUE	FALSE	TRUE	TRUE	FALSE	TRUE	TRUE	FALSE	TRUE
tr|A0A126BEE6|A0A126BEE6_DROME	Dmel\CG8223	tr|A0A126BEE6|A0A126BEE6_DROME;sp|Q9I7K6|NASP_DROME	tr|A0A126BEE6|A0A126BEE6_DROME;sp|Q9I7K6|NASP_DROME	CG8223, isoform B OS=Drosophila melanogaster GN=Dmel\CG8223 PE=4 SV=1;Protein NASP homolog OS=Drosophila melanogaster GN=CG8223 PE=1 SV=1	2	3	12.4	51.89	492	0	94.523	2//1	1//2	4//0	79647000	14			4685100		82480	254780	125350		1354200	591170	936690	159630	1180800		1572000	2745500	4171400		7684200	16583000	3546300	2575200	6379400	TRUE	FALSE	FALSE	TRUE	FALSE	FALSE	TRUE	FALSE	TRUE
tr|A0A1B2AIV7|A0A1B2AIV7_DROME		tr|A0A1B2AIV7|A0A1B2AIV7_DROME;sp|P55841|RL14_DROME;tr|Q5U0W4|Q5U0W4_DROME;tr|Q5BIL1|Q5BIL1_DROME	tr|A0A1B2AIV7|A0A1B2AIV7_DROME;sp|P55841|RL14_DROME;tr|Q5U0W4|Q5U0W4_DROME;tr|Q5BIL1|Q5BIL1_DROME	GEO11454p1 (Fragment) OS=Drosophila melanogaster PE=2 SV=1;60S ribosomal protein L14 OS=Drosophila melanogaster GN=RpL14 PE=1 SV=1;GM06787p (Fragment) OS=Drosophila melanogaster PE=2 SV=1;RH72463p (Fragment) OS=Drosophila melanogaster GN=RpL14 PE=2 SV=1	4	10	53	19.173	166	0	74.484	2//1	2//1	4//0	458930000	45			50992000	1960200	13224000	5337900	810440	11240000	8201200	633960	4069000	3140600	2375400	27033000	35935000	31289000	17029000	38952000	28079000	12863000	27008000	18158000	14878000	TRUE	FALSE	TRUE	TRUE	FALSE	TRUE	TRUE	FALSE	TRUE
tr|A0A1B2AJ64|A0A1B2AJ64_DROME		tr|A0A1B2AJ64|A0A1B2AJ64_DROME;sp|Q9VLR5|TCP4_DROME	tr|A0A1B2AJ64|A0A1B2AJ64_DROME;sp|Q9VLR5|TCP4_DROME	GEO10165p1 (Fragment) OS=Drosophila melanogaster PE=2 SV=1;RNA polymerase II transcriptional coactivator OS=Drosophila melanogaster GN=Ssb-c31a PE=2 SV=1	2	25	76.4	12.189	110	0	323.31	3//0	1//2	0//3	45398000000	1560			7566400000	253070000	719090000	980460000	251690000	745830000	1432900000	300340000	887130000	747390000	1248500000	1538500000	2184100000	2903200000	2071100000	2212200000	4031900000	2630400000	3565000000	3081500000	3640100000	TRUE	FALSE	TRUE	TRUE	FALSE	TRUE	TRUE	FALSE	TRUE
tr|A0A1B2AJH4|A0A1B2AJH4_DROME		tr|A0A1B2AJH4|A0A1B2AJH4_DROME;sp|O44437|SMD3_DROME	tr|A0A1B2AJH4|A0A1B2AJH4_DROME;sp|O44437|SMD3_DROME	GEO01109p1 (Fragment) OS=Drosophila melanogaster PE=2 SV=1;Small nuclear ribonucleoprotein Sm D3 OS=Drosophila melanogaster GN=SmD3 PE=1 SV=1	2	2	12.6	15.582	151	0.0025575	14.259	0//1	0//1	1//0	55803000	5			6200300		843700	685610		434350	760700		822840	783820	1869300		3061600	3485900		3724800	3013000		5852800	3815300	7344200	TRUE	FALSE	FALSE	TRUE	FALSE	FALSE	TRUE	FALSE	FALSE
tr|A0A1B2AJK8|A0A1B2AJK8_DROME		tr|A0A1B2AJK8|A0A1B2AJK8_DROME;sp|Q24154|RL29_DROME;tr|B7FNL1|B7FNL1_DROME;tr|Q8SXW1|Q8SXW1_DROME	tr|A0A1B2AJK8|A0A1B2AJK8_DROME;sp|Q24154|RL29_DROME;tr|B7FNL1|B7FNL1_DROME	60S ribosomal protein L29 (Fragment) OS=Drosophila melanogaster PE=2 SV=1;60S ribosomal protein L29 OS=Drosophila melanogaster GN=RpL29 PE=1 SV=1;60S ribosomal protein L29 (Fragment) OS=Drosophila melanogaster GN=RpL29-RB PE=2 SV=1	4	9	67.1	8.9202	76	0	323.31	1//2	2//1	1//3	12066000000	243			4021900000	222900000	736240000	584940000	142070000	763580000	638160000	71522000	312840000	156570000	393040000	671430000	977980000	795140000	833490000	1041700000	775110000	305310000	662120000	341800000	666850000	TRUE	FALSE	TRUE	TRUE	FALSE	TRUE	TRUE	FALSE	TRUE
tr|A0A1B2AJL4|A0A1B2AJL4_DROME		tr|A0A1B2AJL4|A0A1B2AJL4_DROME;sp|Q0E9B6|RS11_DROME;tr|L0CRF4|L0CRF4_DROME;tr|L0CPM0|L0CPM0_DROME;tr|L0CPL5|L0CPL5_DROME;tr|L0CPK9|L0CPK9_DROME;tr|L0CRF8|L0CRF8_DROME;tr|L0CR49|L0CR49_DROME;tr|L0CR44|L0CR44_DROME;tr|L0CQR2|L0CQR2_DROME;tr|L0CQQ8|L0CQQ8_DROME;tr|L0CPE3|L0CPE3_DROME;tr|L0CPD9|L0CPD9_DROME;tr|A1Z8U9|A1Z8U9_DROME;tr|C4JD65|C4JD65_DROME	tr|A0A1B2AJL4|A0A1B2AJL4_DROME;sp|Q0E9B6|RS11_DROME;tr|L0CRF4|L0CRF4_DROME;tr|L0CPM0|L0CPM0_DROME;tr|L0CPL5|L0CPL5_DROME;tr|L0CPK9|L0CPK9_DROME;tr|L0CRF8|L0CRF8_DROME;tr|L0CR49|L0CR49_DROME;tr|L0CR44|L0CR44_DROME;tr|L0CQR2|L0CQR2_DROME;tr|L0CQQ8|L0CQQ8_DROME;tr|L0CPE3|L0CPE3_DROME;tr|L0CPD9|L0CPD9_DROME	GEO13284p1 (Fragment) OS=Drosophila melanogaster PE=2 SV=1;40S ribosomal protein S11 OS=Drosophila melanogaster GN=RpS11 PE=1 SV=1;Ribosomal protein S11 (Fragment) OS=Drosophila melanogaster GN=RPS11 PE=3 SV=1;Ribosomal protein S11 (Fragment) OS=Drosophila	15	15	54.2	18.105	155	0	323.31	1//2	2//1	3//1	3126800000	216			312680000	22927000	55020000	46451000	9370300	64534000	43080000	7929400	23238000	17547000	22584000	203370000	228880000	253940000	153030000	269090000	196920000	130460000	160640000	135240000	132280000	TRUE	FALSE	TRUE	TRUE	FALSE	TRUE	TRUE	FALSE	TRUE
tr|A0A1B2AJV1|A0A1B2AJV1_DROME		tr|A0A1B2AJV1|A0A1B2AJV1_DROME;sp|Q9VZS3|ETIF1_DROME	tr|A0A1B2AJV1|A0A1B2AJV1_DROME;sp|Q9VZS3|ETIF1_DROME	GEO07409p1 (Fragment) OS=Drosophila melanogaster PE=2 SV=1;Eukaryotic translation initiation factor eIF1 OS=Drosophila melanogaster GN=eIF1 PE=1 SV=1	2	2	40	12.45	110	0	41.442	3//0	2//1	3//1	41625000	3			5946400		266620				1817000	2405700	426060	422520	608470		2510200				3821000	16534000	4041500	3999000	3556500	FALSE	FALSE	FALSE	FALSE	FALSE	FALSE	TRUE	FALSE	TRUE
tr|A0A1B2AJY5|A0A1B2AJY5_DROME		tr|A0A1B2AJY5|A0A1B2AJY5_DROME;sp|Q02427|RBP1_DROME;tr|D3DMZ8|D3DMZ8_DROME	tr|A0A1B2AJY5|A0A1B2AJY5_DROME;sp|Q02427|RBP1_DROME;tr|D3DMZ8|D3DMZ8_DROME	GEO01114p1 (Fragment) OS=Drosophila melanogaster PE=2 SV=1;RNA-binding protein 1 OS=Drosophila melanogaster GN=Rbp1 PE=2 SV=3;RE57382p (Fragment) OS=Drosophila melanogaster GN=Rbp1-RA PE=2 SV=1	3	5	62.2	15.446	135	0	181.46	1//0	1//0	0//0	3128800000	249			446970000	18568000	34897000	41746000	13741000	35509000	62247000	34056000	75822000	76273000	54106000	164570000	119450000	135060000	152830000	76912000	192380000	382050000	332800000	323560000	215120000	TRUE	FALSE	TRUE	TRUE	FALSE	TRUE	TRUE	FALSE	TRUE
tr|A0A1B2AKQ4|A0A1B2AKQ4_DROME		tr|A0A1B2AKQ4|A0A1B2AKQ4_DROME;sp|P45594|CADF_DROME	tr|A0A1B2AKQ4|A0A1B2AKQ4_DROME;sp|P45594|CADF_DROME	GEO10457p1 (Fragment) OS=Drosophila melanogaster PE=2 SV=1;Cofilin/actin-depolymerizing factor homolog OS=Drosophila melanogaster GN=tsr PE=1 SV=1	2	2	16.2	17.153	148	0	25.842	1//2	3//0	1//3	31872000	11			2897400	289180	530050	263290		394340	131130	68686	537980	257250	425520	2512100	2447400	1651600		1549000	1609300	1757500	3452900	2495600	2080400	TRUE	FALSE	TRUE	TRUE	FALSE	FALSE	TRUE	FALSE	TRUE
tr|A0A1B2AL12|A0A1B2AL12_DROME		tr|A0A1B2AL12|A0A1B2AL12_DROME;sp|P55828|RS20_DROME	tr|A0A1B2AL12|A0A1B2AL12_DROME;sp|P55828|RS20_DROME	GEO11434p1 (Fragment) OS=Drosophila melanogaster PE=2 SV=1;40S ribosomal protein S20 OS=Drosophila melanogaster GN=RpS20 PE=1 SV=1	2	11	68.3	13.488	120	0	323.31	2//1	2//1	4//0	5008200000	383			834690000	138040000	184340000	110370000	45801000	144240000	90173000	34503000	40047000	17867000	29310000	650490000	437740000	336270000	412630000	379490000	277310000	284270000	175280000	128910000	163800000	TRUE	FALSE	TRUE	TRUE	FALSE	TRUE	TRUE	FALSE	TRUE
tr|A0A1B2ALR4|A0A1B2ALR4_DROME		tr|A0A1B2ALR4|A0A1B2ALR4_DROME;sp|O16130|RL39_DROME	tr|A0A1B2ALR4|A0A1B2ALR4_DROME;sp|O16130|RL39_DROME	GEO09496p1 (Fragment) OS=Drosophila melanogaster PE=2 SV=1;60S ribosomal protein L39 OS=Drosophila melanogaster GN=RpL39 PE=1 SV=2	2	2	33.3	6.2985	51	0	249.25	1//0	0//1	1//0	208490000	9			208490000	38416000	22477000	4817400	10387000	44654000		22281000	20284000	31668000	13506000	26456000	14331000	10239000				8426600	41842000	19199000		TRUE	FALSE	TRUE	TRUE	FALSE	FALSE	TRUE	FALSE	TRUE
tr|A0A1B3Q3N5|A0A1B3Q3N5_DROME		tr|A0A1B3Q3N5|A0A1B3Q3N5_DROME;sp|P48588|RS25_DROME	tr|A0A1B3Q3N5|A0A1B3Q3N5_DROME;sp|P48588|RS25_DROME	GEO07404p1 (Fragment) OS=Drosophila melanogaster PE=2 SV=1;40S ribosomal protein S25 OS=Drosophila melanogaster GN=RpS25 PE=1 SV=3	2	16	55.6	13.201	117	0	323.31	2//1	1//2	3//1	9409000000	483			2352200000	218390000	448750000	319140000	73431000	508920000	310190000	42905000	184950000	89741000	155830000	678720000	841970000	617510000	428640000	817040000	545640000	340380000	509050000	295240000	346650000	TRUE	FALSE	TRUE	TRUE	FALSE	TRUE	TRUE	FALSE	TRUE
tr|A1Z6H4|A1Z6H4_DROME	vlc	tr|A1Z6H4|A1Z6H4_DROME;tr|Q7K1T1|Q7K1T1_DROME	tr|A1Z6H4|A1Z6H4_DROME;tr|Q7K1T1|Q7K1T1_DROME	RE52822p OS=Drosophila melanogaster GN=vlc PE=1 SV=1;LD44824p OS=Drosophila melanogaster GN=vlc PE=1 SV=1	2	2	6	63.597	583	0.0026247	15.717	3//0	3//0	3//1	37439000	5			1627800			241580		80288	242020	106370	576790	60418	320310			2382000		2754000	2336600	4004400	6002800	2251000	4453800	FALSE	FALSE	FALSE	TRUE	FALSE	FALSE	TRUE	FALSE	TRUE
tr|A1Z8M2|A1Z8M2_DROME	tou	tr|A1Z8M2|A1Z8M2_DROME;tr|A0A0B4KFE3|A0A0B4KFE3_DROME;tr|A0A0B4KEM1|A0A0B4KEM1_DROME;tr|Q9BMQ0|Q9BMQ0_DROME;tr|A8DYA3|A8DYA3_DROME;tr|Q960I3|Q960I3_DROME	tr|A1Z8M2|A1Z8M2_DROME;tr|A0A0B4KFE3|A0A0B4KFE3_DROME;tr|A0A0B4KEM1|A0A0B4KEM1_DROME;tr|Q9BMQ0|Q9BMQ0_DROME;tr|A8DYA3|A8DYA3_DROME	Toutatis, isoform A OS=Drosophila melanogaster GN=tou PE=1 SV=2;Toutatis, isoform F OS=Drosophila melanogaster GN=tou PE=1 SV=1;Toutatis, isoform G OS=Drosophila melanogaster GN=tou PE=1 SV=1;Toutatis OS=Drosophila melanogaster GN=tou PE=4 SV=1;Toutatis, i	6	4	1.8	322.21	2999	0	23.214	3//0	3//0	3//1	24647000	4			280090		50568	31640		76508	121370						1606800	2311600		2381700						TRUE	FALSE	FALSE	TRUE	FALSE	FALSE	FALSE	TRUE	FALSE	BicDRGFP
tr|A1Z934|A1Z934_DROME	CG8778	tr|A1Z934|A1Z934_DROME	tr|A1Z934|A1Z934_DROME	CG8778 OS=Drosophila melanogaster GN=CG8778 PE=1 SV=1	1	3	17.1	31.909	299	0	18.601	3//0	3//0	3//1	39529000	7			2325300	311180	358180	90397	42534	225910	328280	298460		143480	526850	2686700	4187900	2663300	2397000	2722100	3054000	2349800		3096400	4521500	TRUE	FALSE	TRUE	TRUE	FALSE	TRUE	TRUE	FALSE	FALSE
tr|A1Z968|A1Z968_DROME	NAT1	tr|A1Z968|A1Z968_DROME;tr|Q5KTT4|Q5KTT4_DROME;tr|Q86NR8|Q86NR8_DROME;tr|Q0E996|Q0E996_DROME	tr|A1Z968|A1Z968_DROME;tr|Q5KTT4|Q5KTT4_DROME	NAT1, isoform D OS=Drosophila melanogaster GN=NAT1 PE=1 SV=1;Uncharacterized protein dNAT1 (Fragment) OS=Drosophila melanogaster GN=dNAT1 PE=2 SV=1	4	5	5.1	162.87	1488	0	116.95	3//0	3//0	3//1	126050000	36			1703400	72415	183130	194610	72760	117020	295900	224060	74522	242110	226920	9252000	5663000	6914300	10783000	7004200	6293400	14819000	8109800	10658000	9062700	TRUE	FALSE	TRUE	TRUE	FALSE	TRUE	TRUE	FALSE	TRUE
tr|A1ZAK7|A1ZAK7_DROME	Psi	tr|A1ZAK7|A1ZAK7_DROME;tr|A1ZAK8|A1ZAK8_DROME;tr|L0CRT5|L0CRT5_DROME;tr|L0CRT0|L0CRT0_DROME;tr|L0CRH5|L0CRH5_DROME;tr|L0CR32|L0CR32_DROME;tr|L0CR28|L0CR28_DROME;tr|L0CPZ9|L0CPZ9_DROME;tr|L0CPZ4|L0CPZ4_DROME;tr|L0CPR4|L0CPR4_DROME;tr|A1ZAK9|A1ZAK9_DROME;tr|O96828|O96828_DROME;tr|Q960R6|Q960R6_DROME	tr|A1ZAK7|A1ZAK7_DROME;tr|A1ZAK8|A1ZAK8_DROME;tr|L0CRT5|L0CRT5_DROME;tr|L0CRT0|L0CRT0_DROME;tr|L0CRH5|L0CRH5_DROME;tr|L0CR32|L0CR32_DROME;tr|L0CR28|L0CR28_DROME;tr|L0CPZ9|L0CPZ9_DROME;tr|L0CPZ4|L0CPZ4_DROME;tr|L0CPR4|L0CPR4_DROME;tr|A1ZAK9|A1ZAK9_DROME;tr|O96828|O96828_DROME;tr|Q960R6|Q960R6_DROME	LD35640p OS=Drosophila melanogaster GN=Psi PE=1 SV=1;p-element somatic inhibitor, isoform C OS=Drosophila melanogaster GN=Psi PE=1 SV=1;p-element somatic inhibitor OS=Drosophila melanogaster GN=Psi PE=4 SV=1;p-element somatic inhibitor OS=Drosophila melano	13	6	10.1	81.587	796	0	73.76	3//0	3//0	3//0	205480000	34			7338600	441450	715940	735070	402300	992250	1009800	653930	695820	1246600	445360	13760000	10210000	14827000	19928000	8749200	11296000	17666000	14125000	20046000	10495000	TRUE	FALSE	TRUE	TRUE	FALSE	TRUE	TRUE	FALSE	TRUE
tr|A1ZAS3|A1ZAS3_DROME	l(2)k01209	tr|A1ZAS3|A1ZAS3_DROME;tr|Q8MQK4|Q8MQK4_DROME	tr|A1ZAS3|A1ZAS3_DROME;tr|Q8MQK4|Q8MQK4_DROME	Uridine kinase OS=Drosophila melanogaster GN=l(2)k01209 PE=1 SV=1;Uridine kinase OS=Drosophila melanogaster GN=l(2)k01209 PE=1 SV=1	2	2	4.6	63.012	561	0	119.11	3//0	3//0	3//0	27692000	15			1107700	304110	133950	122150		468940					78526	6500200	2578400	2350900		5246400						TRUE	FALSE	TRUE	TRUE	FALSE	TRUE	FALSE	FALSE	FALSE
tr|A1ZAU2|A1ZAU2_DROME	nw	tr|A1ZAU2|A1ZAU2_DROME;tr|C3KGN2|C3KGN2_DROME;tr|A0A0B4JCT4|A0A0B4JCT4_DROME;tr|A1ZAU3|A1ZAU3_DROME	tr|A1ZAU2|A1ZAU2_DROME;tr|C3KGN2|C3KGN2_DROME;tr|A0A0B4JCT4|A0A0B4JCT4_DROME;tr|A1ZAU3|A1ZAU3_DROME	MIP04175p OS=Drosophila melanogaster GN=nw PE=1 SV=1;MIP03875p OS=Drosophila melanogaster GN=nw PE=1 SV=1;Uncharacterized protein, isoform B OS=Drosophila melanogaster GN=nw PE=1 SV=1;Uncharacterized protein, isoform E OS=Drosophila melanogaster GN=nw PE=1	4	3	25.3	21.663	194	0	51.874	3//0	3//0	3//1	169110000	28			16911000	811490	3496600	1299500	796610	3090900	1470400	1494100	3411600	1040100		8184400	9644900	7193400	14336000	9627000	8081500	25097000	17314000	12505000		TRUE	FALSE	TRUE	TRUE	FALSE	TRUE	TRUE	FALSE	FALSE
tr|A1ZB48|A1ZB48_DROME	CG14500	tr|A1ZB48|A1ZB48_DROME;tr|Q5BIF1|Q5BIF1_DROME;tr|Q4V649|Q4V649_DROME	tr|A1ZB48|A1ZB48_DROME;tr|Q5BIF1|Q5BIF1_DROME;tr|Q4V649|Q4V649_DROME	FI01427p OS=Drosophila melanogaster GN=CG14500 PE=2 SV=1;RE45003p (Fragment) OS=Drosophila melanogaster GN=CG14500 PE=2 SV=1;IP05910p (Fragment) OS=Drosophila melanogaster GN=CG14500 PE=2 SV=1	3	3	24.7	21.059	190	0	71.446	3//0	3//0	3//1	233100000	15			46620000	300100	8398400	5403500	197420	26261000			1683100	2543500	1833600	2438500	20782000	7763600	3229100	63344000			5286300	5815000	4718000	TRUE	FALSE	TRUE	TRUE	FALSE	FALSE	TRUE	FALSE	FALSE
tr|A1ZBJ2|A1ZBJ2_DROME	CG7461	tr|A1ZBJ2|A1ZBJ2_DROME;tr|C9QPI7|C9QPI7_DROME	tr|A1ZBJ2|A1ZBJ2_DROME;tr|C9QPI7|C9QPI7_DROME	CG7461, isoform B OS=Drosophila melanogaster GN=CG7461 PE=1 SV=2;RH10980p (Fragment) OS=Drosophila melanogaster GN=CG7461-RB PE=2 SV=1	2	9	23	68.367	627	0	216.21	3//0	3//0	3//1	909650000	101			26754000	1052800	5631100	4694000	1690000	5174400	2584700	789410	785740	1260400	3091800	47024000	67578000	74620000	78135000	63202000	51011000	45273000	27169000	50092000	55926000	TRUE	FALSE	TRUE	TRUE	FALSE	TRUE	TRUE	FALSE	TRUE
tr|A4V303|A4V303_DROME	CCT3	tr|A4V303|A4V303_DROME;sp|P48605|TCPG_DROME	tr|A4V303|A4V303_DROME;sp|P48605|TCPG_DROME	T-complex protein 1 subunit gamma OS=Drosophila melanogaster GN=CCT3 PE=1 SV=1;T-complex protein 1 subunit gamma OS=Drosophila melanogaster GN=Cctgamma PE=2 SV=2	2	35	59.9	59.394	544	0	323.31	2//1	2//1	1//3	7306400000	704			221410000	13644000	23018000	23136000	9240900	25030000	38054000	11688000	24551000	23862000	29181000	456780000	338770000	402630000	494530000	400830000	540370000	566490000	534720000	520790000	496840000	TRUE	FALSE	TRUE	TRUE	FALSE	TRUE	TRUE	FALSE	TRUE
tr|A4V391|A4V391_DROME	CCT1	tr|A4V391|A4V391_DROME;sp|P12613|TCPA_DROME	tr|A4V391|A4V391_DROME;sp|P12613|TCPA_DROME	Tcp1-like, isoform B OS=Drosophila melanogaster GN=CCT1 PE=1 SV=1;T-complex protein 1 subunit alpha OS=Drosophila melanogaster GN=T-cp1 PE=2 SV=2	2	16	39.9	59.556	557	0	315.93	2//0	2//0	0//3	1365800000	172			42682000	1546100	4966900	4283300	969450	6781800	6927400	1729300	5952200	3855500	5669900	51954000	71462000	79395000	70523000	94523000	86350000	80517000	107570000	97715000	90306000	TRUE	FALSE	TRUE	TRUE	FALSE	TRUE	TRUE	FALSE	TRUE
tr|A4V488|A4V488_DROME	ras	tr|A4V488|A4V488_DROME;sp|Q07152|IMDH_DROME	tr|A4V488|A4V488_DROME;sp|Q07152|IMDH_DROME	Inosine-5-monophosphate dehydrogenase OS=Drosophila melanogaster GN=ras PE=1 SV=1;Inosine-5-monophosphate dehydrogenase OS=Drosophila melanogaster GN=ras PE=1 SV=1	2	2	7.1	57.829	537	0	29.884	1//2	1//2	0//3	76742000	17			4263400						120750	1109100	1261900	1771700							5916900	32792000	11693000	14557000		FALSE	TRUE	FALSE	FALSE	FALSE	FALSE	TRUE	FALSE	FALSE	WT
tr|A4V4A1|A4V4A1_DROME	Klp10A	tr|A4V4A1|A4V4A1_DROME;sp|Q960Z0|KI10A_DROME	tr|A4V4A1|A4V4A1_DROME;sp|Q960Z0|KI10A_DROME	Kinesin-like protein OS=Drosophila melanogaster GN=Klp10A PE=1 SV=1;Kinesin-like protein Klp10A OS=Drosophila melanogaster GN=Klp10A PE=1 SV=1	2	3	4.6	88.671	805	0	323.31	2//1	1//2	2//2	254600000	28			6881100	1129200	1075200	765890	633710	1022600	887310	328120	317890	144750	576320	39521000	15788000	13271000	39134000	16497000	12746000	16257000	10439000	9911500	11711000	TRUE	FALSE	TRUE	TRUE	FALSE	TRUE	TRUE	FALSE	TRUE
tr|A4V4A5|A4V4A5_DROME	Ran	tr|A4V4A5|A4V4A5_DROME;sp|Q9VZ23|RAN_DROME	tr|A4V4A5|A4V4A5_DROME;sp|Q9VZ23|RAN_DROME	GTP-binding nuclear protein OS=Drosophila melanogaster GN=Ran PE=1 SV=1;GTP-binding nuclear protein Ran OS=Drosophila melanogaster GN=Ran PE=1 SV=1	2	24	72.2	24.708	216	0	323.31	3//0	2//1	2//2	12444000000	760			957240000	104460000	143540000	172500000	60674000	200620000	153210000	37526000	56931000	12243000	15537000	1301600000	873400000	1123800000	1054200000	1180100000	925230000	665680000	506670000	162310000	154380000	TRUE	FALSE	TRUE	TRUE	FALSE	TRUE	TRUE	FALSE	TRUE
tr|A4V4I0|A4V4I0_DROME	Gbeta13F	tr|A4V4I0|A4V4I0_DROME;sp|P26308|GBB1_DROME	tr|A4V4I0|A4V4I0_DROME;sp|P26308|GBB1_DROME	G protein beta-subunit 13F, isoform C OS=Drosophila melanogaster GN=Gbeta13F PE=1 SV=1;Guanine nucleotide-binding protein subunit beta-1 OS=Drosophila melanogaster GN=Gbeta13F PE=1 SV=1	2	2	9.7	37.133	340	0.0026385	15.778	1//2	0//2	1//1	35829000	6			2756100	232710	927530		175790	85288	350790				984010	5213700	4881800		3213200	1945300	2679000				3814500	TRUE	FALSE	FALSE	TRUE	FALSE	TRUE	FALSE	FALSE	FALSE
tr|A8DYJ0|A8DYJ0_DROME	EndoB	tr|A8DYJ0|A8DYJ0_DROME;tr|Q8T389|Q8T389_DROME;tr|Q8IGU0|Q8IGU0_DROME;tr|A8DYJ1|A8DYJ1_DROME;tr|Q8SYD9|Q8SYD9_DROME;tr|A4IJ71|A4IJ71_DROME	tr|A8DYJ0|A8DYJ0_DROME;tr|Q8T389|Q8T389_DROME;tr|Q8IGU0|Q8IGU0_DROME;tr|A8DYJ1|A8DYJ1_DROME;tr|Q8SYD9|Q8SYD9_DROME;tr|A4IJ71|A4IJ71_DROME	Endophilin B, isoform D OS=Drosophila melanogaster GN=EndoB PE=1 SV=1;Endophilin B OS=Drosophila melanogaster GN=EndoB PE=1 SV=1;RE31027p OS=Drosophila melanogaster GN=EndoB PE=2 SV=1;Endophilin B, isoform C OS=Drosophila melanogaster GN=EndoB PE=1 SV=1;En	6	3	13.4	41.336	366	0	21.834	3//0	3//0	4//0	90332000	6			5018500	437610	1490800	556790	594560	827360	587780	200140		222600	100860	9122800	9702800		9665100	7555900	7430500	4464000			6574200	TRUE	FALSE	TRUE	TRUE	FALSE	TRUE	TRUE	FALSE	FALSE
tr|A8E774|A8E774_DROME	Cyp1	tr|A8E774|A8E774_DROME;sp|P25007|PPIA_DROME;tr|F6J7B3|F6J7B3_DROME	tr|A8E774|A8E774_DROME;sp|P25007|PPIA_DROME;tr|F6J7B3|F6J7B3_DROME	Peptidyl-prolyl cis-trans isomerase OS=Drosophila melanogaster GN=Cyp1 PE=2 SV=1;Peptidyl-prolyl cis-trans isomerase OS=Drosophila melanogaster GN=Cyp1 PE=1 SV=2;Peptidyl-prolyl cis-trans isomerase (Fragment) OS=Drosophila melanogaster GN=CG9916 PE=3 SV=1	3	3	19.8	24.666	227	0	35.535	0//3	1//2	0//4	140180000	17			10783000	1412300	1841000		83211	218830	153940	174150	414090	1833800	4651500	21968000	8430800		4462500	2969800	3271100	7384900	6272600	11734000	25509000	TRUE	FALSE	FALSE	TRUE	FALSE	TRUE	TRUE	FALSE	TRUE
tr|A8E792|A8E792_DROME	RpL17A	tr|A8E792|A8E792_DROME;sp|P48159|RL23_DROME	tr|A8E792|A8E792_DROME;sp|P48159|RL23_DROME	TA01212p OS=Drosophila melanogaster GN=RpL17A PE=2 SV=1;60S ribosomal protein L23 OS=Drosophila melanogaster GN=RpL23 PE=1 SV=2	2	6	47.1	14.918	140	0	60.682	2//1	1//2	0//3	1325400000	54			147270000	19332000	20788000	21024000	10023000	19520000	12509000	7532600	11215000	11042000	14283000	160610000	85059000	105680000	116730000	100580000	70500000	101170000	67695000	70430000	63480000	TRUE	FALSE	TRUE	TRUE	FALSE	TRUE	TRUE	FALSE	TRUE
tr|A8Y560|A8Y560_DROME	RpL15	tr|A8Y560|A8Y560_DROME;sp|O17445|RL15_DROME	tr|A8Y560|A8Y560_DROME;sp|O17445|RL15_DROME	Ribosomal protein L15 OS=Drosophila melanogaster GN=RpL15 PE=1 SV=2;60S ribosomal protein L15 OS=Drosophila melanogaster GN=RpL15 PE=1 SV=1	2	7	27.9	24.325	204	0	136.97	1//0	1//0	0//0	481120000	62			48112000	2271700	5698100	7297400	275540	14916000	7688700	436270	3763300	4108000	1657300	16427000	33118000	31398000	10310000	50585000	37776000	8976500	30954000	27390000	13982000	TRUE	FALSE	TRUE	TRUE	FALSE	TRUE	TRUE	FALSE	TRUE
tr|B7YZQ7|B7YZQ7_DROME	Nurf-38	tr|B7YZQ7|B7YZQ7_DROME;tr|A0A0B4K7G9|A0A0B4K7G9_DROME;tr|B9EQY3|B9EQY3_DROME;sp|O77460|IPYR_DROME;tr|I0DHK6|I0DHK6_DROME	tr|B7YZQ7|B7YZQ7_DROME;tr|A0A0B4K7G9|A0A0B4K7G9_DROME;tr|B9EQY3|B9EQY3_DROME;sp|O77460|IPYR_DROME;tr|I0DHK6|I0DHK6_DROME	Nucleosome remodeling factor-38kD, isoform B OS=Drosophila melanogaster GN=Nurf-38 PE=1 SV=1;Nucleosome remodeling factor-38kD, isoform C OS=Drosophila melanogaster GN=Nurf-38 PE=1 SV=1;MIP03147p (Fragment) OS=Drosophila melanogaster GN=Nurf-38-RB PE=2 SV=	5	2	7.2	32.646	290	0	25.366	3//0	3//0	2//2	116120000	22			6830500	490520	862330	585950	363550	383820	947150	437560	750780	680870	1328000	11324000	5241800	6941100	11852000	3064800	5642100	13188000	6327100	6183000	9418000	TRUE	FALSE	TRUE	TRUE	FALSE	TRUE	TRUE	FALSE	TRUE
tr|B7Z0W3|B7Z0W3_DROME	Dmtn	tr|B7Z0W3|B7Z0W3_DROME	tr|B7Z0W3|B7Z0W3_DROME	Dementin, isoform G OS=Drosophila melanogaster GN=Dmtn PE=4 SV=1	1	2	11.8	54.59	500	0.0022831	10.783	3//0	3//0	4//0	98490000	0			4282200		1069500			1519700	804730		54774	833440						16312000						FALSE	FALSE	FALSE	TRUE	FALSE	FALSE	TRUE	FALSE	FALSE
tr|C0LA78|C0LA78_DROME	Sd-RanGAP	tr|C0LA78|C0LA78_DROME;tr|C0LA70|C0LA70_DROME;tr|C0LA69|C0LA69_DROME;tr|C0LA68|C0LA68_DROME;tr|A0A0E3T5D1|A0A0E3T5D1_DROME;tr|A0A0E3T458|A0A0E3T458_DROME;tr|M9PD65|M9PD65_DROME;tr|A0A0E3T5D4|A0A0E3T5D4_DROME;tr|A0A0E3T4A9|A0A0E3T4A9_DROME;tr|A0A0E3T479|A0A0E3T479_DROME;tr|A0A0E3T462|A0A0E3T462_DROME;tr|M9PBD9|M9PBD9_DROME;tr|A0A0E3X848|A0A0E3X848_DROME;sp|Q9VIW3|RAGP1_DROME	tr|C0LA78|C0LA78_DROME;tr|C0LA70|C0LA70_DROME;tr|C0LA69|C0LA69_DROME;tr|C0LA68|C0LA68_DROME;tr|A0A0E3T5D1|A0A0E3T5D1_DROME;tr|A0A0E3T458|A0A0E3T458_DROME;tr|M9PD65|M9PD65_DROME;tr|A0A0E3T5D4|A0A0E3T5D4_DROME;tr|A0A0E3T4A9|A0A0E3T4A9_DROME;tr|A0A0E3T479|A0A0E3T479_DROME;tr|A0A0E3T462|A0A0E3T462_DROME;tr|M9PBD9|M9PBD9_DROME;tr|A0A0E3X848|A0A0E3X848_DROME;sp|Q9VIW3|RAGP1_DROME	Sd-Ran GTPase activating protein (Fragment) OS=Drosophila melanogaster GN=Sd-RanGAP PE=4 SV=1;Ran GTPase activating protein (Fragment) OS=Drosophila melanogaster GN=RanGAP PE=4 SV=1;Ran GTPase activating protein (Fragment) OS=Drosophila melanogaster GN=Ran	14	2	7.7	39.469	362	0.002584	14.539	3//0	0//2	4//0	46556000	9			2327800	102180	341450	125820		272240	547560	75591	262580	197060	403310	2954200	2016200	1969000		2007500	3890000	2493900	3425600	3505800	3399500	TRUE	FALSE	TRUE	TRUE	FALSE	FALSE	TRUE	FALSE	TRUE
tr|C0MJA0|C0MJA0_DROME	HmgD	tr|C0MJA0|C0MJA0_DROME;sp|Q05783|HMGD_DROME;tr|B5RJ65|B5RJ65_DROME;sp|Q05344|SSRP1_DROME	tr|C0MJA0|C0MJA0_DROME;sp|Q05783|HMGD_DROME	CG17950-PA OS=Drosophila melanogaster GN=HmgD PE=1 SV=1;High mobility group protein D OS=Drosophila melanogaster GN=HmgD PE=1 SV=1	4	13	75	12.416	112	0	323.31	2//0	2//0	4//0	4321800000	251			1440600000	56730000	252750000	160590000	41046000	255990000	284230000	43300000	173330000	73293000	99351000	217060000	297500000	252180000	185230000	312120000	360050000	240210000	317480000	171560000	167420000	TRUE	FALSE	TRUE	TRUE	FALSE	TRUE	TRUE	FALSE	TRUE
tr|C3KGJ8|C3KGJ8_DROME	CG18190-RB	tr|C3KGJ8|C3KGJ8_DROME;tr|A1ZBF1|A1ZBF1_DROME	tr|C3KGJ8|C3KGJ8_DROME;tr|A1ZBF1|A1ZBF1_DROME	IP08151p OS=Drosophila melanogaster GN=CG18190-RB PE=2 SV=1;FI16628p1 OS=Drosophila melanogaster GN=CG18190-RB PE=1 SV=2	2	2	14.1	23.063	198	0	19.278	3//0	3//0	3//1	19467000	7			1769700	253250					333280				1183200	3271600					3782100				4969400	FALSE	FALSE	FALSE	FALSE	FALSE	FALSE	FALSE	FALSE	FALSE
tr|C5I7F7|C5I7F7_DROME		tr|C5I7F7|C5I7F7_DROME;tr|C5I7C5|C5I7C5_DROME;tr|C5I7A1|C5I7A1_DROME;tr|C5I7E9|C5I7E9_DROME;tr|C5I7R9|C5I7R9_DROME;tr|C5I7K5|C5I7K5_DROME;tr|C5I7I9|C5I7I9_DROME;tr|C5I7H3|C5I7H3_DROME;tr|C5I7D3|C5I7D3_DROME;tr|C5I7A9|C5I7A9_DROME;tr|C5I7R1|C5I7R1_DROME;tr|C5I7J7|C5I7J7_DROME;tr|Q9VXW4|Q9VXW4_DROME;tr|B3DN58|B3DN58_DROME;tr|C5I7I1|C5I7I1_DROME;tr|C5I7B7|C5I7B7_DROME;tr|Q5IF97|Q5IF97_DROME;tr|Q5IFA…	tr|C5I7F7|C5I7F7_DROME;tr|C5I7C5|C5I7C5_DROME;tr|C5I7A1|C5I7A1_DROME;tr|C5I7E9|C5I7E9_DROME;tr|C5I7R9|C5I7R9_DROME;tr|C5I7K5|C5I7K5_DROME;tr|C5I7I9|C5I7I9_DROME;tr|C5I7H3|C5I7H3_DROME;tr|C5I7D3|C5I7D3_DROME;tr|C5I7A9|C5I7A9_DROME;tr|C5I7R1|C5I7R1_DROME;tr|C5I7J7|C5I7J7_DROME;tr|Q9VXW4|Q9VXW4_DROME;tr|B3DN58|B3DN58_DROME;tr|C5I7I1|C5I7I1_DROME;tr|C5I7B7|C5I7B7_DROME;tr|Q5IF97|Q5IF97_DROME;tr|Q5IFA…	Uncharacterized protein OS=Drosophila melanogaster PE=4 SV=1;Uncharacterized protein OS=Drosophila melanogaster PE=4 SV=1;Uncharacterized protein OS=Drosophila melanogaster PE=4 SV=1;Uncharacterized protein OS=Drosophila melanogaster PE=4 SV=1;Uncharacteri	23	2	24.6	48.302	431	0.0025316	14.11	3//0	3//0	4//0	14834000	2			741680						554830				186850						3229500				3753300	FALSE	TRUE	FALSE	FALSE	FALSE	FALSE	FALSE	FALSE	FALSE
tr|C5I7R2|C5I7R2_DROME	CG12608	tr|C5I7R2|C5I7R2_DROME;tr|C5I7K6|C5I7K6_DROME;tr|C5I7J0|C5I7J0_DROME;tr|C5I7A2|C5I7A2_DROME;tr|Q9VXW3|Q9VXW3_DROME;tr|C5I7Q4|C5I7Q4_DROME;tr|C5I7F8|C5I7F8_DROME;tr|C5I7E2|C5I7E2_DROME;tr|C5I7B8|C5I7B8_DROME;tr|Q5IF77|Q5IF77_DROME;tr|C5I7I2|C5I7I2_DROME	tr|C5I7R2|C5I7R2_DROME;tr|C5I7K6|C5I7K6_DROME;tr|C5I7J0|C5I7J0_DROME;tr|C5I7A2|C5I7A2_DROME;tr|Q9VXW3|Q9VXW3_DROME;tr|C5I7Q4|C5I7Q4_DROME;tr|C5I7F8|C5I7F8_DROME;tr|C5I7E2|C5I7E2_DROME;tr|C5I7B8|C5I7B8_DROME;tr|Q5IF77|Q5IF77_DROME;tr|C5I7I2|C5I7I2_DROME	Uncharacterized protein OS=Drosophila melanogaster GN=CG12608 PE=4 SV=1;Uncharacterized protein OS=Drosophila melanogaster GN=CG12608 PE=4 SV=1;Uncharacterized protein OS=Drosophila melanogaster GN=CG12608 PE=4 SV=1;Uncharacterized protein OS=Drosophila me	11	18	44.2	49.138	443	0	323.31	3//0	3//0	4//0	3250300000	232			171070000	3806300	14247000	21775000	3945400	19996000	38146000	4525700	34533000	14662000	15434000	84502000	130340000	215500000	98855000	179800000	296590000	123450000	365620000	219150000	160110000	TRUE	FALSE	TRUE	TRUE	FALSE	TRUE	TRUE	FALSE	TRUE
tr|C6SUW3|C6SUW3_DROME	RpS9	tr|C6SUW3|C6SUW3_DROME;sp|P55935|RS9_DROME;tr|Q95RG1|Q95RG1_DROME	tr|C6SUW3|C6SUW3_DROME;sp|P55935|RS9_DROME;tr|Q95RG1|Q95RG1_DROME	LD13662p OS=Drosophila melanogaster GN=RpS9 PE=1 SV=1;40S ribosomal protein S9 OS=Drosophila melanogaster GN=RpS9 PE=1 SV=2;GEO04282p1 OS=Drosophila melanogaster GN=RpS9 PE=1 SV=1	3	7	34.9	22.623	195	0	302.3	2//1	3//0	0//3	1130800000	104			94236000	16218000	15889000	9441800	5637700	17480000	10167000	3406900	5583700	6085900	4325700	154600000	77190000	61720000	99746000	112030000	66031000	67381000	43382000	56929000	44933000	TRUE	FALSE	TRUE	TRUE	FALSE	TRUE	TRUE	FALSE	TRUE
tr|C6TP70|C6TP70_DROME	14-3-3epsilon-RA	tr|C6TP70|C6TP70_DROME;sp|P92177|1433E_DROME;tr|D3DMY5|D3DMY5_DROME	tr|C6TP70|C6TP70_DROME;sp|P92177|1433E_DROME	MIP08648p OS=Drosophila melanogaster GN=14-3-3epsilon-RA PE=2 SV=1;14-3-3 protein epsilon OS=Drosophila melanogaster GN=14-3-3epsilon PE=1 SV=2	3	3	13	29.798	262	0	34.465	1//0	0//0	2//1	484210000	27			32281000	1962300	7302700	1547800	737980	3348400	5473300	1166100	3074200	1193000	6475000	45225000	38215000	16173000	27318000	22869000	33044000	25863000	24741000	15462000	40883000	TRUE	FALSE	TRUE	TRUE	FALSE	TRUE	TRUE	FALSE	TRUE
tr|C6TP77|C6TP77_DROME	Edc3-RB	tr|C6TP77|C6TP77_DROME;sp|Q9VVI2|EDC3_DROME	tr|C6TP77|C6TP77_DROME;sp|Q9VVI2|EDC3_DROME	LD04327p OS=Drosophila melanogaster GN=Edc3-RB PE=2 SV=1;Enhancer of mRNA-decapping protein 3 OS=Drosophila melanogaster GN=Edc3 PE=1 SV=1	2	4	6.9	73.414	680	0	22.737	3//0	2//1	4//0	38403000	7			1163700	40271	168310	90021	12577	449290	267810	31571	36263	26735	40892	1465600	1933500	2213100	2435300	2595600	2256600	1541700	1797900	2165100	1832000	TRUE	FALSE	TRUE	TRUE	FALSE	TRUE	TRUE	FALSE	TRUE
tr|C6TP87|C6TP87_DROME	eEF1alpha1	tr|C6TP87|C6TP87_DROME;sp|P08736|EF1A1_DROME;tr|Q8T3U3|Q8T3U3_DROME;tr|A4V3Q6|A4V3Q6_DROME;sp|P05303|EF1A2_DROME	tr|C6TP87|C6TP87_DROME;sp|P08736|EF1A1_DROME;tr|Q8T3U3|Q8T3U3_DROME	Elongation factor 1-alpha OS=Drosophila melanogaster GN=eEF1alpha1 PE=1 SV=1;Elongation factor 1-alpha 1 OS=Drosophila melanogaster GN=Ef1alpha48D PE=1 SV=2;GM14559p OS=Drosophila melanogaster GN=eEF1alpha1 PE=2 SV=1	5	62	81.6	50.306	463	0	323.31	2//0	1//1	4//0	86662000000	2774			4126700000	236790000	459860000	520300000	163410000	472250000	588450000	285060000	527550000	443220000	429870000	4846000000	4693500000	5485400000	5271500000	4819000000	6138300000	8520400000	7210500000	5947500000	4068600000	TRUE	FALSE	TRUE	TRUE	FALSE	TRUE	TRUE	FALSE	TRUE
tr|C7LA75|C7LA75_DROME	Hsc70-4	tr|C7LA75|C7LA75_DROME;sp|P11147|HSP7D_DROME;tr|Q8I0E9|Q8I0E9_DROME	tr|C7LA75|C7LA75_DROME;sp|P11147|HSP7D_DROME	Heat shock protein cognate 4, isoform G OS=Drosophila melanogaster GN=Hsc70-4 PE=1 SV=1;Heat shock 70 kDa protein cognate 4 OS=Drosophila melanogaster GN=Hsc70-4 PE=1 SV=3	3	54	64.5	71.131	651	0	323.31	2//0	2//0	0//0	26475000000	1609			827330000	37993000	128220000	100350000	23664000	124390000	114840000	22972000	72307000	78827000	123770000	1271200000	1838400000	1658500000	1281200000	1677800000	1567300000	1283200000	1515300000	1683700000	2003900000	TRUE	FALSE	TRUE	TRUE	FALSE	TRUE	TRUE	FALSE	TRUE
tr|C7LA94|C7LA94_DROME		tr|C7LA94|C7LA94_DROME;sp|O02649|CH60_DROME;sp|Q9VMN5|CH60C_DROME	tr|C7LA94|C7LA94_DROME;sp|O02649|CH60_DROME	FI05241p OS=Drosophila melanogaster PE=2 SV=1;60 kDa heat shock protein, mitochondrial OS=Drosophila melanogaster GN=Hsp60 PE=1 SV=3	3	25	52	60.808	573	0	323.31	0//1	0//2	3//1	3300900000	302			100030000	5164400	13354000	8637800	5016300	7208800	25019000	3910700	9161800	12010000	10544000	196370000	182030000	158990000	299030000	113960000	286970000	226820000	179840000	269690000	200990000	TRUE	FALSE	TRUE	TRUE	FALSE	TRUE	TRUE	FALSE	TRUE
tr|C8VV33|C8VV33_DROME	eIF-4a-RD	tr|C8VV33|C8VV33_DROME;tr|D3DMH8|D3DMH8_DROME;tr|C9QP42|C9QP42_DROME;sp|Q02748|IF4A_DROME	tr|C8VV33|C8VV33_DROME;tr|D3DMH8|D3DMH8_DROME;tr|C9QP42|C9QP42_DROME;sp|Q02748|IF4A_DROME	AT04852p OS=Drosophila melanogaster GN=eIF-4a-RD PE=2 SV=1;RE22480p OS=Drosophila melanogaster GN=eIF-4a-RD PE=2 SV=1;Eukaryotic initiation factor 4a, isoform E OS=Drosophila melanogaster GN=eIF4A PE=1 SV=1;Eukaryotic initiation factor 4A OS=Drosophila mel	4	7	21.5	44.292	390	0	81.084	1//1	0//1	1//2	851460000	55			42573000	4305300	5764700	2661000	2124100	5872600	3845800	2368400	2828800	1452200	11351000	59206000	78456000	36971000	49731000	57814000	52719000	56636000	44675000	27660000	109310000	TRUE	FALSE	TRUE	TRUE	FALSE	TRUE	TRUE	FALSE	TRUE
tr|C9QP09|C9QP09_DROME	ps-RK	tr|C9QP09|C9QP09_DROME;tr|Q9GNC8|Q9GNC8_DROME;tr|A0A0B4KFY5|A0A0B4KFY5_DROME;tr|Q0KI94|Q0KI94_DROME;tr|Q8T4D1|Q8T4D1_DROME;tr|Q0KI96|Q0KI96_DROME;tr|Q9GQN3|Q9GQN3_DROME;tr|Q6AWM9|Q6AWM9_DROME;tr|Q9GQN4|Q9GQN4_DROME;tr|Q8INP0|Q8INP0_DROME;tr|A0A0B4LGY5|A0A0B4LGY5_DROME;tr|Q8IGS7|Q8IGS7_DROME;tr|A0A0B4LI06|A0A0B4LI06_DROME;tr|A0A0B4JCX5|A0A0B4JCX5_DROME;tr|A0A0B4KGY6|A0A0B4KGY6_DROME;tr|A0A023UKB8|…	tr|C9QP09|C9QP09_DROME;tr|Q9GNC8|Q9GNC8_DROME;tr|A0A0B4KFY5|A0A0B4KFY5_DROME;tr|Q0KI94|Q0KI94_DROME;tr|Q8T4D1|Q8T4D1_DROME;tr|Q0KI96|Q0KI96_DROME;tr|Q9GQN3|Q9GQN3_DROME;tr|Q6AWM9|Q6AWM9_DROME;tr|Q9GQN4|Q9GQN4_DROME;tr|Q8INP0|Q8INP0_DROME;tr|A0A0B4LGY5|A0A0B4LGY5_DROME;tr|Q8IGS7|Q8IGS7_DROME;tr|A0A0B4LI06|A0A0B4LI06_DROME;tr|A0A0B4JCX5|A0A0B4JCX5_DROME;tr|A0A0B4KGY6|A0A0B4KGY6_DROME;tr|A0A023UKB8|…	MIP13670p (Fragment) OS=Drosophila melanogaster GN=ps-RK PE=2 SV=1;PASILLA splice variant 1 OS=Drosophila melanogaster GN=ps PE=1 SV=1;Pasilla, isoform Q OS=Drosophila melanogaster GN=ps PE=1 SV=1;Pasilla, isoform I OS=Drosophila melanogaster GN=ps PE=1 SV	16	3	12.7	36.303	346	0.0026738	16.103	3//0	3//0	2//2	66786000	2			6678600	306520	1237600	966310	335820	2412200	85278	323190	97530	914100		6400800	5943700	5804100	5661800	6325500				5900700		TRUE	FALSE	TRUE	TRUE	FALSE	TRUE	TRUE	FALSE	FALSE
tr|D0Z768|D0Z768_DROME	lig	tr|D0Z768|D0Z768_DROME;tr|A0A126GUM8|A0A126GUM8_DROME;tr|A0A0B4K6T1|A0A0B4K6T1_DROME;tr|A0A0B4K7U5|A0A0B4K7U5_DROME;tr|E1JH02|E1JH02_DROME;sp|Q86S05|LIG_DROME;tr|A0A0B4KFC5|A0A0B4KFC5_DROME	tr|D0Z768|D0Z768_DROME;tr|A0A126GUM8|A0A126GUM8_DROME;tr|A0A0B4K6T1|A0A0B4K6T1_DROME;tr|A0A0B4K7U5|A0A0B4K7U5_DROME;tr|E1JH02|E1JH02_DROME;sp|Q86S05|LIG_DROME;tr|A0A0B4KFC5|A0A0B4KFC5_DROME	Lingerer, isoform J OS=Drosophila melanogaster GN=lig PE=1 SV=1;Lingerer, isoform L OS=Drosophila melanogaster GN=lig PE=1 SV=1;Lingerer, isoform I OS=Drosophila melanogaster GN=lig PE=1 SV=1;Lingerer, isoform H OS=Drosophila melanogaster GN=lig PE=1 SV=1;	7	2	3.2	107.81	1079	0	92.152	2//0	1//0	2//1	57424000	9			3377900						680150	561160	502480	671810	962270						9872400	9528000	5942800	10119000	5312500	TRUE	FALSE	FALSE	FALSE	FALSE	FALSE	TRUE	FALSE	TRUE
tr|D0Z769|D0Z769_DROME	RpII215-RA	tr|D0Z769|D0Z769_DROME;tr|A9UNH9|A9UNH9_DROME;sp|P04052|RPB1_DROME;tr|Q8SXM3|Q8SXM3_DROME	tr|D0Z769|D0Z769_DROME;tr|A9UNH9|A9UNH9_DROME;sp|P04052|RPB1_DROME;tr|Q8SXM3|Q8SXM3_DROME	DNA-directed RNA polymerase subunit OS=Drosophila melanogaster GN=RpII215-RA PE=2 SV=1;DNA-directed RNA polymerase subunit OS=Drosophila melanogaster PE=2 SV=1;DNA-directed RNA polymerase II subunit RPB1 OS=Drosophila melanogaster GN=RpII215 PE=3 SV=4;LD43	4	2	1.9	209.17	1887	0.0025189	13.733	1//0	1//1	0//3	394490000	8			4587100	863040	699120	406340	509590		705680	315360	277980	224540	585480	38167000	30947000	26800000	43682000		33551000	35468000	28626000	25367000	44434000	TRUE	FALSE	TRUE	TRUE	FALSE	FALSE	TRUE	FALSE	TRUE
tr|D1Z3A1|D1Z3A1_DROME	RpL28	tr|D1Z3A1|D1Z3A1_DROME;sp|Q9VZS5|RL28_DROME;tr|Q8MZI5|Q8MZI5_DROME;REV__tr|Q9VGU6|Q9VGU6_DROME	tr|D1Z3A1|D1Z3A1_DROME;sp|Q9VZS5|RL28_DROME;tr|Q8MZI5|Q8MZI5_DROME	MIP15344p OS=Drosophila melanogaster GN=RpL28 PE=1 SV=1;60S ribosomal protein L28 OS=Drosophila melanogaster GN=RpL28 PE=1 SV=1;GH04183p OS=Drosophila melanogaster PE=2 SV=1	4	11	62.5	16.029	144	0	323.31	3//0	2//1	4//0	1650200000	152			165020000	17119000	29974000	23741000	5843800	27360000	25614000	3889000	10685000	8909000	11882000	137730000	114250000	119120000	105130000	112500000	106390000	75394000	87686000	85323000	73969000	TRUE	FALSE	TRUE	TRUE	FALSE	TRUE	TRUE	FALSE	TRUE
tr|D3DMZ9|D3DMZ9_DROME	Trx-2-RA	tr|D3DMZ9|D3DMZ9_DROME;sp|Q9V429|THIO2_DROME	tr|D3DMZ9|D3DMZ9_DROME;sp|Q9V429|THIO2_DROME	Thioredoxin OS=Drosophila melanogaster GN=Trx-2-RA PE=2 SV=1;Thioredoxin-2 OS=Drosophila melanogaster GN=Trx-2 PE=1 SV=2	2	4	37.7	11.737	106	0	41.409	3//0	3//0	4//0	326180000	40			65236000	2248300	9999600	6955700	1455900	3436500	13430000	1498000	9952900	2702700	13556000	14855000	25674000	21236000	10858000	12222000	27237000	7390400	28936000	18619000	26656000	TRUE	FALSE	TRUE	TRUE	FALSE	TRUE	TRUE	FALSE	TRUE
tr|D3PFE0|D3PFE0_DROME	dec-1-RC	tr|D3PFE0|D3PFE0_DROME;sp|P18170|DEC12_DROME;tr|M9NEY9|M9NEY9_DROME;tr|M9NEA7|M9NEA7_DROME;sp|P18169|DEC11_DROME;tr|M9NG31|M9NG31_DROME;sp|P18171|DEC13_DROME	tr|D3PFE0|D3PFE0_DROME;sp|P18170|DEC12_DROME;tr|M9NEY9|M9NEY9_DROME;tr|M9NEA7|M9NEA7_DROME;sp|P18169|DEC11_DROME;tr|M9NG31|M9NG31_DROME;sp|P18171|DEC13_DROME	MIP16878p (Fragment) OS=Drosophila melanogaster GN=dec-1-RC PE=2 SV=1;Defective chorion-1 protein, FC106 isoform OS=Drosophila melanogaster GN=dec-1 PE=1 SV=2;Defective chorion 1, isoform F OS=Drosophila melanogaster GN=dec-1 PE=4 SV=1;Defective chorion 1,	7	2	2.5	105.12	919	0	101.89	1//1	0//2	3//0	15486000	4			322610										322610										8587300	FALSE	TRUE	FALSE	FALSE	TRUE	FALSE	FALSE	FALSE	FALSE
tr|D5SHQ7|D5SHQ7_DROME	M(2)21AB-RB	tr|D5SHQ7|D5SHQ7_DROME;tr|C8VV92|C8VV92_DROME;tr|A4UZW2|A4UZW2_DROME;sp|P40320|METK_DROME	tr|D5SHQ7|D5SHQ7_DROME;tr|C8VV92|C8VV92_DROME;tr|A4UZW2|A4UZW2_DROME;sp|P40320|METK_DROME	S-adenosylmethionine synthase OS=Drosophila melanogaster GN=M(2)21AB-RB PE=2 SV=1;S-adenosylmethionine synthase OS=Drosophila melanogaster GN=M(2)21AB-RG PE=2 SV=1;S-adenosylmethionine synthase OS=Drosophila melanogaster GN=Sam-S PE=1 SV=1;S-adenosylmethio	4	3	13.5	28.952	260	0	22.832	1//2	1//1	1//3	183780000	19			14137000	713690	888330	2229000	589670	1124300	465180	1630800	2067700	3225600	1202500	8318600	8106100	11216000	9653600	13955000	5576300	25097000	15891000	29539000	10827000	TRUE	FALSE	TRUE	TRUE	FALSE	TRUE	TRUE	FALSE	TRUE
tr|D6W4V6|D6W4V6_DROME	Eb1-RF	tr|D6W4V6|D6W4V6_DROME;tr|Q9XZ57|Q9XZ57_DROME;tr|Q7JZD3|Q7JZD3_DROME;tr|D3DMK3|D3DMK3_DROME;tr|D5SHT9|D5SHT9_DROME;tr|Q6NNE2|Q6NNE2_DROME;tr|A1Z6P3|A1Z6P3_DROME	tr|D6W4V6|D6W4V6_DROME;tr|Q9XZ57|Q9XZ57_DROME;tr|Q7JZD3|Q7JZD3_DROME;tr|D3DMK3|D3DMK3_DROME;tr|D5SHT9|D5SHT9_DROME;tr|Q6NNE2|Q6NNE2_DROME;tr|A1Z6P3|A1Z6P3_DROME	MIP19989p OS=Drosophila melanogaster GN=Eb1-RF PE=2 SV=1;Eb1, isoform E OS=Drosophila melanogaster GN=Eb1 PE=1 SV=1;Eb1, isoform A OS=Drosophila melanogaster GN=Eb1 PE=1 SV=1;MIP15933p (Fragment) OS=Drosophila melanogaster GN=Eb1-RA PE=2 SV=1;MIP21692p OS=	7	3	21.7	24.894	226	0	46.658	3//0	3//0	4//0	193650000	36			14896000	400010	1365100	1621500	488300	1022100	1022700	746660	2106800	3000600	3122400	7982500	10198000	9415400	15923000	7713600	7945100	16907000	12592000	19637000	16731000	TRUE	FALSE	TRUE	TRUE	FALSE	TRUE	TRUE	FALSE	TRUE
tr|E1JGN7|E1JGN7_DROME	HnRNP-K	tr|E1JGN7|E1JGN7_DROME;tr|Q7KA80|Q7KA80_DROME;tr|A1ZBW1|A1ZBW1_DROME;tr|A1ZBW0|A1ZBW0_DROME;tr|Q7KHL0|Q7KHL0_DROME;tr|Q9V948|Q9V948_DROME;tr|Q8IGP8|Q8IGP8_DROME;tr|A1ZBW4|A1ZBW4_DROME;tr|D3DMD1|D3DMD1_DROME;tr|A1ZBW3|A1ZBW3_DROME	tr|E1JGN7|E1JGN7_DROME;tr|Q7KA80|Q7KA80_DROME;tr|A1ZBW1|A1ZBW1_DROME;tr|A1ZBW0|A1ZBW0_DROME;tr|Q7KHL0|Q7KHL0_DROME;tr|Q9V948|Q9V948_DROME	Heterogeneous nuclear ribonucleoprotein K, isoform E OS=Drosophila melanogaster GN=HnRNP-K PE=1 SV=1;Heterogeneous nuclear ribonucleoprotein (HnRNP) OS=Drosophila melanogaster GN=HnRNP-K PE=2 SV=1;Heterogeneous nuclear ribonucleoprotein K, isoform A OS=Dro	10	3	11.8	49.872	493	0	28.46	3//0	3//0	4//0	120120000	18			6321900	607210	607130	1004700	156520	668790	564620	600380	626480	422420	1063600	10300000	6856400	9413000	8214100	7759900	4319700	13787000	7516500	6760900	7731000	TRUE	FALSE	TRUE	TRUE	FALSE	TRUE	TRUE	FALSE	TRUE
tr|E1JHQ1|E1JHQ1_DROME	Gs1	tr|E1JHQ1|E1JHQ1_DROME;sp|P20477|GLNA1_DROME	tr|E1JHQ1|E1JHQ1_DROME;sp|P20477|GLNA1_DROME	Glutamine synthetase OS=Drosophila melanogaster GN=Gs1 PE=1 SV=1;Glutamine synthetase 1, mitochondrial OS=Drosophila melanogaster GN=Gs1 PE=2 SV=3	2	4	25.6	44.395	399	0	106.58	0//3	1//0	4//0	407600000	32			31354000	2281900	2763900	839600	1686900	586160	4601300	4693300	2474600	6845400	4580700	29719000	30264000	17089000	33084000	10503000	23336000	65090000	26260000	55035000	29730000	TRUE	FALSE	TRUE	TRUE	FALSE	TRUE	TRUE	FALSE	TRUE
tr|E1JIJ5|E1JIJ5_DROME	Vha55	tr|E1JIJ5|E1JIJ5_DROME;sp|P31409|VATB_DROME	tr|E1JIJ5|E1JIJ5_DROME;sp|P31409|VATB_DROME	Vacuolar H[+]-ATPase 55kD subunit, isoform C OS=Drosophila melanogaster GN=Vha55 PE=1 SV=1;V-type proton ATPase subunit B OS=Drosophila melanogaster GN=Vha55 PE=2 SV=1	2	3	8.4	54.549	490	0	26.572	1//1	0//0	0//1	172640000	13			6640100	187330	1337000	928640	32620	1637200	679670	129320	537460	520870	650040	4137000	9715400	11384000	6717100	11466000	9972000	7144300	8759500	11894000	6973300	TRUE	FALSE	TRUE	TRUE	FALSE	TRUE	TRUE	FALSE	TRUE
tr|E1JIR3|E1JIR3_DROME	Cdk2	tr|E1JIR3|E1JIR3_DROME;sp|P23573|CDK2_DROME;tr|F0JAN8|F0JAN8_DROME	tr|E1JIR3|E1JIR3_DROME;sp|P23573|CDK2_DROME	Cyclin-dependent kinase 2, isoform C OS=Drosophila melanogaster GN=Cdk2 PE=1 SV=1;Cyclin-dependent kinase 2 OS=Drosophila melanogaster GN=Cdk2 PE=1 SV=1	3	4	17.8	35.888	314	0	126.97	0//3	0//1	1//2	102250000	9			5680700	433480	1251300	181790	211560		393660	492260	737980	506370	1472300	5391300	6433400	5427700	10615000		7650900	7830600	5932500	7869300	13607000	TRUE	FALSE	TRUE	TRUE	FALSE	FALSE	TRUE	FALSE	TRUE
tr|E1JJ68|E1JJ68_DROME	Rm62	tr|E1JJ68|E1JJ68_DROME;tr|C7LAE4|C7LAE4_DROME;sp|P19109|DDX17_DROME;tr|A0A0B4K624|A0A0B4K624_DROME;tr|A0A0B4K6A3|A0A0B4K6A3_DROME;tr|A0A0B4K6K1|A0A0B4K6K1_DROME;tr|A0A0B4K6T7|A0A0B4K6T7_DROME;tr|I0B1P2|I0B1P2_DROME	tr|E1JJ68|E1JJ68_DROME;tr|C7LAE4|C7LAE4_DROME;sp|P19109|DDX17_DROME;tr|A0A0B4K624|A0A0B4K624_DROME;tr|A0A0B4K6A3|A0A0B4K6A3_DROME;tr|A0A0B4K6K1|A0A0B4K6K1_DROME;tr|A0A0B4K6T7|A0A0B4K6T7_DROME	Rm62, isoform H OS=Drosophila melanogaster GN=Rm62 PE=1 SV=1;LP18603p OS=Drosophila melanogaster GN=Rm62 PE=1 SV=1;ATP-dependent RNA helicase p62 OS=Drosophila melanogaster GN=Rm62 PE=1 SV=3;Rm62, isoform J OS=Drosophila melanogaster GN=Rm62 PE=1 SV=1;Rm62	8	6	14.4	62.473	575	0	167.98	0//2	1//0	1//1	347880000	46			9663400	387890	1279500	1100000	248650	749650	1077400	785790	1333300	1614000	1087200	16502000	16078000	24366000	22451000	17064000	16073000	35912000	26039000	41910000	17848000	TRUE	FALSE	TRUE	TRUE	FALSE	TRUE	TRUE	FALSE	TRUE
tr|E1JJM9|E1JJM9_DROME	RpS15Aa	tr|E1JJM9|E1JJM9_DROME;sp|P48149|RS15A_DROME;sp|Q7KR04|RS15B_DROME	tr|E1JJM9|E1JJM9_DROME;sp|P48149|RS15A_DROME;sp|Q7KR04|RS15B_DROME	GEO07866p1 OS=Drosophila melanogaster GN=RpS15Aa PE=1 SV=1;40S ribosomal protein S15Aa OS=Drosophila melanogaster GN=RpS15Aa PE=1 SV=2;40S ribosomal protein S15Ab OS=Drosophila melanogaster GN=RpS15Ab PE=2 SV=3	3	4	29.2	14.771	130	0	38.143	2//1	1//1	1//2	563520000	54			56352000	5393800	10440000	6989800	1649000	12383000	5681900	1850600	4429900	4401000	3133700	42136000	35047000	42170000	31867000	48095000	38638000	25907000	28579000	32527000	27107000	TRUE	FALSE	TRUE	TRUE	FALSE	TRUE	TRUE	FALSE	TRUE
tr|E2QCG7|E2QCG7_DROME	eIF3b	tr|E2QCG7|E2QCG7_DROME;sp|Q0E940|EIF3B_DROME	tr|E2QCG7|E2QCG7_DROME;sp|Q0E940|EIF3B_DROME	Eukaryotic translation initiation factor 3 subunit B OS=Drosophila melanogaster GN=eIF3b PE=1 SV=1;Eukaryotic translation initiation factor 3 subunit B OS=Drosophila melanogaster GN=eIF3b PE=1 SV=1	2	6	10.9	80.44	690	0	60.469	1//2	2//1	1//0	65608000	11			2116400	130270	391310	177020	61885	213820	329920	173450	346310	239310	53094	4165500	4261000	2846700	4717200	3548900	4843800	4591500	5519300	6610500	2833800	TRUE	FALSE	TRUE	TRUE	FALSE	TRUE	TRUE	FALSE	TRUE
tr|E2QCP0|E2QCP0_DROME	His3.3A	tr|E2QCP0|E2QCP0_DROME;sp|P84249|H33_DROME;sp|P02299|H3_DROME;tr|Q6TXQ1|Q6TXQ1_DROME	tr|E2QCP0|E2QCP0_DROME;sp|P84249|H33_DROME;sp|P02299|H3_DROME;tr|Q6TXQ1|Q6TXQ1_DROME	Histone H3 OS=Drosophila melanogaster GN=His3.3A PE=1 SV=2;Histone H3.3 OS=Drosophila melanogaster GN=His3.3A PE=1 SV=2;Histone H3 OS=Drosophila melanogaster GN=His3 PE=1 SV=4;H3L-like histone (Fragment) OS=Drosophila melanogaster GN=His3.3A PE=3 SV=1	4	2	11.8	15.328	136	0	16.926	1//1	1//2	1//3	176300000	17			44075000	2511900	4202200	5801100	2683800	7499300	4672300	2910900	4901600	3628800	5263500	14554000	6323000	11315000	17626000	9020900	8513200	19287000	11601000	11742000	9633800	TRUE	FALSE	TRUE	TRUE	FALSE	TRUE	TRUE	FALSE	TRUE
tr|E2QD63|E2QD63_DROME	HIP-R	tr|E2QD63|E2QD63_DROME;sp|Q86DS1|F10A2_DROME;sp|C4NYP8|F10A1_DROME	tr|E2QD63|E2QD63_DROME;sp|Q86DS1|F10A2_DROME;sp|C4NYP8|F10A1_DROME	Hsc/Hsp70-interacting protein related, isoform B OS=Drosophila melanogaster GN=HIP-R PE=4 SV=1;Hsc70-interacting protein 2 OS=Drosophila melanogaster GN=HIP-R PE=1 SV=2;Hsc70-interacting protein 1 OS=Drosophila melanogaster GN=HIP PE=1 SV=2	3	5	16.4	41.036	377	0	66.03	0//0	0//1	1//2	201440000	33			11849000	255240	958290	693770	192380	245420	2414800	1215400	1393700	605470	3875000	5874800	10008000	9220700	3784600	2796800	14888000	24311000	17397000	7715500	36813000	TRUE	FALSE	TRUE	TRUE	FALSE	TRUE	TRUE	FALSE	TRUE
tr|E2QD65|E2QD65_DROME	RpS19a	tr|E2QD65|E2QD65_DROME;sp|P39018|RS19A_DROME	tr|E2QD65|E2QD65_DROME;sp|P39018|RS19A_DROME	Ribosomal protein S19a, isoform C OS=Drosophila melanogaster GN=RpS19a PE=1 SV=1;40S ribosomal protein S19a OS=Drosophila melanogaster GN=RpS19a PE=1 SV=3	2	33	96.2	17.291	156	0	323.31	1//2	2//0	3//1	43879000000	1375			3656600000	418370000	703600000	479610000	266820000	687630000	484370000	114520000	213390000	123790000	164520000	4963500000	3720000000	2877800000	4495600000	3801800000	2645000000	2199100000	1730100000	1106700000	1074300000	TRUE	FALSE	TRUE	TRUE	FALSE	TRUE	TRUE	FALSE	TRUE
tr|E4NKG1|E4NKG1_DROME	Capr	tr|E4NKG1|E4NKG1_DROME;sp|Q9I7D3|CAPR1_DROME	tr|E4NKG1|E4NKG1_DROME;sp|Q9I7D3|CAPR1_DROME	Caprin, isoform B OS=Drosophila melanogaster GN=Capr PE=1 SV=1;Caprin homolog OS=Drosophila melanogaster GN=Capr PE=1 SV=1	2	2	2.8	103.59	961	0	45.62	2//1	1//2	1//3	6348000	2			204780	39204									165570										2966300	FALSE	FALSE	FALSE	FALSE	TRUE	FALSE	FALSE	FALSE	FALSE
tr|E4NKN3|E4NKN3_DROME	Fib-RA	tr|E4NKN3|E4NKN3_DROME;sp|Q9W1V3|FBRL_DROME	tr|E4NKN3|E4NKN3_DROME;sp|Q9W1V3|FBRL_DROME	GM13963p OS=Drosophila melanogaster GN=Fib-RA PE=2 SV=1;rRNA 2-O-methyltransferase fibrillarin OS=Drosophila melanogaster GN=Fib PE=2 SV=1	2	2	6.4	34.636	344	0.002551	14.18	3//0	2//1	3//1	143620000	33			7180900	768700	955170	979260	365340	925370	329670	527450	371720	944150	1014000	9971500	9586700	11418000	9794100	7814100	6902200	12550000	6750500	16303000	10885000	TRUE	FALSE	TRUE	TRUE	FALSE	TRUE	TRUE	FALSE	TRUE
tr|F3YDB2|F3YDB2_DROME	eIF-2beta-RA	tr|F3YDB2|F3YDB2_DROME;sp|P41375|IF2B_DROME	tr|F3YDB2|F3YDB2_DROME;sp|P41375|IF2B_DROME	LD35750p OS=Drosophila melanogaster GN=eIF-2beta-RA PE=2 SV=1;Eukaryotic translation initiation factor 2 subunit 2 OS=Drosophila melanogaster GN=eIF-2beta PE=1 SV=1	2	5	14.7	35.217	312	0	75.869	1//2	2//1	1//2	374000000	37			22000000	2356800	3834100	2049200	545300	3462700	1801300	777430	1368400	4797000	1007900	43825000	20027000	24010000	22133000	26608000	17226000	25802000	17740000	37582000	11340000	TRUE	FALSE	TRUE	TRUE	FALSE	TRUE	TRUE	FALSE	TRUE
tr|F3YDH0|F3YDH0_DROME	Hsc70-3	tr|F3YDH0|F3YDH0_DROME;sp|P29844|HSP7C_DROME;tr|F6J5W4|F6J5W4_DROME;tr|Q95NM1|Q95NM1_DROME	tr|F3YDH0|F3YDH0_DROME;sp|P29844|HSP7C_DROME	Heat shock 70-kDa protein cognate 3, isoform E OS=Drosophila melanogaster GN=Hsc70-3 PE=1 SV=1;Heat shock 70 kDa protein cognate 3 OS=Drosophila melanogaster GN=Hsc70-3 PE=2 SV=2	4	27	47.3	72.26	656	0	323.31	1//2	2//1	4//0	8158100000	659			254940000	10152000	30232000	32500000	7323500	31077000	27636000	12247000	34827000	37783000	31164000	342450000	473960000	566120000	355390000	458150000	434160000	528680000	738740000	763000000	533770000	TRUE	FALSE	TRUE	TRUE	FALSE	TRUE	TRUE	FALSE	TRUE
tr|F6J6B9|F6J6B9_DROME	CG1633	tr|F6J6B9|F6J6B9_DROME;tr|X2JF59|X2JF59_DROME;sp|Q9V3P0|PRDX1_DROME	tr|F6J6B9|F6J6B9_DROME;tr|X2JF59|X2JF59_DROME;sp|Q9V3P0|PRDX1_DROME	CG1633 (Fragment) OS=Drosophila melanogaster GN=CG1633 PE=4 SV=1;Thioredoxin peroxidase 1, isoform C OS=Drosophila melanogaster GN=Jafrac1 PE=1 SV=1;Peroxiredoxin 1 OS=Drosophila melanogaster GN=Jafrac1 PE=1 SV=1	3	3	22.3	19.858	175	0	21.72	2//1	2//1	3//1	150180000	31			13653000	765780	3109300	643360	331690	1452700	1311700	623150	1905000	1567100	1942900	9125000	11499000	6701600	7596900	7043000	7608800	10792000	11914000	11284000	11335000	TRUE	FALSE	TRUE	TRUE	FALSE	TRUE	TRUE	FALSE	TRUE
tr|F6J6F8|F6J6F8_DROME	CG1681	tr|F6J6F8|F6J6F8_DROME;tr|F6J6F6|F6J6F6_DROME;tr|F6J6F4|F6J6F4_DROME;tr|Q8MRM0|Q8MRM0_DROME	tr|F6J6F8|F6J6F8_DROME;tr|F6J6F6|F6J6F6_DROME;tr|F6J6F4|F6J6F4_DROME;tr|Q8MRM0|Q8MRM0_DROME	CG1681 (Fragment) OS=Drosophila melanogaster GN=CG1681 PE=4 SV=1;CG1681 (Fragment) OS=Drosophila melanogaster GN=CG1681 PE=4 SV=1;CG1681 (Fragment) OS=Drosophila melanogaster GN=CG1681 PE=4 SV=1;GH16740p OS=Drosophila melanogaster GN=GstT4 PE=1 SV=1	4	8	62.5	22.478	192	0	235.32	3//0	3//0	4//0	856600000	108			77873000	4003400	9311600	14778000	2164000	18149000	2688300	3659900	10563000	12074000	482500	48982000	42233000	74005000	48263000	80744000	23597000	58518000	75671000	79491000	11131000	TRUE	FALSE	TRUE	TRUE	FALSE	TRUE	TRUE	FALSE	TRUE
tr|F6JQA6|F6JQA6_DROME	Torsin	tr|F6JQA6|F6JQA6_DROME;tr|F6JQA2|F6JQA2_DROME;tr|F6JQ95|F6JQ95_DROME;sp|O77277|TORS_DROME;tr|F6JQA7|F6JQA7_DROME;tr|F6JQ98|F6JQ98_DROME;tr|F6JQ92|F6JQ92_DROME	tr|F6JQA6|F6JQA6_DROME;tr|F6JQA2|F6JQA2_DROME;tr|F6JQ95|F6JQ95_DROME;sp|O77277|TORS_DROME;tr|F6JQA7|F6JQA7_DROME;tr|F6JQ98|F6JQ98_DROME;tr|F6JQ92|F6JQ92_DROME	CG3024 (Fragment) OS=Drosophila melanogaster GN=Torsin PE=1 SV=1;CG3024 (Fragment) OS=Drosophila melanogaster GN=CG3024 PE=4 SV=1;CG3024 (Fragment) OS=Drosophila melanogaster GN=CG3024 PE=4 SV=1;Torsin-like protein OS=Drosophila melanogaster GN=Torsin PE=2	7	2	7.6	38.17	340	0.0024752	12.702	0//2	0//1	1//1	54703000	8			3217800	408380	815460	373610	189550	492100	223960	116780		180650	417350	5490100	3584000	5006600	4727100	3233400	2154500	4816800		4192700	3077800	TRUE	FALSE	TRUE	TRUE	FALSE	TRUE	TRUE	FALSE	FALSE
tr|F9W345|F9W345_DROME	larp-RB	tr|F9W345|F9W345_DROME;tr|F9W325|F9W325_DROME;tr|A0A0B4K6K9|A0A0B4K6K9_DROME;tr|A0A0B4K7Y7|A0A0B4K7Y7_DROME;sp|Q9VAW5|LARP_DROME;tr|E1NZB5|E1NZB5_DROME	tr|F9W345|F9W345_DROME;tr|F9W325|F9W325_DROME;tr|A0A0B4K6K9|A0A0B4K6K9_DROME;tr|A0A0B4K7Y7|A0A0B4K7Y7_DROME;sp|Q9VAW5|LARP_DROME	FI14823p1 OS=Drosophila melanogaster GN=larp-RB PE=2 SV=1;FI14723p1 OS=Drosophila melanogaster GN=larp-RB PE=2 SV=1;La related protein, isoform F OS=Drosophila melanogaster GN=larp PE=1 SV=1;La related protein, isoform G OS=Drosophila melanogaster GN=larp	6	4	5.5	106.22	965	0	54.092	2//1	3//0	2//2	29984000	7			749600		66844			51814	87413	8714.9	35468		499350		2094100			1233900	1580000	1505300	1916900		8056600	FALSE	FALSE	FALSE	TRUE	FALSE	FALSE	TRUE	FALSE	FALSE
tr|G3KKP7|G3KKP7_DROME	CG12262	tr|G3KKP7|G3KKP7_DROME;sp|Q9VSA3|ACADM_DROME	tr|G3KKP7|G3KKP7_DROME;sp|Q9VSA3|ACADM_DROME	CG12262-PA OS=Drosophila melanogaster GN=CG12262 PE=3 SV=1;Probable medium-chain specific acyl-CoA dehydrogenase, mitochondrial OS=Drosophila melanogaster GN=CG12262 PE=2 SV=1	2	5	16.7	45.871	419	0	137.31	3//0	2//1	3//1	242850000	41			10559000	1035400	910420	1533200	650300	1704200	2894300	307540	251480	354420	917500	19133000	12232000	16726000	12087000	15214000	23603000	9711600	10711000	15989000	17753000	TRUE	FALSE	TRUE	TRUE	FALSE	TRUE	TRUE	FALSE	TRUE
tr|G3M3A2|G3M3A2_DROME	RpS3	tr|G3M3A2|G3M3A2_DROME;sp|Q06559|RS3_DROME;tr|Q29QY2|Q29QY2_DROME	tr|G3M3A2|G3M3A2_DROME;sp|Q06559|RS3_DROME;tr|Q29QY2|Q29QY2_DROME	Ribosomal protein S3, isoform B OS=Drosophila melanogaster GN=RpS3 PE=1 SV=1;40S ribosomal protein S3 OS=Drosophila melanogaster GN=RpS3 PE=1 SV=1;IP15838p (Fragment) OS=Drosophila melanogaster PE=2 SV=1	3	31	85	27.471	246	0	323.31	1//2	1//2	2//2	7856000000	562			392800000	28054000	70512000	50836000	14851000	90850000	57693000	8222300	26793000	14026000	30964000	430250000	605060000	548370000	417510000	792700000	511170000	351710000	403720000	270440000	333250000	TRUE	FALSE	TRUE	TRUE	FALSE	TRUE	TRUE	FALSE	TRUE
tr|H0RN81|H0RN81_DROME	FK506-bp2-RA	tr|H0RN81|H0RN81_DROME;sp|P48375|FKB12_DROME	tr|H0RN81|H0RN81_DROME;sp|P48375|FKB12_DROME	Peptidylprolyl isomerase OS=Drosophila melanogaster GN=FK506-bp2-RA PE=2 SV=1;12 kDa FK506-binding protein OS=Drosophila melanogaster GN=FK506-bp2 PE=3 SV=2	2	4	50.9	11.666	108	0	27.38	2//1	1//2	2//1	194510000	34			38903000	4856400	5295500	2643300	546240		4132200	4361900	7114900	1425400	8526900	17484000	13016000	10416000	9280300		11487000	24754000	21170000	14769000	18038000	TRUE	FALSE	TRUE	TRUE	FALSE	FALSE	TRUE	FALSE	TRUE
tr|H0RNK7|H0RNK7_DROME	Rtf1	tr|H0RNK7|H0RNK7_DROME;sp|Q9W261|RTF1_DROME;tr|A9UNB4|A9UNB4_DROME	tr|H0RNK7|H0RNK7_DROME;sp|Q9W261|RTF1_DROME;tr|A9UNB4|A9UNB4_DROME	FI16824p1 OS=Drosophila melanogaster GN=Rtf1 PE=1 SV=1;RNA polymerase-associated protein Rtf1 OS=Drosophila melanogaster GN=Rtf1 PE=1 SV=1;LP07508p OS=Drosophila melanogaster GN=CG10955 PE=2 SV=1	3	2	4.8	87.551	775	0	54.438	3//0	3//0	1//0	134130000	20			4471100	368600	253540	630600	38343	457970	883990	267560	524950	426340	619180	8166500	6632500	7348900	9864100	4810400	8572100	9257300	8687000	13017000	9515800	TRUE	FALSE	TRUE	TRUE	FALSE	TRUE	TRUE	FALSE	TRUE
tr|H1ZYE3|H1ZYE3_DROME	S6k	tr|H1ZYE3|H1ZYE3_DROME;tr|Q94533|Q94533_DROME;tr|P91656|P91656_DROME	tr|H1ZYE3|H1ZYE3_DROME;tr|Q94533|Q94533_DROME;tr|P91656|P91656_DROME	RPS6-p70-protein kinase (Fragment) OS=Drosophila melanogaster GN=S6k PE=3 SV=1;Ribosomal protein S6 kinase OS=Drosophila melanogaster GN=S6k PE=1 SV=2;Ribosomal protein S6 kinase OS=Drosophila melanogaster GN=S6k PE=1 SV=1	3	2	7.3	44.895	395	0.0025445	14.152	3//0	3//0	4//0	12634000	3			743150			194450		489640			59058					1559500		3057600			1351300			FALSE	FALSE	FALSE	FALSE	FALSE	FALSE	FALSE	FALSE	FALSE
tr|H1ZYF1|H1ZYF1_DROME	RpS6	tr|H1ZYF1|H1ZYF1_DROME;sp|P29327|RS6_DROME;tr|D2NUH9|D2NUH9_DROME;tr|A8E700|A8E700_DROME	tr|H1ZYF1|H1ZYF1_DROME;sp|P29327|RS6_DROME;tr|D2NUH9|D2NUH9_DROME	40S ribosomal protein S6 OS=Drosophila melanogaster GN=RpS6 PE=3 SV=1;40S ribosomal protein S6 OS=Drosophila melanogaster GN=RpS6 PE=1 SV=1;TA01224p (Fragment) OS=Drosophila melanogaster GN=RpS6-RB PE=2 SV=1	4	13	44.8	28.407	248	0	323.31	1//2	1//2	3//1	3386200000	147			307830000	39117000	45804000	44704000	22525000	43734000	38487000	10786000	15771000	19873000	27030000	324070000	207510000	224960000	455760000	217000000	199930000	191600000	130690000	200460000	153360000	TRUE	FALSE	TRUE	TRUE	FALSE	TRUE	TRUE	FALSE	TRUE
tr|H5V888|H5V888_DROME	Pfk-RB	tr|H5V888|H5V888_DROME;tr|C8VV04|C8VV04_DROME;tr|C7LA80|C7LA80_DROME;sp|P52034|PFKA_DROME;tr|A0A0B4KFI7|A0A0B4KFI7_DROME;tr|A0A0B4K7L1|A0A0B4K7L1_DROME	tr|H5V888|H5V888_DROME;tr|C8VV04|C8VV04_DROME;tr|C7LA80|C7LA80_DROME;sp|P52034|PFKA_DROME;tr|A0A0B4KFI7|A0A0B4KFI7_DROME;tr|A0A0B4K7L1|A0A0B4K7L1_DROME	ATP-dependent 6-phosphofructokinase OS=Drosophila melanogaster GN=Pfk-RB PE=2 SV=1;ATP-dependent 6-phosphofructokinase OS=Drosophila melanogaster GN=Pfk-RB PE=2 SV=1;ATP-dependent 6-phosphofructokinase OS=Drosophila melanogaster GN=Pfk-RC PE=2 SV=1;ATP-dep	6	2	4.2	86.647	788	0.0025707	14.408	2//1	2//1	3//1	63945000	2			1776300	209490	196740	130390	160730	268180	182790	141310	204980	281630		10035000	3937800	3848200	6145700	5431800	3474600	5909600	4366800	6006600		TRUE	FALSE	TRUE	TRUE	FALSE	TRUE	TRUE	FALSE	FALSE
tr|H8F4R5|H8F4R5_DROME	Aats-glupro-RB	tr|H8F4R5|H8F4R5_DROME;sp|P28668|SYEP_DROME	tr|H8F4R5|H8F4R5_DROME;sp|P28668|SYEP_DROME	FI18146p1 (Fragment) OS=Drosophila melanogaster GN=Aats-glupro-RB PE=2 SV=1;Bifunctional glutamate/proline--tRNA ligase OS=Drosophila melanogaster GN=GluProRS PE=1 SV=2	2	2	2.1	108.02	998	0.0023529	11.474	1//2	0//2	3//0	58630000	12			1172600	56561	84812	206100	59742	240080	96996	70829	113830	99463	144200	3582200	2611100	4235100	3990200	3486700	2939000	6463700	3589700	3435900	3502600	TRUE	FALSE	TRUE	TRUE	FALSE	TRUE	TRUE	FALSE	TRUE
tr|K7X561|K7X561_DROME		tr|K7X561|K7X561_DROME;tr|K7WQ63|K7WQ63_DROME;tr|K7WQ56|K7WQ56_DROME;tr|K7WKV5|K7WKV5_DROME;sp|P06605-3|TBA3_DROME;sp|P06603-3|TBA1_DROME;sp|P06605-2|TBA3_DROME;sp|P06603-2|TBA1_DROME;sp|P06605-1|TBA3_DROME;sp|P06603-1|TBA1_DROME;sp|P06605|TBA3_DROME;sp|P06603|TBA1_DROME;tr|K7XI11|K7XI11_DROME;tr|K7WKV0|K7WKV0_DROME;tr|K7XI17|K7XI17_DROME;tr|K7WSB4|K7WSB4_DROME;tr|K7WSB1|K7WSB1_DROME;sp|P06604-3|…	tr|K7X561|K7X561_DROME;tr|K7WQ63|K7WQ63_DROME;tr|K7WQ56|K7WQ56_DROME;tr|K7WKV5|K7WKV5_DROME;sp|P06605-3|TBA3_DROME;sp|P06603-3|TBA1_DROME;sp|P06605-2|TBA3_DROME;sp|P06603-2|TBA1_DROME;sp|P06605-1|TBA3_DROME;sp|P06603-1|TBA1_DROME;sp|P06605|TBA3_DROME;sp|P06603|TBA1_DROME;tr|K7XI11|K7XI11_DROME;tr|K7WKV0|K7WKV0_DROME;tr|K7XI17|K7XI17_DROME;tr|K7WSB4|K7WSB4_DROME;tr|K7WSB1|K7WSB1_DROME;sp|P06604-3|…	Alpha tubulin 84B (Fragment) OS=Drosophila melanogaster PE=2 SV=1;Tubulin alpha chain (Fragment) OS=Drosophila melanogaster PE=2 SV=1;Tubulin alpha chain (Fragment) OS=Drosophila melanogaster PE=2 SV=1;Tubulin alpha chain (Fragment) OS=Drosophila melanogas	21	27	57.6	46.213	415	0	323.31	1//1	1//1	0//0	22380000000	981			1177900000	63227000	140920000	154320000	45161000	197460000	133640000	53909000	123430000	139820000	125980000	1040400000	1406900000	1651700000	1114500000	1855300000	1262300000	1301400000	1610700000	1717900000	1217200000	TRUE	FALSE	TRUE	TRUE	FALSE	TRUE	TRUE	FALSE	TRUE
tr|L0CRN5|L0CRN5_DROME	hrp48	tr|L0CRN5|L0CRN5_DROME;tr|L0CRY8|L0CRY8_DROME;tr|L0CPX5|L0CPX5_DROME;tr|E1JHA4|E1JHA4_DROME;sp|P48809|RB27C_DROME;tr|L0CQ56|L0CQ56_DROME;tr|L0CRY2|L0CRY2_DROME;tr|L0CQ61|L0CQ61_DROME;tr|L0CRN0|L0CRN0_DROME;tr|L0CR94|L0CR94_DROME	tr|L0CRN5|L0CRN5_DROME;tr|L0CRY8|L0CRY8_DROME;tr|L0CPX5|L0CPX5_DROME;tr|E1JHA4|E1JHA4_DROME;sp|P48809|RB27C_DROME;tr|L0CQ56|L0CQ56_DROME;tr|L0CRY2|L0CRY2_DROME;tr|L0CQ61|L0CQ61_DROME;tr|L0CRN0|L0CRN0_DROME;tr|L0CR94|L0CR94_DROME	Heterogeneous nuclear ribonucleoprotein (Fragment) OS=Drosophila melanogaster GN=hrp48 PE=4 SV=1;Heterogeneous nuclear ribonucleoprotein (Fragment) OS=Drosophila melanogaster GN=hrp48 PE=4 SV=1;Heterogeneous nuclear ribonucleoprotein OS=Drosophila melanoga	10	4	16	42.229	418	0	39.484	2//1	2//1	2//2	74232000	11			6186000							1596900	1690100	1413200	1485800							19659000	19565000	11164000	11900000	FALSE	TRUE	FALSE	FALSE	TRUE	FALSE	TRUE	FALSE	TRUE	WT
tr|L0MPS3|L0MPS3_DROME	apolpp	tr|L0MPS3|L0MPS3_DROME;sp|Q9V496|APLP_DROME;tr|C7LAA3|C7LAA3_DROME;tr|Q1RKX2|Q1RKX2_DROME	tr|L0MPS3|L0MPS3_DROME;sp|Q9V496|APLP_DROME	Apolipophorin, isoform B OS=Drosophila melanogaster GN=apolpp PE=1 SV=1;Apolipophorins OS=Drosophila melanogaster GN=Rfabg PE=1 SV=2	4	81	27.7	372.67	3351	0	323.31	2//1	1//1	0//2	19161000000	1268			111400000	2883700	13906000	13902000	2761100	18130000	16975000	2914700	12325000	9334900	18266000	650840000	1001400000	1237700000	888790000	1169300000	1314900000	835830000	1286900000	1084600000	1649600000	TRUE	FALSE	TRUE	TRUE	FALSE	TRUE	TRUE	FALSE	TRUE
tr|M9MRC9|M9MRC9_DROME	RpL27A	tr|M9MRC9|M9MRC9_DROME;sp|P41092|RL27A_DROME	tr|M9MRC9|M9MRC9_DROME;sp|P41092|RL27A_DROME	GEO07462p1 OS=Drosophila melanogaster GN=RpL27A PE=2 SV=1;60S ribosomal protein L27a OS=Drosophila melanogaster GN=RpL27A PE=1 SV=2	2	8	53.7	17.022	149	0	98.6	1//2	1//2	2//1	1039500000	81			129940000	10596000	25491000	18895000	3520300	35194000	21185000	1464200	5798500	2230700	5564300	81406000	83827000	67784000	49157000	107840000	73723000	28942000	45258000	26463000	26930000	TRUE	FALSE	TRUE	TRUE	FALSE	TRUE	TRUE	FALSE	TRUE
tr|M9MRF2|M9MRF2_DROME	RpL37A	tr|M9MRF2|M9MRF2_DROME;sp|Q9VMU4|RL37A_DROME	tr|M9MRF2|M9MRF2_DROME;sp|Q9VMU4|RL37A_DROME	GEO09637p1 OS=Drosophila melanogaster GN=RpL37A PE=2 SV=1;60S ribosomal protein L37a OS=Drosophila melanogaster GN=RpL37A PE=1 SV=3	2	4	54.3	10.311	92	0	323.31	3//0	2//1	0//2	347760000	51			86939000	3118800	10665000	9988400	922700	32170000	10075000	2541000	10330000	6685900	442740	10981000	18017000	24824000	10438000	31812000	22233000	17304000	29884000	23195000	6982600	TRUE	FALSE	TRUE	TRUE	FALSE	TRUE	TRUE	FALSE	TRUE
tr|M9MRQ9|M9MRQ9_DROME	Scsalpha	tr|M9MRQ9|M9MRQ9_DROME;sp|Q94522|SUCA_DROME	tr|M9MRQ9|M9MRQ9_DROME;sp|Q94522|SUCA_DROME	Succinate--CoA ligase [ADP/GDP-forming] subunit alpha, mitochondrial OS=Drosophila melanogaster GN=Scsalpha PE=3 SV=1;Succinate--CoA ligase [ADP/GDP-forming] subunit alpha, mitochondrial OS=Drosophila melanogaster GN=Scsalpha PE=2 SV=3	2	9	35.4	34.389	328	0	317.94	2//1	2//0	0//4	847240000	100			56483000	4168600	7234700	5349800	2430100	6837200	5637600	3701600	4736800	6438600	9948000	65098000	44898000	48840000	49826000	48589000	43115000	71987000	54954000	66312000	79471000	TRUE	FALSE	TRUE	TRUE	FALSE	TRUE	TRUE	FALSE	TRUE
tr|M9MRT6|M9MRT6_DROME	Rap1	tr|M9MRT6|M9MRT6_DROME;sp|P08645|RAS3_DROME	tr|M9MRT6|M9MRT6_DROME;sp|P08645|RAS3_DROME	Rap1 GTPase, isoform B OS=Drosophila melanogaster GN=Rap1 PE=4 SV=1;Ras-like protein 3 OS=Drosophila melanogaster GN=R PE=2 SV=2	2	2	7.6	20.863	184	0.002451	12.394	2//0	1//0	3//1	63568000	10			7063100	550000	1104400	1358900		1906000	1437000		93468	613360		5828200	4413200	4820300		6281200	3976300		2556000	6038800		TRUE	FALSE	TRUE	TRUE	FALSE	FALSE	TRUE	FALSE	FALSE
tr|M9ND95|M9ND95_DROME	Mhc	tr|M9ND95|M9ND95_DROME;tr|E1JHJ5|E1JHJ5_DROME;tr|E1JHJ4|E1JHJ4_DROME;tr|M9NF46|M9NF46_DROME;tr|M9NEP1|M9NEP1_DROME;tr|M9NCU7|M9NCU7_DROME;tr|E1JHJ3|E1JHJ3_DROME;tr|B8A423|B8A423_DROME;tr|A0A0S0WIH4|A0A0S0WIH4_DROME;sp|P05661|MYSA_DROME;tr|Q26433|Q26433_DROME;tr|Q24410|Q24410_DROME;tr|Q24411|Q24411_DROME	tr|M9ND95|M9ND95_DROME;tr|E1JHJ5|E1JHJ5_DROME;tr|E1JHJ4|E1JHJ4_DROME;tr|M9NF46|M9NF46_DROME;tr|M9NEP1|M9NEP1_DROME;tr|M9NCU7|M9NCU7_DROME;tr|E1JHJ3|E1JHJ3_DROME;tr|B8A423|B8A423_DROME;tr|A0A0S0WIH4|A0A0S0WIH4_DROME;sp|P05661|MYSA_DROME;tr|Q26433|Q26433_DROME	Myosin heavy chain, isoform U OS=Drosophila melanogaster GN=Mhc PE=1 SV=1;Myosin heavy chain, isoform P OS=Drosophila melanogaster GN=Mhc PE=1 SV=1;Myosin heavy chain, isoform N OS=Drosophila melanogaster GN=Mhc PE=1 SV=1;Myosin heavy chain, isoform R OS=D	13	11	8.3	222.9	1949	0	229.95	3//0	3//0	4//0	155100000	29			1449500		99091	14194	7253.7		169530	263800	76822	796760	22101		6772600	2418500	1828200		8114100	40167000	12102000	46002000	3104800	TRUE	FALSE	FALSE	TRUE	FALSE	FALSE	TRUE	FALSE	TRUE
tr|M9NE68|M9NE68_DROME	Hsp23	tr|M9NE68|M9NE68_DROME;sp|P02516|HSP23_DROME	tr|M9NE68|M9NE68_DROME;sp|P02516|HSP23_DROME	Heat shock protein 23, isoform B OS=Drosophila melanogaster GN=Hsp23 PE=3 SV=1;Heat shock protein 23 OS=Drosophila melanogaster GN=Hsp23 PE=2 SV=2	2	3	33.3	20.629	186	0	100.46	1//0	1//0	0//0	65000000	7			5416700		1484100				3932600						9977900				19501000					FALSE	FALSE	FALSE	FALSE	FALSE	FALSE	FALSE	TRUE	FALSE
tr|M9NEQ9|M9NEQ9_DROME	RpS10b	tr|M9NEQ9|M9NEQ9_DROME;sp|Q9VWG3|RS10B_DROME;tr|D4G7H1|D4G7H1_DROME;tr|C0H6Z8|C0H6Z8_DROME;tr|B7ZWP7|B7ZWP7_DROME	tr|M9NEQ9|M9NEQ9_DROME;sp|Q9VWG3|RS10B_DROME;tr|D4G7H1|D4G7H1_DROME;tr|C0H6Z8|C0H6Z8_DROME;tr|B7ZWP7|B7ZWP7_DROME	Ribosomal protein S10b, isoform D OS=Drosophila melanogaster GN=RpS10b PE=1 SV=1;40S ribosomal protein S10b OS=Drosophila melanogaster GN=RpS10b PE=1 SV=2;FI14147p (Fragment) OS=Drosophila melanogaster GN=RpS10b-RC PE=2 SV=1;GM15153p (Fragment) OS=Drosophi	5	18	79.4	17.878	160	0	323.31	3//0	2//1	4//0	14366000000	769			1436600000	83618000	206620000	230040000	96657000	214620000	354950000	54902000	102350000	37842000	55042000	699740000	1053900000	1092800000	1131900000	910010000	1299400000	758490000	656540000	287750000	319750000	TRUE	FALSE	TRUE	TRUE	FALSE	TRUE	TRUE	FALSE	TRUE
tr|M9NF33|M9NF33_DROME	CFlm-68k	tr|M9NF33|M9NF33_DROME;sp|Q9VSH4|CPSF6_DROME	tr|M9NF33|M9NF33_DROME;sp|Q9VSH4|CPSF6_DROME	CG7185, isoform B OS=Drosophila melanogaster GN=CFlm-68k PE=4 SV=1;Cleavage and polyadenylation specificity factor subunit CG7185 OS=Drosophila melanogaster GN=CG7185 PE=1 SV=2	2	3	8.6	66.125	605	0	68.75	3//0	2//1	3//1	257900000	24			15171000		1645600	948300	182250	987720	1305800	816290	2978200	2138100	4168400		11412000	10610000	17532000	12754000	10890000	22949000	29959000	22822000	22750000	TRUE	FALSE	FALSE	TRUE	FALSE	TRUE	TRUE	FALSE	TRUE
tr|M9NFP7|M9NFP7_DROME	elav	tr|M9NFP7|M9NFP7_DROME;sp|P16914|ELAV_DROME	tr|M9NFP7|M9NFP7_DROME;sp|P16914|ELAV_DROME	Embryonic lethal abnormal vision, isoform D OS=Drosophila melanogaster GN=elav PE=4 SV=1;Protein elav OS=Drosophila melanogaster GN=elav PE=2 SV=1	2	3	10.4	50.817	483	0	29.559	0//1	0//1	1//1	36479000	14			2280000			443440		253340		27992	633610	921560				3244100		2347500		1179100	9093700	7130700		TRUE	FALSE	FALSE	FALSE	FALSE	FALSE	TRUE	FALSE	FALSE
tr|M9NFR5|M9NFR5_DROME	yps	tr|M9NFR5|M9NFR5_DROME;tr|Q95RE4|Q95RE4_DROME;tr|O46173|O46173_DROME	tr|M9NFR5|M9NFR5_DROME;tr|Q95RE4|Q95RE4_DROME;tr|O46173|O46173_DROME	Ypsilon schachtel, isoform B OS=Drosophila melanogaster GN=yps PE=1 SV=1;LD37574p OS=Drosophila melanogaster GN=yps PE=1 SV=1;Y-box protein OS=Drosophila melanogaster GN=yps PE=2 SV=1	3	5	33.8	36.978	340	0	59.92	3//0	3//0	4//0	124030000	19			8268900	256460	554690	312090	37312	223280	98130	279040	292420		6215500	3785700	5245800	1534100	1166000	4051000	1199100	4037900	4683900		46324000	TRUE	FALSE	TRUE	TRUE	FALSE	TRUE	TRUE	FALSE	TRUE
tr|M9NG39|M9NG39_DROME	Pep	tr|M9NG39|M9NG39_DROME;sp|P41073|PEP_DROME;tr|D5AEL0|D5AEL0_DROME;tr|C0PTV1|C0PTV1_DROME	tr|M9NG39|M9NG39_DROME;sp|P41073|PEP_DROME;tr|D5AEL0|D5AEL0_DROME	Protein on ecdysone puffs, isoform D OS=Drosophila melanogaster GN=Pep PE=1 SV=1;Zinc finger protein on ecdysone puffs OS=Drosophila melanogaster GN=Pep PE=1 SV=1;RE25356p OS=Drosophila melanogaster PE=2 SV=1	4	5	10.7	75.598	693	0	110.55	1//2	1//2	4//0	134380000	14			4977100	200270	552500	379580	232930	235270	475370	613830	486840	458200	1342300	9833800	6972500	8227100	8620000	5820300	7909100	12721000	10679000	12245000	11595000	TRUE	FALSE	TRUE	TRUE	FALSE	TRUE	TRUE	FALSE	TRUE
tr|M9NH51|M9NH51_DROME	U2af50	tr|M9NH51|M9NH51_DROME;tr|M9NDZ4|M9NDZ4_DROME;sp|Q24562|U2AF2_DROME;tr|M9NF89|M9NF89_DROME	tr|M9NH51|M9NH51_DROME;tr|M9NDZ4|M9NDZ4_DROME;sp|Q24562|U2AF2_DROME;tr|M9NF89|M9NF89_DROME	U2 snRNP auxiliary factor large subunit OS=Drosophila melanogaster GN=U2af50 PE=3 SV=1;U2 snRNP auxiliary factor large subunit OS=Drosophila melanogaster GN=U2af50 PE=3 SV=1;Splicing factor U2AF 50 kDa subunit OS=Drosophila melanogaster GN=U2af50 PE=1 SV=1	4	2	11.1	39.456	360	0.0025974	14.747	2//1	2//1	3//1	177690000	14			14807000	220040	1365100	2747600	37605	2118800	2082100	715600	2157200	1933300	1430100	4025400	9576300	14597000	2964800	10440000	8593200	11516000	17945000	16389000	8599100	TRUE	FALSE	TRUE	TRUE	FALSE	TRUE	TRUE	FALSE	TRUE
tr|M9PB84|M9PB84_DROME	RpS2	tr|M9PB84|M9PB84_DROME;sp|P31009|RS2_DROME	tr|M9PB84|M9PB84_DROME;sp|P31009|RS2_DROME	Ribosomal protein S2, isoform B OS=Drosophila melanogaster GN=RpS2 PE=3 SV=1;40S ribosomal protein S2 OS=Drosophila melanogaster GN=RpS2 PE=1 SV=2	2	9	31.8	28.899	267	0	139.22	1//2	3//0	0//2	1963500000	130			122720000	7155800	16520000	19257000	3981100	17463000	14458000	6540300	8903900	14784000	13656000	134430000	121160000	147090000	103230000	121230000	109010000	134850000	100930000	159620000	125370000	TRUE	FALSE	TRUE	TRUE	FALSE	TRUE	TRUE	FALSE	TRUE
tr|M9PBH7|M9PBH7_DROME	Rac1	tr|M9PBH7|M9PBH7_DROME;sp|P40792|RAC1_DROME	tr|M9PBH7|M9PBH7_DROME;sp|P40792|RAC1_DROME	Rac1, isoform B OS=Drosophila melanogaster GN=Rac1 PE=3 SV=1;Ras-related protein Rac1 OS=Drosophila melanogaster GN=Rac1 PE=1 SV=2	2	2	12.5	21.354	192	0.002331	11.103	1//2	0//3	2//2	23266000	3			3323800	247460	192360	590080		2293900						1988000	2130800	2840000		4862100						TRUE	FALSE	TRUE	TRUE	FALSE	FALSE	FALSE	TRUE	FALSE	BicDRGFP
tr|M9PBK5|M9PBK5_DROME	RpLP1	tr|M9PBK5|M9PBK5_DROME;sp|P08570|RLA1_DROME	tr|M9PBK5|M9PBK5_DROME;sp|P08570|RLA1_DROME	Ribosomal protein LP1, isoform B OS=Drosophila melanogaster GN=RpLP1 PE=3 SV=1;60S acidic ribosomal protein P1 OS=Drosophila melanogaster GN=RpLP1 PE=1 SV=2	2	2	21.4	11.513	112	0	16.514	1//1	1//2	0//2	384200000	31			96050000	8913500	15598000	8740400	3190900	10378000	12000000	5880500	10361000	9897700	11090000	31147000	28814000	15157000	26703000	18329000	21348000	39480000	24298000	29928000	22519000	TRUE	FALSE	TRUE	TRUE	FALSE	TRUE	TRUE	FALSE	TRUE
tr|M9PBL3|M9PBL3_DROME	Hsp83	tr|M9PBL3|M9PBL3_DROME;sp|P02828|HSP83_DROME	tr|M9PBL3|M9PBL3_DROME;sp|P02828|HSP83_DROME	Heat shock protein 83, isoform B OS=Drosophila melanogaster GN=Hsp83 PE=3 SV=1;Heat shock protein 83 OS=Drosophila melanogaster GN=Hsp83 PE=1 SV=1	2	29	36.7	81.864	717	0	323.31	1//0	1//1	0//0	5028300000	390			143670000	5444500	25032000	14532000	3428700	18584000	23668000	5287200	11697000	4345800	31647000	230180000	365330000	264130000	233040000	302970000	350400000	293800000	285300000	164760000	457320000	TRUE	FALSE	TRUE	TRUE	FALSE	TRUE	TRUE	FALSE	TRUE
tr|M9PBM1|M9PBM1_DROME	U2af38	tr|M9PBM1|M9PBM1_DROME;sp|Q94535|U2AF1_DROME	tr|M9PBM1|M9PBM1_DROME;sp|Q94535|U2AF1_DROME	U2 small nuclear riboprotein auxiliary factor 38, isoform B OS=Drosophila melanogaster GN=U2af38 PE=4 SV=1;Splicing factor U2af 38 kDa subunit OS=Drosophila melanogaster GN=U2af38 PE=1 SV=2	2	4	26.5	29.877	264	0	39.122	2//1	0//2	0//2	228210000	25			20746000	1293200	3535200	1811600	240890	2063400	4010000	2142500	2744100	2065600	839350	12145000	17992000	13379000	7124400	12191000	16607000	23878000	23515000	15239000	8707300	TRUE	FALSE	TRUE	TRUE	FALSE	TRUE	TRUE	FALSE	TRUE
tr|M9PBV6|M9PBV6_DROME	anon-WO0172774.138	tr|M9PBV6|M9PBV6_DROME;tr|Q9Y109|Q9Y109_DROME	tr|M9PBV6|M9PBV6_DROME;tr|Q9Y109|Q9Y109_DROME	CG7927, isoform B OS=Drosophila melanogaster GN=anon-WO0172774.138 PE=4 SV=1;BcDNA.GH11023 OS=Drosophila melanogaster GN=BcDNA.GH11023 PE=2 SV=1	2	2	3.1	73.408	653	0.0023981	12.131	3//0	3//0	4//0	130940000	23			4224000		395080	548550	213550	378270	807930	306920	453110	551070	569490		6187500	7228500	12363000	4317300	8535800	19173000	6873300	10885000	9294900	TRUE	FALSE	TRUE	TRUE	FALSE	TRUE	TRUE	FALSE	TRUE
tr|M9PC85|M9PC85_DROME	x16	tr|M9PC85|M9PC85_DROME;tr|Q9V3V0|Q9V3V0_DROME	tr|M9PC85|M9PC85_DROME;tr|Q9V3V0|Q9V3V0_DROME	X16 splicing factor, isoform B OS=Drosophila melanogaster GN=x16 PE=1 SV=1;DXl6 protein OS=Drosophila melanogaster GN=x16 PE=1 SV=1	2	17	46.7	27.711	257	0	323.31	3//0	3//0	4//0	10763000000	554			827910000	26765000	92197000	106190000	29592000	79734000	136370000	28752000	66153000	86500000	175650000	418600000	559570000	693430000	616050000	462890000	727440000	536610000	646730000	800500000	1138400000	TRUE	FALSE	TRUE	TRUE	FALSE	TRUE	TRUE	FALSE	TRUE
tr|M9PCC1|M9PCC1_DROME	Rack1	tr|M9PCC1|M9PCC1_DROME;sp|O18640|GBLP_DROME	tr|M9PCC1|M9PCC1_DROME;sp|O18640|GBLP_DROME	Receptor of activated protein kinase C 1, isoform C OS=Drosophila melanogaster GN=Rack1 PE=4 SV=1;Guanine nucleotide-binding protein subunit beta-like protein OS=Drosophila melanogaster GN=Rack1 PE=1 SV=2	2	2	10.1	35.618	318	0.0026178	15.678	0//1	0//0	1//1	116500000	6			5825200	751020	621670	1227800	60156	1302400	707590	157530	997010			13584000	6032700	8822100	6334300	12756000	8455700	7656500	8548100			TRUE	FALSE	TRUE	TRUE	FALSE	TRUE	TRUE	FALSE	FALSE
tr|M9PD75|M9PD75_DROME	porin	tr|M9PD75|M9PD75_DROME;sp|Q94920|VDAC_DROME	tr|M9PD75|M9PD75_DROME;sp|Q94920|VDAC_DROME	Porin, isoform D OS=Drosophila melanogaster GN=porin PE=4 SV=1;Voltage-dependent anion-selective channel OS=Drosophila melanogaster GN=porin PE=1 SV=3	2	2	7.8	30.55	282	0.0025773	14.498	2//1	1//2	1//3	17894000	2			994090	49791	281220	62321		436910	98297				65547		1760500	1576200		1984800					1607600	TRUE	FALSE	TRUE	TRUE	FALSE	FALSE	FALSE	FALSE	FALSE
tr|M9PDN9|M9PDN9_DROME	gammaTub37C	tr|M9PDN9|M9PDN9_DROME;sp|P42271|TBG2_DROME	tr|M9PDN9|M9PDN9_DROME;sp|P42271|TBG2_DROME	Tubulin gamma chain OS=Drosophila melanogaster GN=gammaTub37C PE=3 SV=1;Tubulin gamma-2 chain OS=Drosophila melanogaster GN=gammaTub37C PE=1 SV=3	2	3	8.3	51.296	457	0	111.58	1//2	2//1	0//3	68824000	9			3277300	99772	145030	113840	168230		140770	50650	136310		2422700	3372600	3049700	3610500	4453600		3480500	4296900	4412900		16306000	TRUE	FALSE	TRUE	TRUE	FALSE	TRUE	TRUE	FALSE	FALSE
tr|M9PE74|M9PE74_DROME	nocte	tr|M9PE74|M9PE74_DROME;tr|Q9W2U7|Q9W2U7_DROME	tr|M9PE74|M9PE74_DROME;tr|Q9W2U7|Q9W2U7_DROME	No circadian temperature entrainment, isoform D OS=Drosophila melanogaster GN=nocte PE=1 SV=1;LP18708p OS=Drosophila melanogaster GN=nocte PE=1 SV=4	2	4	3.6	235.04	2305	0	38.814	3//0	3//0	4//0	99023000	7			1571800		179010	18476	17328		295860	144760	254700	128530	533110		6171700	4581800	6397900		7899700	8966800	7216200	6062200	17436000	TRUE	FALSE	FALSE	TRUE	FALSE	FALSE	TRUE	FALSE	TRUE
tr|M9PFB2|M9PFB2_DROME	tral	tr|M9PFB2|M9PFB2_DROME;tr|M9PCB7|M9PCB7_DROME;tr|M9PFF9|M9PFF9_DROME;tr|M9PFG3|M9PFG3_DROME;tr|Q9VTZ0|Q9VTZ0_DROME;tr|M9PI44|M9PI44_DROME;tr|M9PF14|M9PF14_DROME;tr|M9PF20|M9PF20_DROME	tr|M9PFB2|M9PFB2_DROME;tr|M9PCB7|M9PCB7_DROME;tr|M9PFF9|M9PFF9_DROME;tr|M9PFG3|M9PFG3_DROME;tr|Q9VTZ0|Q9VTZ0_DROME;tr|M9PI44|M9PI44_DROME;tr|M9PF14|M9PF14_DROME;tr|M9PF20|M9PF20_DROME	Trailer hitch, isoform E OS=Drosophila melanogaster GN=tral PE=1 SV=1;Trailer hitch, isoform G OS=Drosophila melanogaster GN=tral PE=1 SV=1;Trailer hitch, isoform D OS=Drosophila melanogaster GN=tral PE=1 SV=1;Trailer hitch, isoform I OS=Drosophila melanog	8	12	33	68.303	642	0	323.31	3//0	3//0	4//0	324810000	36			14764000	34207	61380	94687	76066		1066000	473930	454440	166890	12337000	1108400	1576500	2638400	3331500		7702900	6742400	7593400	8311400	148410000	TRUE	FALSE	TRUE	TRUE	FALSE	FALSE	TRUE	FALSE	TRUE
tr|M9PFF0|M9PFF0_DROME	RpL13	tr|M9PFF0|M9PFF0_DROME;sp|P41126|RL13_DROME	tr|M9PFF0|M9PFF0_DROME;sp|P41126|RL13_DROME	60S ribosomal protein L13 OS=Drosophila melanogaster GN=RpL13 PE=1 SV=1;60S ribosomal protein L13 OS=Drosophila melanogaster GN=RpL13 PE=1 SV=1	2	21	62.8	24.951	218	0	323.31	1//2	2//1	3//1	6119100000	324			556290000	65003000	92084000	96426000	33863000	134570000	52978000	14862000	28169000	16139000	22188000	671660000	468070000	488270000	494650000	571430000	280790000	319070000	251790000	246890000	174280000	TRUE	FALSE	TRUE	TRUE	FALSE	TRUE	TRUE	FALSE	TRUE
tr|M9PG22|M9PG22_DROME	Arf79F	tr|M9PG22|M9PG22_DROME;sp|P61209|ARF1_DROME	tr|M9PG22|M9PG22_DROME;sp|P61209|ARF1_DROME	ADP ribosylation factor at 79F, isoform J OS=Drosophila melanogaster GN=Arf79F PE=3 SV=1;ADP-ribosylation factor 1 OS=Drosophila melanogaster GN=Arf79F PE=1 SV=2	2	2	21.4	20.688	182	0.0026596	16.019	2//1	3//0	2//2	209490000	11			20949000	622730	2715500	3316800	421080	4421100	2794000	576560	3086600	1908100	1086300	7108200	13521000	19686000	6544000	17925000	16447000	7387700	15190000	13561000	5202400	TRUE	FALSE	TRUE	TRUE	FALSE	TRUE	TRUE	FALSE	TRUE
tr|M9PG47|M9PG47_DROME	RpS26	tr|M9PG47|M9PG47_DROME;sp|P13008|RS26_DROME	tr|M9PG47|M9PG47_DROME;sp|P13008|RS26_DROME	40S ribosomal protein S26 OS=Drosophila melanogaster GN=RpS26 PE=3 SV=1;40S ribosomal protein S26 OS=Drosophila melanogaster GN=RpS26 PE=1 SV=1	2	3	31.6	13.266	114	0	92.601	2//0	2//0	2//2	48712000	18			12178000	1149900	4966100	922460		3616700	941200			250400	331180	2681400	5199200	2774600		7117400	2957800			1742900	1660400	TRUE	FALSE	TRUE	TRUE	FALSE	FALSE	TRUE	FALSE	FALSE
tr|M9PG62|M9PG62_DROME	Rpn3	tr|M9PG62|M9PG62_DROME;sp|P25161|PSMD3_DROME	tr|M9PG62|M9PG62_DROME;sp|P25161|PSMD3_DROME	Regulatory particle non-ATPase 3, isoform B OS=Drosophila melanogaster GN=Rpn3 PE=1 SV=1;Probable 26S proteasome non-ATPase regulatory subunit 3 OS=Drosophila melanogaster GN=Rpn3 PE=2 SV=1	2	7	23.5	56.003	494	0	173.07	0//3	1//2	2//2	634500000	37			19227000	1580800	2726200	2525400	863900	2776800	3044900	832750	859190	1345100	2672500	53679000	45041000	41753000	39141000	40016000	42563000	39660000	27777000	32970000	40672000	TRUE	FALSE	TRUE	TRUE	FALSE	TRUE	TRUE	FALSE	TRUE
tr|M9PGG0|M9PGG0_DROME	ArfGAP3	tr|M9PGG0|M9PGG0_DROME;tr|M9PG88|M9PG88_DROME;tr|M9PIL3|M9PIL3_DROME;tr|Q9VNS2|Q9VNS2_DROME;tr|A8JNX0|A8JNX0_DROME	tr|M9PGG0|M9PGG0_DROME;tr|M9PG88|M9PG88_DROME;tr|M9PIL3|M9PIL3_DROME;tr|Q9VNS2|Q9VNS2_DROME;tr|A8JNX0|A8JNX0_DROME	ADP-ribosylation factor GTPase activating protein 3, isoform E OS=Drosophila melanogaster GN=ArfGAP3 PE=1 SV=1;ADP-ribosylation factor GTPase activating protein 3, isoform F OS=Drosophila melanogaster GN=ArfGAP3 PE=1 SV=1;ADP-ribosylation factor GTPase act	5	4	12.5	54.454	513	0	77.483	3//0	3//0	4//0	51613000	11			2064500	51329		69967			62697	125260	112690	381890	1260700	5380400						6175100		8080400	10426000	TRUE	FALSE	FALSE	FALSE	FALSE	FALSE	TRUE	FALSE	TRUE
tr|M9PH59|M9PH59_DROME	RpL37a	tr|M9PH59|M9PH59_DROME;sp|Q9VXX8|RL371_DROME	tr|M9PH59|M9PH59_DROME;sp|Q9VXX8|RL371_DROME	Ribosomal protein L37 OS=Drosophila melanogaster GN=RpL37a PE=2 SV=1;Probable 60S ribosomal protein L37-A OS=Drosophila melanogaster GN=RpL37a PE=1 SV=1	2	5	43	10.643	93	0	156.79	3//0	2//1	4//0	641430000	40			128290000	12223000	14091000	16888000	5469600	13242000	12919000	6397500	15102000	20005000	11950000	57796000	34565000	42473000	48041000	32575000	36610000	33794000	55279000	58484000	31402000	TRUE	FALSE	TRUE	TRUE	FALSE	TRUE	TRUE	FALSE	TRUE
tr|M9PHM6|M9PHM6_DROME	RpL18	tr|M9PHM6|M9PHM6_DROME;sp|Q9VS34|RL18_DROME	tr|M9PHM6|M9PHM6_DROME;sp|Q9VS34|RL18_DROME	Ribosomal protein L18, isoform B OS=Drosophila melanogaster GN=RpL18 PE=4 SV=1;60S ribosomal protein L18 OS=Drosophila melanogaster GN=RpL18 PE=1 SV=1	2	7	26.6	21.664	188	0	67.367	3//0	2//1	2//2	407260000	31			50908000	2837500	9776100	5211600	1365300	12456000	6856900	1107700	5225400	2226400	3844200	24839000	36912000	34939000	20861000	36235000	18408000	18540000	20672000	7945300	18297000	TRUE	FALSE	TRUE	TRUE	FALSE	TRUE	TRUE	FALSE	TRUE
tr|M9PIG8|M9PIG8_DROME	Rpn10	tr|M9PIG8|M9PIG8_DROME;sp|P55035|PSMD4_DROME	tr|M9PIG8|M9PIG8_DROME;sp|P55035|PSMD4_DROME	Regulatory particle non-ATPase 10, isoform B OS=Drosophila melanogaster GN=Rpn10 PE=4 SV=1;26S proteasome non-ATPase regulatory subunit 4 OS=Drosophila melanogaster GN=Rpn10 PE=1 SV=2	2	4	20.2	42.618	396	0	81.416	2//1	2//1	4//0	118960000	10			9913500	827930	1844000	1131000	508770	1252300	1873200	162350	288470	597880	1427600	7312600	10995000	7255100	7964300	7079700	7677700	5844600	6189600	6937600	6684000	TRUE	FALSE	TRUE	TRUE	FALSE	TRUE	TRUE	FALSE	TRUE
tr|M9PIM0|M9PIM0_DROME	RpL10	tr|M9PIM0|M9PIM0_DROME;sp|O61231|RL10_DROME	tr|M9PIM0|M9PIM0_DROME;sp|O61231|RL10_DROME	Ribosomal protein L10, isoform E OS=Drosophila melanogaster GN=RpL10 PE=4 SV=1;60S ribosomal protein L10 OS=Drosophila melanogaster GN=RpL10 PE=1 SV=1	2	12	51.8	25.527	218	0	323.31	0//1	0//1	1//2	2227700000	156			278460000	22342000	48188000	47321000	10553000	72517000	30542000	4769300	18989000	10445000	12797000	183610000	133070000	161610000	146500000	193130000	110210000	100350000	105620000	96014000	71882000	TRUE	FALSE	TRUE	TRUE	FALSE	TRUE	TRUE	FALSE	TRUE
tr|M9PJN8|M9PJN8_DROME	Gapdh2	tr|M9PJN8|M9PJN8_DROME;sp|P07487|G3P2_DROME	tr|M9PJN8|M9PJN8_DROME;sp|P07487|G3P2_DROME	Glyceraldehyde-3-phosphate dehydrogenase OS=Drosophila melanogaster GN=Gapdh2 PE=3 SV=1;Glyceraldehyde-3-phosphate dehydrogenase 2 OS=Drosophila melanogaster GN=Gapdh2 PE=1 SV=2	2	6	26.2	35.369	332	0	93.357	1//1	1//2	2//2	245450000	64			12919000	752030	2691400	1538200	318160	1871700	993250	636780	1805800	2051400	259750	17845000	19973000	15123000	11098000	13964000	8603900	21142000	19506000	24573000	4895400	TRUE	FALSE	TRUE	TRUE	FALSE	TRUE	TRUE	FALSE	TRUE
tr|M9PJP0|M9PJP0_DROME	Nipsnap	tr|M9PJP0|M9PJP0_DROME;sp|Q9VXK0|NIPSN_DROME	tr|M9PJP0|M9PJP0_DROME;sp|Q9VXK0|NIPSN_DROME	Nipsnap, isoform F OS=Drosophila melanogaster GN=Nipsnap PE=4 SV=2;Protein NipSnap OS=Drosophila melanogaster GN=Nipsnap PE=2 SV=2	2	3	15.8	31.965	273	0	27.955	3//0	2//1	4//0	616340000	17			41089000	1437500	1379400	1023100	721240	399020	1612300	565500	7110400	10869000	15972000	21693000	664300	862630	17973000	6910300	1615100	20648000	70111000	101950000	143960000	TRUE	FALSE	TRUE	TRUE	FALSE	TRUE	TRUE	FALSE	TRUE
tr|M9WKL1|M9WKL1_DROME	Mi-2-RC	tr|M9WKL1|M9WKL1_DROME;tr|M9PIA6|M9PIA6_DROME;tr|E1JI46|E1JI46_DROME;sp|O97159|CHDM_DROME;tr|Q59E34|Q59E34_DROME;tr|B1PGL6|B1PGL6_DROME;tr|B1PGM0|B1PGM0_DROME;tr|B1PGN0|B1PGN0_DROME;tr|B1PGM9|B1PGM9_DROME;tr|B1PGM7|B1PGM7_DROME;tr|B1PGM4|B1PGM4_DROME;tr|B1PGM1|B1PGM1_DROME;tr|B1PGL5|B1PGL5_DROME;tr|B1PGK6|B1PGK6_DROME;tr|B1PGK4|B1PGK4_DROME;tr|L7S4V9|L7S4V9_DROME	tr|M9WKL1|M9WKL1_DROME;tr|M9PIA6|M9PIA6_DROME;tr|E1JI46|E1JI46_DROME;sp|O97159|CHDM_DROME;tr|Q59E34|Q59E34_DROME	RE59080p1 (Fragment) OS=Drosophila melanogaster GN=Mi-2-RC PE=2 SV=1;Mi-2, isoform D OS=Drosophila melanogaster GN=Mi-2 PE=1 SV=1;Mi-2, isoform C OS=Drosophila melanogaster GN=Mi-2 PE=1 SV=1;Chromodomain-helicase-DNA-binding protein Mi-2 homolog OS=Drosoph	16	5	4	176.82	1561	0	92.451	0//2	1//1	2//2	142800000	17			1983400	95268	198110	240100	85832	240160	397910	137120	121170	321540	146140	8319800	6505700	8031000	8919200	8739700	9852000	13620000	7926600	13807000	8208600	TRUE	FALSE	TRUE	TRUE	FALSE	TRUE	TRUE	FALSE	TRUE
tr|O16043|O16043_DROME	Df31	tr|O16043|O16043_DROME	tr|O16043|O16043_DROME	Anon1A4 OS=Drosophila melanogaster GN=Df31 PE=1 SV=1	1	2	20.8	18.823	183	0.0026667	16.067	3//0	3//0	4//0	49730000	4			4144200	707400	2196200								1240500	11457000	10385000								7900100	TRUE	FALSE	FALSE	FALSE	TRUE	FALSE	FALSE	FALSE	FALSE
tr|O18332|O18332_DROME	Rab1	tr|O18332|O18332_DROME	tr|O18332|O18332_DROME	FI01544p OS=Drosophila melanogaster GN=Rab1 PE=1 SV=1	1	6	28.8	22.762	205	0	233.49	3//0	3//0	4//0	712580000	114			54814000	4381400	8262500	6256300	2080600	12851000	6690800	475090	3474000	4841400	5501200	50667000	49043000	37734000	53571000	65240000	34194000	19953000	36120000	45093000	36381000	TRUE	FALSE	TRUE	TRUE	FALSE	TRUE	TRUE	FALSE	TRUE
tr|O46111|O46111_DROME	Uba1	tr|O46111|O46111_DROME;tr|A0A0B4KF46|A0A0B4KF46_DROME;tr|Q8T0L3|Q8T0L3_DROME	tr|O46111|O46111_DROME;tr|A0A0B4KF46|A0A0B4KF46_DROME;tr|Q8T0L3|Q8T0L3_DROME	Ubiquitin activating enzyme OS=Drosophila melanogaster GN=Uba1 PE=2 SV=1;Ubiquitin activating enzyme 1, isoform C OS=Drosophila melanogaster GN=Uba1 PE=1 SV=1;GH24511p OS=Drosophila melanogaster GN=Uba1 PE=1 SV=1	3	7	12.4	111.69	1008	0	76.894	3//0	3//0	3//1	257560000	33			5050300	148730	744390	395030	174440	292970	816030	136060	438870	54219	1849500	10938000	12495000	10527000	13950000	11980000	17215000	9380100	14803000	4717800	35235000	TRUE	FALSE	TRUE	TRUE	FALSE	TRUE	TRUE	FALSE	TRUE
tr|O61380|O61380_DROME	eIF4G1	tr|O61380|O61380_DROME;tr|A8DZ29|A8DZ29_DROME;tr|Q7YU50|Q7YU50_DROME	tr|O61380|O61380_DROME;tr|A8DZ29|A8DZ29_DROME;tr|Q7YU50|Q7YU50_DROME	Eukaryotic translation initiation factor 4G, isoform A OS=Drosophila melanogaster GN=eIF4G1 PE=1 SV=3;Eukaryotic translation initiation factor 4G, isoform B OS=Drosophila melanogaster GN=eIF4G1 PE=1 SV=1;RE51676p OS=Drosophila melanogaster GN=eIF4G1 PE=2 S	3	23	20.5	183.94	1666	0	323.31	3//0	3//0	4//0	1407300000	183			17591000	1204800	1606000	2104800	642580	1890100	2234200	1172000	1444500	2939300	2352700	86894000	60636000	88316000	104960000	86630000	83176000	113870000	94704000	127950000	103460000	TRUE	FALSE	TRUE	TRUE	FALSE	TRUE	TRUE	FALSE	TRUE
tr|O61650|O61650_DROME	Stip1	tr|O61650|O61650_DROME;tr|Q9VPN5|Q9VPN5_DROME;tr|Q867V1|Q867V1_DROME;tr|Q867Y1|Q867Y1_DROME	tr|O61650|O61650_DROME;tr|Q9VPN5|Q9VPN5_DROME	Hsp70/Hsp90 organizing protein homolog OS=Drosophila melanogaster GN=Stip1 PE=2 SV=1;Hsp70/Hsp90 organizing protein OS=Drosophila melanogaster GN=Stip1 PE=1 SV=1	4	3	9.8	55.612	489	0	20.401	3//0	3//0	4//0	13887000	4			462890		48168	61671	6819.6		107560	81002	157670				1206300	1368200	756580		1163600	1561100	3343400			TRUE	FALSE	FALSE	TRUE	FALSE	FALSE	TRUE	FALSE	FALSE
tr|O62602|O62602_DROME	lic	tr|O62602|O62602_DROME;tr|Q9U983|Q9U983_DROME	tr|O62602|O62602_DROME;tr|Q9U983|Q9U983_DROME	Licorne OS=Drosophila melanogaster GN=lic PE=1 SV=1;MAPKK OS=Drosophila melanogaster GN=lic PE=2 SV=1	2	7	30.8	38.195	334	0	106.58	3//0	3//0	4//0	331580000	64			12753000	1247000	1597800	1160300	255930	1708700	1341200	817120	962280	1790600	1872200	27119000	20340000	21034000	12423000	20740000	16230000	26271000	23189000	31616000	21078000	TRUE	FALSE	TRUE	TRUE	FALSE	TRUE	TRUE	FALSE	TRUE
tr|O97118|O97118_DROME	RpL23A	tr|O97118|O97118_DROME;tr|A1A6X4|A1A6X4_DROME;tr|Q9W0A8|Q9W0A8_DROME;tr|Q0ZHI2|Q0ZHI2_DROME;tr|Q8SX05|Q8SX05_DROME	tr|O97118|O97118_DROME;tr|A1A6X4|A1A6X4_DROME;tr|Q9W0A8|Q9W0A8_DROME;tr|Q0ZHI2|Q0ZHI2_DROME;tr|Q8SX05|Q8SX05_DROME	Ribosomal protein L23a (Fragment) OS=Drosophila melanogaster GN=RpL23A PE=2 SV=1;IP17216p (Fragment) OS=Drosophila melanogaster GN=RpL23a PE=2 SV=1;FI01658p OS=Drosophila melanogaster GN=RpL23A PE=1 SV=1;L23A ribosomal protein natural variant OS=Drosophila	5	18	49.8	28.626	269	0	323.31	3//0	3//0	3//1	3246200000	228			249710000	16515000	46587000	33541000	12291000	32446000	51600000	6091200	17287000	14932000	18416000	186220000	260960000	212250000	282180000	194770000	246850000	136370000	159720000	165240000	150660000	TRUE	FALSE	TRUE	TRUE	FALSE	TRUE	TRUE	FALSE	TRUE
tr|Q0KHS7|Q0KHS7_DROME	Lsd-2	tr|Q0KHS7|Q0KHS7_DROME;sp|Q9VXY7|LSD2_DROME;tr|Q0KHS6|Q0KHS6_DROME;tr|X2JKC1|X2JKC1_DROME	tr|Q0KHS7|Q0KHS7_DROME;sp|Q9VXY7|LSD2_DROME;tr|Q0KHS6|Q0KHS6_DROME;tr|X2JKC1|X2JKC1_DROME	Lipid storage droplet-2, isoform B OS=Drosophila melanogaster GN=Lsd-2 PE=1 SV=1;Lipid storage droplets surface-binding protein 2 OS=Drosophila melanogaster GN=Lsd-2 PE=1 SV=1;Lipid storage droplet-2, isoform D OS=Drosophila melanogaster GN=Lsd-2 PE=1 SV=2	4	4	11.9	36.367	335	0	22.823	3//0	2//1	4//0	65740000	6			4382600	353210	635000		508780	114150	1288600	66068		91380	1325500	3505600	3880500		3977900	3682000	7026700	3326700		4188700	14449000	TRUE	FALSE	FALSE	TRUE	FALSE	TRUE	TRUE	FALSE	FALSE
tr|Q0KHZ6|Q0KHZ6_DROME	CG	tr|Q0KHZ6|Q0KHZ6_DROME;tr|Q8MR58|Q8MR58_DROME	tr|Q0KHZ6|Q0KHZ6_DROME;tr|Q8MR58|Q8MR58_DROME	CG7834, isoform A OS=Drosophila melanogaster GN=CG 7834 PE=1 SV=1;GH14462p (Fragment) OS=Drosophila melanogaster GN=CG7834 PE=2 SV=1	2	26	77.5	27.217	253	0	323.31	3//0	3//0	4//0	6056500000	590			403760000	27999000	58387000	67613000	15765000	66018000	54346000	18682000	26038000	32401000	36515000	417160000	394330000	511300000	361570000	431360000	343090000	404950000	313850000	342130000	304510000	TRUE	FALSE	TRUE	TRUE	FALSE	TRUE	TRUE	FALSE	TRUE
tr|Q0KI97|Q0KI97_DROME	Dmel\CG34117	tr|Q0KI97|Q0KI97_DROME;tr|Q0IGZ9|Q0IGZ9_DROME	tr|Q0KI97|Q0KI97_DROME;tr|Q0IGZ9|Q0IGZ9_DROME	GEO13368p1 OS=Drosophila melanogaster GN=Dmel\CG34117 PE=2 SV=1;GM30486p (Fragment) OS=Drosophila melanogaster GN=CG34117-RA PE=2 SV=2	2	2	36.6	11.593	101	0.0025253	13.947	3//0	3//0	4//0	79448000	13			13241000	1183200	1714100	785840	228540	387750	931520	1010100	528730	3032000	3439500	5826800	3429100	4983100	4661400	4438200	3442500	6948600	3922100	8448400	8242300	TRUE	FALSE	TRUE	TRUE	FALSE	TRUE	TRUE	FALSE	TRUE
tr|Q0PQ31|Q0PQ31_DROME	Klp61F	tr|Q0PQ31|Q0PQ31_DROME;tr|Q0PQ30|Q0PQ30_DROME;sp|P46863|KL61_DROME;tr|Q7KVC2|Q7KVC2_DROME	tr|Q0PQ31|Q0PQ31_DROME;tr|Q0PQ30|Q0PQ30_DROME;sp|P46863|KL61_DROME;tr|Q7KVC2|Q7KVC2_DROME	Microtubule dependent motor protein OS=Drosophila melanogaster GN=Klp61F PE=3 SV=1;Microtubule dependent motor protein OS=Drosophila melanogaster GN=Klp61F PE=3 SV=1;Kinesin-like protein Klp61F OS=Drosophila melanogaster GN=Klp61F PE=1 SV=2;RT07324p OS=Dro	4	4	4.6	121.06	1066	0	23.178	2//1	1//2	3//1	58617000	4			1046700	23719	241230	64971	19666	41221	447810				208120	4313900	3682600	3297800	4569000	3732400	5375400				4946700	TRUE	FALSE	TRUE	TRUE	FALSE	TRUE	FALSE	FALSE	FALSE
tr|Q23992|Q23992_DROME	ORF	tr|Q23992|Q23992_DROME;tr|Q8I7Q1|Q8I7Q1_DROME	tr|Q23992|Q23992_DROME;tr|Q8I7Q1|Q8I7Q1_DROME	E239.9-1 (Fragment) OS=Drosophila melanogaster GN=ORF PE=2 SV=1;ORF OS=Drosophila melanogaster GN=ORF PE=4 SV=1	2	2	3.6	91.886	796	0.0024096	12.191	3//0	3//0	4//0	0	3			0																					FALSE	FALSE	FALSE	FALSE	FALSE	FALSE	FALSE	TRUE	FALSE
tr|Q32KE6|Q32KE6_DROME	ImpL3	tr|Q32KE6|Q32KE6_DROME;tr|B5RJQ0|B5RJQ0_DROME;sp|Q95028|LDH_DROME	tr|Q32KE6|Q32KE6_DROME;tr|B5RJQ0|B5RJQ0_DROME;sp|Q95028|LDH_DROME	L-lactate dehydrogenase OS=Drosophila melanogaster GN=ImpL3 PE=2 SV=1;L-lactate dehydrogenase OS=Drosophila melanogaster GN=ImpL3 PE=1 SV=1;L-lactate dehydrogenase OS=Drosophila melanogaster GN=ImpL3 PE=2 SV=1	3	3	10.5	35.546	332	0	26.789	2//1	1//2	1//2	187460000	39			12497000	1168400	1521100	1162800	719260	1996800		1095000	1026000	2935200	872610	17324000	10309000	10020000	19147000	13598000		23481000	9397900	31292000	5402800	TRUE	FALSE	TRUE	TRUE	FALSE	FALSE	TRUE	FALSE	TRUE
tr|Q4ABE3|Q4ABE3_DROME	His1:CG33801	tr|Q4ABE3|Q4ABE3_DROME;tr|Q4ABD8|Q4ABD8_DROME;tr|Q4AB94|Q4AB94_DROME;tr|Q4AB54|Q4AB54_DROME;sp|P02255|H1_DROME;tr|Q5BI49|Q5BI49_DROME;tr|C4IY08|C4IY08_DROME	tr|Q4ABE3|Q4ABE3_DROME;tr|Q4ABD8|Q4ABD8_DROME;tr|Q4AB94|Q4AB94_DROME;tr|Q4AB54|Q4AB54_DROME;sp|P02255|H1_DROME;tr|Q5BI49|Q5BI49_DROME;tr|C4IY08|C4IY08_DROME	Histone H1 OS=Drosophila melanogaster GN=His1:CG33801 PE=3 SV=1;Histone H1 OS=Drosophila melanogaster GN=His1:CG33807 PE=3 SV=1;Histone H1 OS=Drosophila melanogaster GN=His1:CG33834 PE=3 SV=1;Histone H1 OS=Drosophila melanogaster GN=His1:CG33861 PE=3 SV=1;	7	4	18.8	26.34	256	0	43.082	0//2	1//1	3//1	45306000	6			3775500	113000	213640	442720			398860	137410	1481200	861560	127100	2606700	2411600	3471300			2627900	2629900	9314400	4699300	1902700	TRUE	FALSE	TRUE	FALSE	FALSE	FALSE	TRUE	FALSE	TRUE
tr|Q4V5H0|Q4V5H0_DROME	Dmel\CG18428	tr|Q4V5H0|Q4V5H0_DROME;tr|Q9VCD4|Q9VCD4_DROME;tr|C9QP01|C9QP01_DROME	tr|Q4V5H0|Q4V5H0_DROME;tr|Q9VCD4|Q9VCD4_DROME;tr|C9QP01|C9QP01_DROME	IP07169p OS=Drosophila melanogaster GN=Dmel\CG18428 PE=2 SV=1;Uncharacterized protein, isoform A OS=Drosophila melanogaster GN=Dmel\CG18428 PE=4 SV=2;MIP13681p (Fragment) OS=Drosophila melanogaster GN=CG18428-RA PE=2 SV=1	3	3	39.7	9.0931	78	0	21.941	3//0	3//0	4//0	147180000	14			36794000		1238700	4560800		2236100	2987600	3330000	7095000	10837000	4508700		3664600	11566000		6783400	7219700	17754000	14085000	27867000	7525300	TRUE	FALSE	FALSE	TRUE	FALSE	FALSE	TRUE	FALSE	TRUE
tr|Q59E30|Q59E30_DROME	fax	tr|Q59E30|Q59E30_DROME;tr|Q24036|Q24036_DROME;sp|Q95RI5|FAXC_DROME;tr|M9PFH6|M9PFH6_DROME;tr|M9PFW1|M9PFW1_DROME;tr|Q59E29|Q59E29_DROME;tr|Q86BI4|Q86BI4_DROME;tr|C6TPC0|C6TPC0_DROME	tr|Q59E30|Q59E30_DROME;tr|Q24036|Q24036_DROME;sp|Q95RI5|FAXC_DROME;tr|M9PFH6|M9PFH6_DROME;tr|M9PFW1|M9PFW1_DROME;tr|Q59E29|Q59E29_DROME;tr|Q86BI4|Q86BI4_DROME;tr|C6TPC0|C6TPC0_DROME	Failed axon connections, isoform C OS=Drosophila melanogaster GN=fax PE=1 SV=1;Failed axon connections protein OS=Drosophila melanogaster GN=fax PE=2 SV=1;Failed axon connections OS=Drosophila melanogaster GN=fax PE=1 SV=1;Failed axon connections, isoform	8	3	11.6	46.643	415	0	23.737	2//1	1//2	3//1	88909000	19			3865600	115830	648280	351230		1044500	555710	77756	214620	649400	208250	3669000	6108000	6120100		6494800	4737900	5039100	5241600	8137200	4376800	TRUE	FALSE	TRUE	TRUE	FALSE	FALSE	TRUE	FALSE	TRUE
tr|Q5U0U9|Q5U0U9_DROME	Sec31	tr|Q5U0U9|Q5U0U9_DROME;tr|A1Z7J7|A1Z7J7_DROME;tr|A1Z7J6|A1Z7J6_DROME;tr|A0A0B4LEY1|A0A0B4LEY1_DROME;tr|A0A0B4LEZ1|A0A0B4LEZ1_DROME;tr|Q961K5|Q961K5_DROME	tr|Q5U0U9|Q5U0U9_DROME;tr|A1Z7J7|A1Z7J7_DROME;tr|A1Z7J6|A1Z7J6_DROME;tr|A0A0B4LEY1|A0A0B4LEY1_DROME;tr|A0A0B4LEZ1|A0A0B4LEZ1_DROME;tr|Q961K5|Q961K5_DROME	AT25839p OS=Drosophila melanogaster GN=Sec31 PE=2 SV=1;Sec31 ortholog, isoform A OS=Drosophila melanogaster GN=Sec31 PE=1 SV=1;Sec31 ortholog, isoform B OS=Drosophila melanogaster GN=Sec31 PE=1 SV=1;Sec31 ortholog, isoform C OS=Drosophila melanogaster GN=S	6	2	3.1	135.99	1240	0	19.497	3//0	3//0	2//2	0	4			0																					TRUE	FALSE	FALSE	FALSE	TRUE	FALSE	TRUE	FALSE	FALSE
tr|Q6NNE3|Q6NNE3_DROME		tr|Q6NNE3|Q6NNE3_DROME;sp|P18432|MLR_DROME	tr|Q6NNE3|Q6NNE3_DROME;sp|P18432|MLR_DROME	RH35841p (Fragment) OS=Drosophila melanogaster PE=2 SV=1;Myosin regulatory light chain 2 OS=Drosophila melanogaster GN=Mlc2 PE=1 SV=2	2	2	23	23.185	217	0.0022727	10.68	0//2	0//0	2//2	53410000	2			4855500		922650				453540	674310	265840	2539100			5757500				4815600	9779200	4750500	11163000		FALSE	FALSE	FALSE	FALSE	FALSE	FALSE	TRUE	FALSE	FALSE
tr|Q6NNT8|Q6NNT8_DROME		tr|Q6NNT8|Q6NNT8_DROME;sp|P17210|KINH_DROME	tr|Q6NNT8|Q6NNT8_DROME;sp|P17210|KINH_DROME	Kinesin-like protein (Fragment) OS=Drosophila melanogaster PE=2 SV=1;Kinesin heavy chain OS=Drosophila melanogaster GN=Khc PE=1 SV=2	2	3	13.1	40.054	358	0	48.987	0//1	1//1	1//0	83294000	12			3786100	333820	369540	170730	224970	209590	686880	216330	135560	94859	1343800	6734400	4036000	3841700	5097500	4097300	6973800	5180100	3958900	5064800	11604000	TRUE	FALSE	TRUE	TRUE	FALSE	TRUE	TRUE	FALSE	TRUE
tr|Q6NP15|Q6NP15_DROME	msn	tr|Q6NP15|Q6NP15_DROME;tr|Q7KV89|Q7KV89_DROME;tr|Q7M3J7|Q7M3J7_DROME;tr|Q7KV88|Q7KV88_DROME;tr|Q7KV90|Q7KV90_DROME;tr|M9PBJ7|M9PBJ7_DROME;tr|M9PH19|M9PH19_DROME;tr|Q9W002|Q9W002_DROME	tr|Q6NP15|Q6NP15_DROME;tr|Q7KV89|Q7KV89_DROME;tr|Q7M3J7|Q7M3J7_DROME;tr|Q7KV88|Q7KV88_DROME;tr|Q7KV90|Q7KV90_DROME;tr|M9PBJ7|M9PBJ7_DROME;tr|M9PH19|M9PH19_DROME;tr|Q9W002|Q9W002_DROME	LD16337p (Fragment) OS=Drosophila melanogaster GN=msn PE=2 SV=1;Mitogen-activated protein kinase kinase kinase kinase OS=Drosophila melanogaster GN=msn PE=1 SV=2;Mitogen-activated protein kinase kinase kinase kinase OS=Drosophila melanogaster PE=3 SV=1;Mit	8	2	2.4	102.45	939	0	20.581	3//0	3//0	4//0	41393000	8			1335300	130510	118350	184540	72010	83746	40470	211290	181930	276410	36012	7202800	2096500	1974300	5294100	2003800	2198200	6346500	2139100	3187200	1641300	TRUE	FALSE	TRUE	TRUE	FALSE	TRUE	TRUE	FALSE	TRUE
tr|Q7JR58|Q7JR58_DROME	CG6543	tr|Q7JR58|Q7JR58_DROME	tr|Q7JR58|Q7JR58_DROME	CG6543, isoform A OS=Drosophila melanogaster GN=CG6543 PE=1 SV=1	1	3	12.2	31.582	295	0	23.96	3//0	3//0	4//0	312940000	44			18409000	898200	2311400	1675000	349600	2571700	4201000		979280	745970	4676400	17177000	16745000	16102000	13665000	18558000	26549000		14513000	10803000	39779000	TRUE	FALSE	TRUE	TRUE	FALSE	TRUE	TRUE	FALSE	FALSE
tr|Q7JWS8|Q7JWS8_DROME	Mtl	tr|Q7JWS8|Q7JWS8_DROME	tr|Q7JWS8|Q7JWS8_DROME	AT17867p OS=Drosophila melanogaster GN=Mtl PE=1 SV=1	1	2	10.8	21.933	195	0	37.494	3//0	3//0	4//0	82361000	22			10295000	2397400	2271700	1423200	150440	2536700	1272100		143810		99891	15363000	5821500	7749900	5081000	7288500	5334000		2632800		1618600	TRUE	FALSE	TRUE	TRUE	FALSE	TRUE	TRUE	FALSE	FALSE
tr|Q7JYK1|Q7JYK1_DROME	RpL40	tr|Q7JYK1|Q7JYK1_DROME;sp|P18101|RL40_DROME;tr|Q24576|Q24576_DROME;tr|Q24577|Q24577_DROME;tr|Q24575|Q24575_DROME;tr|H9BVD7|H9BVD7_DROME;tr|H9BVD5|H9BVD5_DROME;tr|H9BVD4|H9BVD4_DROME;tr|H9BVD3|H9BVD3_DROME;tr|H9BVD2|H9BVD2_DROME;tr|R9PY16|R9PY16_DROME;tr|Q8MT02|Q8MT02_DROME;tr|Q9W418|Q9W418_DROME;tr|A4V1F9|A4V1F9_DROME;sp|P0CG69|UBIQP_DROME;tr|Q8MSM5|Q8MSM5_DROME	tr|Q7JYK1|Q7JYK1_DROME;sp|P18101|RL40_DROME	RE10554p OS=Drosophila melanogaster GN=RpL40 PE=1 SV=1;Ubiquitin-60S ribosomal protein L40 OS=Drosophila melanogaster GN=RpL40 PE=1 SV=2	16	9	38.3	14.729	128	0	323.31	0//2	1//0	3//1	11860000000	350			1976600000	169860000	267730000	149090000	96492000	203350000	341300000	49679000	134620000	140580000	423930000	754900000	594670000	469360000	830450000	401880000	1020900000	442970000	574940000	513410000	1442900000	TRUE	FALSE	TRUE	TRUE	FALSE	TRUE	TRUE	FALSE	TRUE
tr|Q7JZW2|Q7JZW2_DROME	RpS15	tr|Q7JZW2|Q7JZW2_DROME;tr|A1ZAH8|A1ZAH8_DROME	tr|Q7JZW2|Q7JZW2_DROME;tr|A1ZAH8|A1ZAH8_DROME	GEO07301p1 OS=Drosophila melanogaster GN=RpS15 PE=1 SV=1;Ribosomal protein S15, isoform B OS=Drosophila melanogaster GN=RpS15 PE=1 SV=1	2	14	55.4	17.037	148	0	323.31	3//0	3//0	4//0	8290000000	351			1184300000	80249000	190690000	188750000	49267000	302730000	156610000	24218000	85020000	33612000	73138000	619460000	544110000	617810000	581840000	731570000	566180000	356290000	394970000	237020000	276940000	TRUE	FALSE	TRUE	TRUE	FALSE	TRUE	TRUE	FALSE	TRUE
tr|Q7K180|Q7K180_DROME	Map60	tr|Q7K180|Q7K180_DROME;tr|Q24147|Q24147_DROME	tr|Q7K180|Q7K180_DROME;tr|Q24147|Q24147_DROME	LD02709p OS=Drosophila melanogaster GN=Map60 PE=1 SV=1;CP60 OS=Drosophila melanogaster GN=Map60 PE=2 SV=1	2	8	23	47.589	440	0	53.725	3//0	3//0	4//0	387670000	73			19383000	3502000	1933400	2700900	1129200	1441900	1667800	2382300	1007900	3009300	608570	50096000	21442000	30116000	40648000	22286000	18729000	64945000	16556000	30008000	11494000	TRUE	FALSE	TRUE	TRUE	FALSE	TRUE	TRUE	FALSE	TRUE
tr|Q7K1H5|Q7K1H5_DROME	CG11808	tr|Q7K1H5|Q7K1H5_DROME	tr|Q7K1H5|Q7K1H5_DROME	GH08125p OS=Drosophila melanogaster GN=CG11808 PE=2 SV=1	1	3	17.4	25.712	219	0	18.21	3//0	3//0	4//0	117160000	13			19527000	153300	3362800	3427100	305770	5069800	2094700	469900		540010	4103700	5112200	7835700	7474800	6382600	8420600	4671400	6475400		7702100	8612000	TRUE	FALSE	TRUE	TRUE	FALSE	TRUE	TRUE	FALSE	FALSE
tr|Q7K1Q6|Q7K1Q6_DROME	Jabba	tr|Q7K1Q6|Q7K1Q6_DROME;tr|B7YZK6|B7YZK6_DROME;tr|A0A0B4KFV2|A0A0B4KFV2_DROME;tr|K4GUH7|K4GUH7_DROME;tr|A0A0B4KG78|A0A0B4KG78_DROME;tr|B7YZK4|B7YZK4_DROME;tr|A0A0B4JCT7|A0A0B4JCT7_DROME;tr|B7YZK5|B7YZK5_DROME	tr|Q7K1Q6|Q7K1Q6_DROME;tr|B7YZK6|B7YZK6_DROME;tr|A0A0B4KFV2|A0A0B4KFV2_DROME;tr|K4GUH7|K4GUH7_DROME;tr|A0A0B4KG78|A0A0B4KG78_DROME;tr|B7YZK4|B7YZK4_DROME;tr|A0A0B4JCT7|A0A0B4JCT7_DROME;tr|B7YZK5|B7YZK5_DROME	Jabba, isoform B OS=Drosophila melanogaster GN=Jabba PE=1 SV=1;Jabba, isoform D OS=Drosophila melanogaster GN=Jabba PE=1 SV=1;Jabba, isoform H OS=Drosophila melanogaster GN=Jabba PE=1 SV=1;CG42351-PI OS=Drosophila melanogaster PE=2 SV=1;Jabba, isoform I OS	8	2	4.7	35.961	320	0	83.231	3//0	3//0	2//2	154420000	22			11030000	710040	942730	1631200	428730	356800	2821900	494920	235740	736960	2671300	10655000	7720600	9705100	10230000	6005300	11700000	10637000	5489600	11729000	13636000	TRUE	FALSE	TRUE	TRUE	FALSE	TRUE	TRUE	FALSE	TRUE
tr|Q7K2P3|Q7K2P3_DROME	CG1648	tr|Q7K2P3|Q7K2P3_DROME;tr|A1Z7Z4|A1Z7Z4_DROME;tr|Q8IGD2|Q8IGD2_DROME;tr|C9QP80|C9QP80_DROME	tr|Q7K2P3|Q7K2P3_DROME;tr|A1Z7Z4|A1Z7Z4_DROME;tr|Q8IGD2|Q8IGD2_DROME;tr|C9QP80|C9QP80_DROME	CG1648, isoform A OS=Drosophila melanogaster GN=CG1648 PE=1 SV=1;CG1648, isoform B OS=Drosophila melanogaster GN=CG1648 PE=1 SV=1;RH51979p (Fragment) OS=Drosophila melanogaster GN=CG1648 PE=2 SV=1;FI07350p (Fragment) OS=Drosophila melanogaster GN=CG1648-RB	4	5	32.6	23.853	230	0	69.108	3//0	3//0	4//0	104790000	25			6164100	38056	641200	643420	218440	203440	136970	421360	724970	3136200		1964100	6145700	5252000	9027300	2892000	3362400	10562000	8112800	27979000		TRUE	FALSE	TRUE	TRUE	FALSE	TRUE	TRUE	FALSE	FALSE
tr|Q7K3E2|Q7K3E2_DROME	CT16297	tr|Q7K3E2|Q7K3E2_DROME	tr|Q7K3E2|Q7K3E2_DROME	CG5080, isoform A OS=Drosophila melanogaster GN=CT16297 PE=1 SV=1	1	2	4.3	61.234	554	0.0024155	12.238	3//0	3//0	4//0	3807700	3			102910					102910										1644500						FALSE	FALSE	FALSE	FALSE	FALSE	FALSE	FALSE	TRUE	FALSE
tr|Q7K3J0|Q7K3J0_DROME	CCT8	tr|Q7K3J0|Q7K3J0_DROME	tr|Q7K3J0|Q7K3J0_DROME	CG8258 OS=Drosophila melanogaster GN=CCT8 PE=1 SV=1	1	35	67	59.432	546	0	323.31	3//0	3//0	4//0	10852000000	734			319190000	13835000	35599000	28064000	13637000	29980000	75668000	11578000	35339000	30117000	45371000	454840000	610120000	573210000	660190000	515610000	1095100000	519830000	787420000	752380000	793460000	TRUE	FALSE	TRUE	TRUE	FALSE	TRUE	TRUE	FALSE	TRUE
tr|Q7K485|Q7K485_DROME	cathD	tr|Q7K485|Q7K485_DROME	tr|Q7K485|Q7K485_DROME	CathD OS=Drosophila melanogaster GN=cathD PE=1 SV=1	1	4	17.3	42.472	392	0	35.407	3//0	3//0	4//0	115120000	14			8223100		1488400	1450300		846560	1610000	175350	1121600	975250	555630		8240400	8850500		9389300	7225400	5347900	9077100	8873500	5743800	TRUE	FALSE	FALSE	TRUE	FALSE	FALSE	TRUE	FALSE	TRUE
tr|Q7KKI0|Q7KKI0_DROME	CCT5	tr|Q7KKI0|Q7KKI0_DROME;tr|A1Z8U4|A1Z8U4_DROME;tr|C8VV32|C8VV32_DROME	tr|Q7KKI0|Q7KKI0_DROME;tr|A1Z8U4|A1Z8U4_DROME;tr|C8VV32|C8VV32_DROME	GM12270p OS=Drosophila melanogaster GN=CCT5 PE=1 SV=1;T-complex chaperonin 5, isoform B OS=Drosophila melanogaster GN=CCT5 PE=1 SV=1;AT19618p (Fragment) OS=Drosophila melanogaster GN=Cct5-RB PE=2 SV=1	3	7	21.6	59.278	542	0	53.488	3//0	3//0	4//0	239880000	27			7996000	464500	1606400	562030	89444	954160	1976100	303550	632360	455960	951470	14423000	16224000	8799700	9928800	15156000	25614000	11876000	9716600	11859000	15454000	TRUE	FALSE	TRUE	TRUE	FALSE	TRUE	TRUE	FALSE	TRUE
tr|Q7KMQ0|Q7KMQ0_DROME	Rpt1	tr|Q7KMQ0|Q7KMQ0_DROME	tr|Q7KMQ0|Q7KMQ0_DROME	26S proteasome regulatory complex subunit p48B OS=Drosophila melanogaster GN=Rpt1 PE=1 SV=1	1	10	27.5	48.541	433	0	323.31	3//0	3//0	4//0	1246200000	161			47932000	2980100	7762400	5450500	2103200	6831900	6229400	1546300	3410500	3866300	7751200	83225000	84784000	73071000	82726000	84441000	66491000	61072000	69611000	79643000	96270000	TRUE	FALSE	TRUE	TRUE	FALSE	TRUE	TRUE	FALSE	TRUE
tr|Q7KN94|Q7KN94_DROME	wal	tr|Q7KN94|Q7KN94_DROME;tr|Q7KLW5|Q7KLW5_DROME	tr|Q7KN94|Q7KN94_DROME;tr|Q7KLW5|Q7KLW5_DROME	Walrus, isoform A OS=Drosophila melanogaster GN=wal PE=1 SV=1;LD07532p (Fragment) OS=Drosophila melanogaster GN=wal PE=2 SV=1	2	13	56.1	34.181	330	0	257.09	3//0	3//0	4//0	1610000000	171			89444000	5576500	11934000	13262000	2540300	15265000	11947000	1294500	4508800	6424500	16691000	104710000	104100000	96179000	96058000	107540000	86154000	60252000	80848000	81502000	131800000	TRUE	FALSE	TRUE	TRUE	FALSE	TRUE	TRUE	FALSE	TRUE
tr|Q7KN97|Q7KN97_DROME	PCB	tr|Q7KN97|Q7KN97_DROME;tr|Q0E9E2|Q0E9E2_DROME;tr|Q6NKL9|Q6NKL9_DROME;tr|Q86NV1|Q86NV1_DROME	tr|Q7KN97|Q7KN97_DROME;tr|Q0E9E2|Q0E9E2_DROME	Pyruvate carboxylase OS=Drosophila melanogaster GN=PCB PE=1 SV=1;Pyruvate carboxylase OS=Drosophila melanogaster GN=PCB PE=1 SV=1	4	10	14.4	130.86	1181	0	82.573	3//0	3//0	4//0	573680000	82			8692100	602950	1075200	990240	476280	1621100	761930	384280	798400	1008100	973530	35597000	30417000	39571000	41346000	41477000	27277000	38826000	45151000	43814000	32924000	TRUE	FALSE	TRUE	TRUE	FALSE	TRUE	TRUE	FALSE	TRUE
tr|Q7KU82|Q7KU82_DROME	smid	tr|Q7KU82|Q7KU82_DROME;tr|M9PEE1|M9PEE1_DROME;tr|P91638|P91638_DROME;tr|Q9VS62|Q9VS62_DROME;tr|Q8SXZ0|Q8SXZ0_DROME	tr|Q7KU82|Q7KU82_DROME;tr|M9PEE1|M9PEE1_DROME;tr|P91638|P91638_DROME;tr|Q9VS62|Q9VS62_DROME;tr|Q8SXZ0|Q8SXZ0_DROME	MIP20544p OS=Drosophila melanogaster GN=smid PE=1 SV=2;Smallminded, isoform H OS=Drosophila melanogaster GN=smid PE=1 SV=1;Smallminded protein OS=Drosophila melanogaster GN=smid PE=1 SV=1;Smallminded, isoform A OS=Drosophila melanogaster GN=smid PE=1 SV=1;	5	5	6.3	100.31	910	0	30.901	3//0	3//0	4//0	144390000	8			3208600	542540	604750	182730	200950	161470	269850	180830	130410	610940	324130	15227000	10446000	13208000	11345000	11282000	9896700	9168600	8302200	10577000	9182400	TRUE	FALSE	TRUE	TRUE	FALSE	TRUE	TRUE	FALSE	TRUE
tr|Q7KVU4|Q7KVU4_DROME	CBP	tr|Q7KVU4|Q7KVU4_DROME;tr|O96676|O96676_DROME;tr|M9PHB8|M9PHB8_DROME	tr|Q7KVU4|Q7KVU4_DROME;tr|O96676|O96676_DROME;tr|M9PHB8|M9PHB8_DROME	Sarcoplasmic calcium-binding protein, isoform B OS=Drosophila melanogaster GN=CBP PE=1 SV=1;BcDNA.GH12350 OS=Drosophila melanogaster GN=CBP PE=1 SV=1;Sarcoplasmic calcium-binding protein, isoform C OS=Drosophila melanogaster GN=CBP PE=1 SV=1	3	4	19	26.802	231	0	99.441	3//0	3//0	4//0	432180000	61			33245000	640590	2688500	5205200	528440	5225200	4021700	690060	7506100	2823400	3915400	10785000	15521000	29546000	22994000	26159000	25493000	22188000	49082000	24148000	28012000	TRUE	FALSE	TRUE	TRUE	FALSE	TRUE	TRUE	FALSE	TRUE
tr|Q7M3J9|Q7M3J9_DROME		tr|Q7M3J9|Q7M3J9_DROME	tr|Q7M3J9|Q7M3J9_DROME	Tubulin beta-3 chain (Fragment) OS=Drosophila melanogaster PE=3 SV=1	1	2	43.6	18.244	163	0	323.31	3//0	3//0	4//0	3167700000	144			395970000	20282000	46352000	45696000	9222100	53369000	72776000	16808000	37982000	46017000	47460000	138090000	177570000	198630000	108750000	187960000	230790000	168300000	182130000	250910000	195520000	TRUE	FALSE	TRUE	TRUE	FALSE	TRUE	TRUE	FALSE	TRUE
tr|Q7PLL1|Q7PLL1_DROME	eIF4B	tr|Q7PLL1|Q7PLL1_DROME;tr|Q8SYL3|Q8SYL3_DROME;tr|L7EEF1|L7EEF1_DROME;tr|Q7PLL3|Q7PLL3_DROME	tr|Q7PLL1|Q7PLL1_DROME;tr|Q8SYL3|Q8SYL3_DROME;tr|L7EEF1|L7EEF1_DROME;tr|Q7PLL3|Q7PLL3_DROME	Eukaryotic initiation factor 4B, isoform E OS=Drosophila melanogaster GN=eIF4B PE=1 SV=2;Eukaryotic initiation factor 4B OS=Drosophila melanogaster GN=eIF4B PE=1 SV=1;Eukaryotic initiation factor 4B, isoform F OS=Drosophila melanogaster GN=eIF4B PE=1 SV=1;	4	3	14.7	44.123	389	0	40.77	3//0	3//0	4//0	34570000	18			1728500				39837		76208	389820	465330	183810	573490				3278500		2483500	8558100	5293600	3323900	4541900	FALSE	FALSE	FALSE	TRUE	FALSE	FALSE	TRUE	FALSE	TRUE
tr|Q7PLL6|Q7PLL6_DROME	Dmel\CG17514	tr|Q7PLL6|Q7PLL6_DROME	tr|Q7PLL6|Q7PLL6_DROME	Uncharacterized protein, isoform A OS=Drosophila melanogaster GN=Dmel\CG17514 PE=1 SV=2	1	3	1.4	293.91	2630	0	16.275	3//0	3//0	4//0	312450000	5			2185000	8488.3	360840	385430		335330	337730	9662.5	269130	322620	155740	5644700	18829000	24883000		21502000	15174000	16086000	18006000	29192000	19089000	TRUE	FALSE	TRUE	TRUE	FALSE	FALSE	TRUE	FALSE	TRUE
tr|Q86NM8|Q86NM8_DROME	Cdc37	tr|Q86NM8|Q86NM8_DROME;tr|C4IY07|C4IY07_DROME;sp|Q24276|CDC37_DROME	tr|Q86NM8|Q86NM8_DROME;tr|C4IY07|C4IY07_DROME;sp|Q24276|CDC37_DROME	SD25413p OS=Drosophila melanogaster GN=Cdc37 PE=2 SV=1;FI07667p OS=Drosophila melanogaster GN=Cdc37-RA PE=2 SV=1;Hsp90 co-chaperone Cdc37 OS=Drosophila melanogaster GN=Cdc37 PE=1 SV=1	3	3	11.8	45.148	389	0	24.901	2//1	1//2	4//0	94107000	11			4705300	63331	582640	379190		258490	959240	143460			2319000	6159500	6348500	6169200		5332600	7514300	7377600			12848000	TRUE	FALSE	TRUE	TRUE	FALSE	FALSE	TRUE	FALSE	FALSE
tr|Q86NS6|Q86NS6_DROME	EfTuM	tr|Q86NS6|Q86NS6_DROME;tr|A1Z9E3|A1Z9E3_DROME;tr|Q95TV3|Q95TV3_DROME	tr|Q86NS6|Q86NS6_DROME;tr|A1Z9E3|A1Z9E3_DROME	Elongation factor Tu OS=Drosophila melanogaster GN=EfTuM PE=2 SV=1;Elongation factor Tu OS=Drosophila melanogaster GN=mEFTu1 PE=1 SV=1	3	7	27.2	54.01	489	0	63.589	3//0	3//0	3//1	199730000	37			6887200	487770	1779300	771340	151350	1469200	821090	284140	452310	471380	199310	13797000	14357000	12605000	9011800	14674000	8945900	11951000	14761000	10954000	7062800	TRUE	FALSE	TRUE	TRUE	FALSE	TRUE	TRUE	FALSE	TRUE
tr|Q8IGH2|Q8IGH2_DROME	Rab11	tr|Q8IGH2|Q8IGH2_DROME;tr|O18335|O18335_DROME;tr|B8A3X3|B8A3X3_DROME	tr|Q8IGH2|Q8IGH2_DROME;tr|O18335|O18335_DROME;tr|B8A3X3|B8A3X3_DROME	RH21315p OS=Drosophila melanogaster GN=Rab11 PE=2 SV=1;Drab11 OS=Drosophila melanogaster GN=Rab11 PE=1 SV=1;FI09227p OS=Drosophila melanogaster GN=Rab11-RB PE=2 SV=1	3	2	11.2	24.231	214	0.0023866	12.064	3//0	3//0	4//0	111240000	12			9269600	843010	1251100	1106900	369580	2568700	383710	84359	718610	1010500	933160	10579000	6112100	5762100	9361500	7474200	4972600	3974600	4800400	8520600	7351000	TRUE	FALSE	TRUE	TRUE	FALSE	TRUE	TRUE	FALSE	TRUE
tr|Q8IGJ4|Q8IGJ4_DROME	CG11876	tr|Q8IGJ4|Q8IGJ4_DROME;tr|Q7K5K3|Q7K5K3_DROME;tr|Q8IML6|Q8IML6_DROME	tr|Q8IGJ4|Q8IGJ4_DROME;tr|Q7K5K3|Q7K5K3_DROME	Pyruvate dehydrogenase E1 component subunit beta OS=Drosophila melanogaster GN=CG11876 PE=2 SV=1;Pyruvate dehydrogenase E1 component subunit beta OS=Drosophila melanogaster GN=CG 11876 PE=1 SV=1	3	10	45.5	39.323	365	0	165.06	3//0	3//0	4//0	702810000	123			39045000	4282600	4800800	3634200	1226400	5949700	2899500	1120800	5628100	3272900	6230100	59522000	44496000	38436000	49082000	45100000	28236000	36565000	47215000	57038000	53867000	TRUE	FALSE	TRUE	TRUE	FALSE	TRUE	TRUE	FALSE	TRUE
tr|Q8IGR0|Q8IGR0_DROME	aru	tr|Q8IGR0|Q8IGR0_DROME;sp|P15357|RS27A_DROME	tr|Q8IGR0|Q8IGR0_DROME;sp|P15357|RS27A_DROME	RE44350p OS=Drosophila melanogaster GN=aru PE=2 SV=1;Ubiquitin-40S ribosomal protein S27a OS=Drosophila melanogaster GN=RpS27A PE=1 SV=2	2	3	42.9	17.94	156	0	72.762	0//1	0//0	1//0	800800000	30			133470000	7107700	20601000	17338000	3989100	19249000	19245000	5043900	13673000	13893000	13326000	49111000	62909000	44763000	28945000	49069000	55831000	45219000	62207000	57996000	39712000	TRUE	FALSE	TRUE	TRUE	FALSE	TRUE	TRUE	FALSE	TRUE
tr|Q8IH06|Q8IH06_DROME	CG18854	tr|Q8IH06|Q8IH06_DROME;tr|E1JIT0|E1JIT0_DROME;tr|B3DNL7|B3DNL7_DROME;sp|O01367|HOW_DROME;tr|A0A0B4KHV5|A0A0B4KHV5_DROME	tr|Q8IH06|Q8IH06_DROME;tr|E1JIT0|E1JIT0_DROME;tr|B3DNL7|B3DNL7_DROME;sp|O01367|HOW_DROME;tr|A0A0B4KHV5|A0A0B4KHV5_DROME	LD34273p OS=Drosophila melanogaster GN=CG18854 PE=2 SV=1;Held out wings, isoform E OS=Drosophila melanogaster GN=how PE=1 SV=1;Held out wings, isoform D OS=Drosophila melanogaster GN=how PE=1 SV=1;Protein held out wings OS=Drosophila melanogaster GN=how PE	5	2	11.4	24.676	228	0.0025126	13.635	0//0	1//0	1//0	33766000	4			3751800	329890	276180	876790	381860		266990	864940	548030	207090		2869400	1786200	3179000	3290700		2485800	10830000	4379000	2599700		TRUE	FALSE	TRUE	TRUE	FALSE	FALSE	TRUE	FALSE	FALSE
tr|Q8IMI7|Q8IMI7_DROME	RpS7	tr|Q8IMI7|Q8IMI7_DROME;sp|Q9VA91|RS7_DROME;tr|Q3KN36|Q3KN36_DROME	tr|Q8IMI7|Q8IMI7_DROME;sp|Q9VA91|RS7_DROME;tr|Q3KN36|Q3KN36_DROME	40S ribosomal protein S7 OS=Drosophila melanogaster GN=RpS7 PE=1 SV=2;40S ribosomal protein S7 OS=Drosophila melanogaster GN=RpS7 PE=1 SV=1;40S ribosomal protein S7 OS=Drosophila melanogaster GN=CG1883 PE=2 SV=1	3	20	74.7	22.17	194	0	323.31	2//1	2//0	3//1	6644000000	384			553670000	39623000	115280000	66961000	20107000	137060000	66595000	13447000	29331000	31475000	33792000	499690000	556960000	410120000	388990000	664940000	375040000	240780000	268670000	303840000	232900000	TRUE	FALSE	TRUE	TRUE	FALSE	TRUE	TRUE	FALSE	TRUE
tr|Q8IPE8|Q8IPE8_DROME	Mtpalpha	tr|Q8IPE8|Q8IPE8_DROME;tr|Q9V397|Q9V397_DROME	tr|Q8IPE8|Q8IPE8_DROME;tr|Q9V397|Q9V397_DROME	Mitochondrial trifunctional protein alpha subunit, isoform B OS=Drosophila melanogaster GN=Mtpalpha PE=1 SV=1;BcDNA.GH12558 OS=Drosophila melanogaster GN=Mtpalpha PE=1 SV=1	2	5	10.8	79.637	744	0	39.809	3//0	3//0	4//0	145190000	17			3629600	28932	539270	389860	28702	633360	641980	61582	217700	399180	689070	6555100	6016700	7031600	5435600	11041000	8006700	4667000	8287300	8116600	11745000	TRUE	FALSE	TRUE	TRUE	FALSE	TRUE	TRUE	FALSE	TRUE
tr|Q8IQZ8|Q8IQZ8_DROME	Fim	tr|Q8IQZ8|Q8IQZ8_DROME;tr|O61604|O61604_DROME;tr|Q8IQZ7|Q8IQZ7_DROME;tr|D3DMF1|D3DMF1_DROME;tr|D0IQI3|D0IQI3_DROME;tr|C7LAI0|C7LAI0_DROME	tr|Q8IQZ8|Q8IQZ8_DROME;tr|O61604|O61604_DROME;tr|Q8IQZ7|Q8IQZ7_DROME;tr|D3DMF1|D3DMF1_DROME;tr|D0IQI3|D0IQI3_DROME;tr|C7LAI0|C7LAI0_DROME	FI20019p1 OS=Drosophila melanogaster GN=Fim PE=1 SV=1;Fimbrin OS=Drosophila melanogaster GN=Fim PE=1 SV=1;FI19014p1 OS=Drosophila melanogaster GN=Fim PE=1 SV=1;RE03506p OS=Drosophila melanogaster GN=Fim-RD PE=2 SV=1;SD23213p OS=Drosophila melanogaster GN=F	6	2	3.2	69.134	616	0	90.67	3//0	3//0	4//0	1495200000	4			45310000	3667800	6398100	5323200	3591800	7474000	7850700	1317700	5524200	4162300		104170000	82744000	105410000	154330000	91193000	100730000	105060000	125500000	115910000		TRUE	FALSE	TRUE	TRUE	FALSE	TRUE	TRUE	FALSE	FALSE
tr|Q8IR93|Q8IR93_DROME	Dlic	tr|Q8IR93|Q8IR93_DROME;tr|Q9VZ20|Q9VZ20_DROME	tr|Q8IR93|Q8IR93_DROME;tr|Q9VZ20|Q9VZ20_DROME	Dynein light intermediate chain, isoform B OS=Drosophila melanogaster GN=Dlic PE=1 SV=1;Dynein light intermediate chain, isoform A OS=Drosophila melanogaster GN=Dlic PE=1 SV=2	2	4	17.6	44.203	398	0	174.78	3//0	3//0	4//0	145140000	31			7639100	135760	1671400	975620	850890	1147400	1114800	88306	125650	368610	1160700	9258000	9019500	8324600	14413000	9444000	9445500	6554400	9359800	5892000	11523000	TRUE	FALSE	TRUE	TRUE	FALSE	TRUE	TRUE	FALSE	TRUE
tr|Q8IRH6|Q8IRH6_DROME	Dmel\CG9184	tr|Q8IRH6|Q8IRH6_DROME;tr|Q9W0H1|Q9W0H1_DROME;tr|C3KGI7|C3KGI7_DROME;tr|Q8MZ31|Q8MZ31_DROME	tr|Q8IRH6|Q8IRH6_DROME;tr|Q9W0H1|Q9W0H1_DROME;tr|C3KGI7|C3KGI7_DROME;tr|Q8MZ31|Q8MZ31_DROME	CG9184, isoform B OS=Drosophila melanogaster GN=Dmel\CG9184 PE=2 SV=1;CG9184, isoform A OS=Drosophila melanogaster GN=Dmel\CG9184 PE=4 SV=2;FI02805p (Fragment) OS=Drosophila melanogaster GN=CG9184-RA PE=2 SV=1;RE04770p OS=Drosophila melanogaster GN=CG9184	4	3	25.5	23.018	212	0	38.274	3//0	3//0	4//0	211830000	26			26479000	2482800	3659100	5527600	1977700	3518200	782210	1992200	2858500	3493000	187350	17994000	9718700	20672000	18453000	11618000	12467000	23070000	12208000	18352000	10778000	TRUE	FALSE	TRUE	TRUE	FALSE	TRUE	TRUE	FALSE	TRUE
tr|Q8ISE5|Q8ISE5_DROME	Moca-cyp	tr|Q8ISE5|Q8ISE5_DROME;tr|Q9VAW1|Q9VAW1_DROME;tr|Q8IGV4|Q8IGV4_DROME	tr|Q8ISE5|Q8ISE5_DROME;tr|Q9VAW1|Q9VAW1_DROME;tr|Q8IGV4|Q8IGV4_DROME	Peptidylprolyl cis-trans isomerase OS=Drosophila melanogaster GN=Moca-cyp PE=2 SV=1;Moca-cyp, isoform A OS=Drosophila melanogaster GN=Moca-cyp PE=1 SV=1;RE23622p (Fragment) OS=Drosophila melanogaster GN=Moca-cyp PE=2 SV=1	3	2	1.9	112.53	968	0.0024213	12.257	3//0	3//0	4//0	57138000	13			1731500	14127	171910	200990	35602	143160	219460	120190	267510	213580	344940	2544900	2197500	3132900	3439800	3090200	2892800	5623800	4518100	4426400	4835700	TRUE	FALSE	TRUE	TRUE	FALSE	TRUE	TRUE	FALSE	TRUE
tr|Q8MKK1|Q8MKK1_DROME	AIMP3	tr|Q8MKK1|Q8MKK1_DROME;tr|Q8MTU4|Q8MTU4_DROME	tr|Q8MKK1|Q8MKK1_DROME;tr|Q8MTU4|Q8MTU4_DROME	RH09246p OS=Drosophila melanogaster GN=AIMP3 PE=1 SV=1;RH48588p (Fragment) OS=Drosophila melanogaster GN=AIMP3 PE=2 SV=1	2	2	16.8	19.979	179	0.0023923	12.125	3//0	3//0	4//0	207360000	4			17280000	1077800	1448200	2040900	990770	2145400	2065200	1256100	2046000	1682200	2527400	11224000	10953000	12143000	16832000	12011000	13640000	20373000	15614000	14201000	16234000	TRUE	FALSE	TRUE	TRUE	FALSE	TRUE	TRUE	FALSE	TRUE
tr|Q8MQJ3|Q8MQJ3_DROME	CG7546	tr|Q8MQJ3|Q8MQJ3_DROME;tr|M9ND57|M9ND57_DROME;tr|Q9VS82|Q9VS82_DROME;tr|M9PEE7|M9PEE7_DROME;tr|B7Z0D3|B7Z0D3_DROME;tr|Q7K3F6|Q7K3F6_DROME;tr|Q9VS83|Q9VS83_DROME;tr|B3DNM3|B3DNM3_DROME;tr|M9PHN9|M9PHN9_DROME;tr|B7Z0D4|B7Z0D4_DROME;tr|Q1WWG9|Q1WWG9_DROME;tr|M9PBU3|M9PBU3_DROME	tr|Q8MQJ3|Q8MQJ3_DROME;tr|M9ND57|M9ND57_DROME;tr|Q9VS82|Q9VS82_DROME;tr|M9PEE7|M9PEE7_DROME;tr|B7Z0D3|B7Z0D3_DROME;tr|Q7K3F6|Q7K3F6_DROME;tr|Q9VS83|Q9VS83_DROME;tr|B3DNM3|B3DNM3_DROME;tr|M9PHN9|M9PHN9_DROME;tr|B7Z0D4|B7Z0D4_DROME;tr|Q1WWG9|Q1WWG9_DROME;tr|M9PBU3|M9PBU3_DROME	LD36241p (Fragment) OS=Drosophila melanogaster GN=CG7546 PE=2 SV=1;CG7546, isoform E OS=Drosophila melanogaster GN=anon-EST:Liang-2.45 PE=1 SV=1;CG7546, isoform A OS=Drosophila melanogaster GN=anon-EST:Liang-2.45 PE=1 SV=2;CG7546, isoform H OS=Drosophila m	12	7	14.1	103.65	979	0	43.574	3//0	3//0	4//0	197690000	14			6376900	728420	1425900	466810	224100	557040	1204500	208680	172720	380500	1008300	20733000	11830000	11909000	14880000	9839000	9041900	12855000	10081000	10794000	12953000	TRUE	FALSE	TRUE	TRUE	FALSE	TRUE	TRUE	FALSE	TRUE
tr|Q8MRI5|Q8MRI5_DROME	toc	tr|Q8MRI5|Q8MRI5_DROME;tr|Q9VQM0|Q9VQM0_DROME;tr|O46112|O46112_DROME	tr|Q8MRI5|Q8MRI5_DROME;tr|Q9VQM0|Q9VQM0_DROME;tr|O46112|O46112_DROME	LD27161p OS=Drosophila melanogaster GN=toc PE=2 SV=1;Toucan, isoform A OS=Drosophila melanogaster GN=toc PE=4 SV=2;Toucan protein OS=Drosophila melanogaster GN=toc PE=2 SV=1	3	2	3.7	119.96	1103	0	19.255	3//0	3//0	4//0	209550000	3			4458500	371330	1288900					800760	772990	1054800	169760										4424700	TRUE	FALSE	FALSE	FALSE	TRUE	FALSE	TRUE	FALSE	TRUE
tr|Q8MT18|Q8MT18_DROME	Dmel\CG5028	tr|Q8MT18|Q8MT18_DROME;tr|A8JRB8|A8JRB8_DROME;tr|A8JRC1|A8JRC1_DROME	tr|Q8MT18|Q8MT18_DROME;tr|A8JRB8|A8JRB8_DROME;tr|A8JRC1|A8JRC1_DROME	CG5028, isoform A OS=Drosophila melanogaster GN=Dmel\CG5028 PE=1 SV=1;CG5028, isoform C OS=Drosophila melanogaster GN=Dmel\CG5028 PE=1 SV=1;CG5028, isoform D OS=Drosophila melanogaster GN=Dmel\CG5028 PE=1 SV=1	3	13	37.3	44.431	402	0	323.31	3//0	3//0	4//0	1716000000	164			90316000	4120600	10886000	8224400	3865600	9469900	6848300	4499200	7400700	13216000	21785000	78869000	101360000	87434000	108050000	98907000	80900000	119340000	111460000	158180000	177880000	TRUE	FALSE	TRUE	TRUE	FALSE	TRUE	TRUE	FALSE	TRUE
tr|Q8MT47|Q8MT47_DROME	Pp2A-29B	tr|Q8MT47|Q8MT47_DROME;tr|M9MQH9|M9MQH9_DROME;sp|P36179|2AAA_DROME;tr|M9NDI6|M9NDI6_DROME;tr|H5V8B8|H5V8B8_DROME	tr|Q8MT47|Q8MT47_DROME;tr|M9MQH9|M9MQH9_DROME;sp|P36179|2AAA_DROME;tr|M9NDI6|M9NDI6_DROME;tr|H5V8B8|H5V8B8_DROME	RE28669p OS=Drosophila melanogaster GN=Pp2A-29B PE=2 SV=1;Protein phosphatase 2A at 29B, isoform C OS=Drosophila melanogaster GN=Pp2A-29B PE=1 SV=1;Serine/threonine-protein phosphatase PP2A 65 kDa regulatory subunit OS=Drosophila melanogaster GN=Pp2A-29B P	5	3	14.3	34.122	307	0	53.453	1//2	0//2	2//2	141530000	10			10110000	859740	1282800	368020	128560	1295400	1823800	243240	85930	131080	3891000	7972400	8801900	5390500	5298700	6756900	9288000	6897700	3702600	4571900	23939000	TRUE	FALSE	TRUE	TRUE	FALSE	TRUE	TRUE	FALSE	TRUE
tr|Q8MT58|Q8MT58_DROME	CG17337	tr|Q8MT58|Q8MT58_DROME;tr|A0A0B4LEQ0|A0A0B4LEQ0_DROME	tr|Q8MT58|Q8MT58_DROME;tr|A0A0B4LEQ0|A0A0B4LEQ0_DROME	RE11562p OS=Drosophila melanogaster GN=CG17337 PE=1 SV=1;Uncharacterized protein, isoform C OS=Drosophila melanogaster GN=CG17337 PE=1 SV=1	2	2	5	53.163	478	0.002457	12.452	3//0	3//0	4//0	0	3			0																					FALSE	TRUE	FALSE	FALSE	TRUE	FALSE	FALSE	FALSE	FALSE
tr|Q8MZ78|Q8MZ78_DROME	Gale	tr|Q8MZ78|Q8MZ78_DROME;tr|M9ND19|M9ND19_DROME;sp|Q9W0P5|GALE_DROME	tr|Q8MZ78|Q8MZ78_DROME;tr|M9ND19|M9ND19_DROME;sp|Q9W0P5|GALE_DROME	AT27946p OS=Drosophila melanogaster GN=Gale PE=2 SV=1;UDP-galactose 4-epimerase, isoform B OS=Drosophila melanogaster GN=Gale PE=1 SV=1;UDP-glucose 4-epimerase OS=Drosophila melanogaster GN=Gale PE=1 SV=1	3	2	11.7	29.514	266	0.0025907	14.7	3//0	2//0	0//1	20200000	4			1262500							277580	81862	903050										10302000		FALSE	TRUE	FALSE	FALSE	TRUE	FALSE	TRUE	FALSE	FALSE	WT
tr|Q8SX89|Q8SX89_DROME	kuk	tr|Q8SX89|Q8SX89_DROME;tr|D3DML4|D3DML4_DROME	tr|Q8SX89|Q8SX89_DROME;tr|D3DML4|D3DML4_DROME	Kugelkern, isoform A OS=Drosophila melanogaster GN=kuk PE=1 SV=1;MIP15309p (Fragment) OS=Drosophila melanogaster GN=kuk-RB PE=2 SV=1	2	6	16.3	60.159	570	0	114.36	3//0	3//0	4//0	221260000	31			8850500	1186100	1518600	1303400	176510	106360	2984400	548410	84315	393930	548440	20641000	13504000	12771000	14019000	5455000	29437000	15197000	5697500	14147000	10637000	TRUE	FALSE	TRUE	TRUE	FALSE	TRUE	TRUE	FALSE	TRUE
tr|Q8SZ38|Q8SZ38_DROME	clone	tr|Q8SZ38|Q8SZ38_DROME	tr|Q8SZ38|Q8SZ38_DROME	RE18076p OS=Drosophila melanogaster GN=clone 1.72 PE=2 SV=1	1	4	12.1	58.617	528	0	323.31	3//0	3//0	4//0	876220000	82			35049000	3423300	6374300	4920100	2635000	7452100	1508200	2368600	3181500	3185600		77830000	74272000	59575000	98189000	78140000	24876000	94104000	50704000	63527000		TRUE	FALSE	TRUE	TRUE	FALSE	TRUE	TRUE	FALSE	FALSE
tr|Q8SZK9|Q8SZK9_DROME	Clect27	tr|Q8SZK9|Q8SZK9_DROME	tr|Q8SZK9|Q8SZK9_DROME	C-type lectin 27kD, isoform A OS=Drosophila melanogaster GN=Clect27 PE=1 SV=1	1	2	10.8	26.347	231	0.0026316	15.728	3//0	3//0	4//0	52496000	17			4374600	94404	783430	747220	67553	1478200			348600	855190		3207100	4479700	4472300	3305900	4607100			3506200	5459200		TRUE	FALSE	TRUE	TRUE	FALSE	FALSE	TRUE	FALSE	FALSE
tr|Q95RC4|Q95RC4_DROME	CG5174	tr|Q95RC4|Q95RC4_DROME;tr|A1ZB80|A1ZB80_DROME;tr|E1JGL5|E1JGL5_DROME;tr|A0A0B4K7G1|A0A0B4K7G1_DROME;tr|A1ZB83|A1ZB83_DROME;tr|A0A0B4LGX1|A0A0B4LGX1_DROME;tr|A0A0B4K897|A0A0B4K897_DROME;tr|A1ZB77|A1ZB77_DROME;tr|Q7JRI6|Q7JRI6_DROME;tr|Q8IGG3|Q8IGG3_DROME;tr|A1ZB79|A1ZB79_DROME;tr|A1ZB78|A1ZB78_DROME	tr|Q95RC4|Q95RC4_DROME;tr|A1ZB80|A1ZB80_DROME;tr|E1JGL5|E1JGL5_DROME;tr|A0A0B4K7G1|A0A0B4K7G1_DROME;tr|A1ZB83|A1ZB83_DROME;tr|A0A0B4LGX1|A0A0B4LGX1_DROME;tr|A0A0B4K897|A0A0B4K897_DROME;tr|A1ZB77|A1ZB77_DROME;tr|Q7JRI6|Q7JRI6_DROME;tr|Q8IGG3|Q8IGG3_DROME;tr|A1ZB79|A1ZB79_DROME;tr|A1ZB78|A1ZB78_DROME	LD44733p OS=Drosophila melanogaster GN=CG5174 PE=2 SV=1;CG5174, isoform A OS=Drosophila melanogaster GN=CG5174-RA PE=1 SV=1;CG5174, isoform L OS=Drosophila melanogaster GN=CG5174 PE=1 SV=1;CG5174, isoform N OS=Drosophila melanogaster GN=CG5174 PE=1 SV=1;CG	12	9	58.7	22.556	208	0	168.34	3//0	3//0	2//2	555810000	63			61757000	2012700	8591300	6063100	2126700	4085400	7797300	1772400	2314100	11798000	15196000	24474000	32653000	32695000	37537000	18504000	33766000	24194000	24655000	59024000	59841000	TRUE	FALSE	TRUE	TRUE	FALSE	TRUE	TRUE	FALSE	TRUE
tr|Q95SY7|Q95SY7_DROME	Sar1	tr|Q95SY7|Q95SY7_DROME;tr|Q9VD29|Q9VD29_DROME;tr|Q9NFN8|Q9NFN8_DROME	tr|Q95SY7|Q95SY7_DROME;tr|Q9VD29|Q9VD29_DROME	LD39266p OS=Drosophila melanogaster GN=Sar1 PE=2 SV=1;RE74312p OS=Drosophila melanogaster GN=Sar1 PE=1 SV=1	3	5	29.7	17.488	155	0	111.18	3//0	3//0	4//0	1039900000	157			115550000	3839500	20337000	16271000	5604100	19006000	16764000	3589600	10376000	10423000	9335900	40306000	84950000	68936000	74372000	77208000	67571000	52045000	60142000	67649000	43148000	TRUE	FALSE	TRUE	TRUE	FALSE	TRUE	TRUE	FALSE	TRUE
tr|Q960D3|Q960D3_DROME	vig2	tr|Q960D3|Q960D3_DROME;tr|Q9VBX3|Q9VBX3_DROME;tr|B5RIY3|B5RIY3_DROME;tr|Q6NLK4|Q6NLK4_DROME;tr|A0A0S0X2W5|A0A0S0X2W5_DROME;tr|D2A6L8|D2A6L8_DROME;tr|A0A0H4CMP0|A0A0H4CMP0_DROME	tr|Q960D3|Q960D3_DROME;tr|Q9VBX3|Q9VBX3_DROME;tr|B5RIY3|B5RIY3_DROME;tr|Q6NLK4|Q6NLK4_DROME	SD06613p OS=Drosophila melanogaster GN=vig2 PE=1 SV=1;Vig2, isoform B OS=Drosophila melanogaster GN=vig2 PE=1 SV=2;FI06040p (Fragment) OS=Drosophila melanogaster GN=CG11844-RB PE=2 SV=1;AT20787p OS=Drosophila melanogaster GN=BcDNA:SD06613 PE=2 SV=1	7	13	43	45.219	412	0	323.31	3//0	3//0	4//0	5402000000	363			270100000	17030000	45434000	26822000	15800000	28110000	36875000	16785000	27292000	28439000	27515000	385830000	379240000	278100000	520220000	226580000	328310000	493470000	348200000	387690000	294920000	TRUE	FALSE	TRUE	TRUE	FALSE	TRUE	TRUE	FALSE	TRUE
tr|Q960M4|Q960M4_DROME	Prx5	tr|Q960M4|Q960M4_DROME	tr|Q960M4|Q960M4_DROME	LD45324p OS=Drosophila melanogaster GN=Prx5 PE=1 SV=1	1	3	33.7	19.896	190	0	25.772	3//0	3//0	4//0	55040000	5			4586600		684940	477060	63720	337380	930590	639420	711780	463210	278550		3271800	3286900	3474400	2445200	4867600	7393900	4026400	4013800	3235500	TRUE	FALSE	FALSE	TRUE	FALSE	TRUE	TRUE	FALSE	TRUE
tr|Q960V1|Q960V1_DROME	simj	tr|Q960V1|Q960V1_DROME;tr|Q0E8G1|Q0E8G1_DROME;tr|M9PET3|M9PET3_DROME;tr|M9PF79|M9PF79_DROME	tr|Q960V1|Q960V1_DROME;tr|Q0E8G1|Q0E8G1_DROME;tr|M9PET3|M9PET3_DROME;tr|M9PF79|M9PF79_DROME	LD33361p OS=Drosophila melanogaster GN=simj PE=1 SV=1;Simjang, isoform A OS=Drosophila melanogaster GN=simj PE=1 SV=1;Simjang, isoform D OS=Drosophila melanogaster GN=simj PE=1 SV=1;Simjang, isoform E OS=Drosophila melanogaster GN=simj PE=1 SV=1	4	2	2.9	95.382	912	0	29.901	3//0	3//0	4//0	27106000	5			1003900		279610		87455		280110	80844		124440	151480		2572200		3848600		3373900	3916300		2754600	2897500	FALSE	FALSE	FALSE	TRUE	FALSE	FALSE	TRUE	FALSE	FALSE
tr|Q960V7|Q960V7_DROME	mey	tr|Q960V7|Q960V7_DROME;tr|Q9V9X1|Q9V9X1_DROME	tr|Q960V7|Q960V7_DROME;tr|Q9V9X1|Q9V9X1_DROME	LD32760p OS=Drosophila melanogaster GN=mey PE=2 SV=1;Morpheyus, isoform A OS=Drosophila melanogaster GN=mey PE=4 SV=3	2	2	8	39.728	362	0.0026525	15.808	3//0	3//0	4//0	56219000	14			4324600	582600	1410800	590960	124510	1052800	152430	73589	154180	182760		7830600	5816300	5165200	2538300	5404800	1292800	1808000	2419200	1920700		TRUE	FALSE	TRUE	TRUE	FALSE	TRUE	TRUE	FALSE	FALSE
tr|Q9GQA3|Q9GQA3_DROME	Spn	tr|Q9GQA3|Q9GQA3_DROME;tr|Q8MSU5|Q8MSU5_DROME;tr|M9NDX8|M9NDX8_DROME;tr|Q9W003|Q9W003_DROME;tr|M9NEY5|M9NEY5_DROME;tr|M9NEY3|M9NEY3_DROME;tr|H5V864|H5V864_DROME;tr|D1Z359|D1Z359_DROME;tr|M9NFI9|M9NFI9_DROME;tr|M9NFI2|M9NFI2_DROME;tr|X2JC06|X2JC06_DROME	tr|Q9GQA3|Q9GQA3_DROME;tr|Q8MSU5|Q8MSU5_DROME;tr|M9NDX8|M9NDX8_DROME;tr|Q9W003|Q9W003_DROME;tr|M9NEY5|M9NEY5_DROME;tr|M9NEY3|M9NEY3_DROME;tr|H5V864|H5V864_DROME;tr|D1Z359|D1Z359_DROME;tr|M9NFI9|M9NFI9_DROME;tr|M9NFI2|M9NFI2_DROME;tr|X2JC06|X2JC06_DROME	D-spinophilin, core domains (Fragment) OS=Drosophila melanogaster GN=Spn PE=2 SV=1;LD45234p OS=Drosophila melanogaster GN=Spn PE=2 SV=1;Spinophilin, isoform I OS=Drosophila melanogaster GN=Spn PE=1 SV=1;Spinophilin, isoform S OS=Drosophila melanogaster GN=	11	6	7.4	145.52	1330	0	164.86	3//0	3//0	4//0	273880000	56			4642000	60594	630250	157810	67285	354430	823480	183510	543780	362620	1458200	10137000	11211000	9940200	11637000	8505500	21248000	20844000	18837000	16185000	28555000	TRUE	FALSE	TRUE	TRUE	FALSE	TRUE	TRUE	FALSE	TRUE
tr|Q9U4Y0|Q9U4Y0_DROME	TrpRS	tr|Q9U4Y0|Q9U4Y0_DROME;tr|Q9U4Y1|Q9U4Y1_DROME;tr|Q0KI98|Q0KI98_DROME	tr|Q9U4Y0|Q9U4Y0_DROME;tr|Q9U4Y1|Q9U4Y1_DROME;tr|Q0KI98|Q0KI98_DROME	Tryptophanyl-tRNA synthetase (Fragment) OS=Drosophila melanogaster GN=TrpRS PE=2 SV=1;AT21437p OS=Drosophila melanogaster GN=TrpRS PE=2 SV=1;FI06027p OS=Drosophila melanogaster GN=TrpRS PE=1 SV=1	3	3	12.6	46.974	420	0	70.75	3//0	3//0	4//0	139070000	32			5794600	234030	732890	614520	257900	567000	939070	512120	691790	802720	442510	10374000	6950100	8386600	6602400	5789800	5285600	12343000	11151000	19754000	8311200	TRUE	FALSE	TRUE	TRUE	FALSE	TRUE	TRUE	FALSE	TRUE
tr|Q9U982|Q9U982_DROME	Dp1	tr|Q9U982|Q9U982_DROME;tr|Q7KN75|Q7KN75_DROME;tr|Q7KN84|Q7KN84_DROME;tr|Q95T04|Q95T04_DROME	tr|Q9U982|Q9U982_DROME;tr|Q7KN75|Q7KN75_DROME;tr|Q7KN84|Q7KN84_DROME	Drosophila dodeca-satellite protein 1 OS=Drosophila melanogaster GN=Dp1 PE=2 SV=1;Dodeca-satellite-binding protein 1, isoform A OS=Drosophila melanogaster GN=Dp1 PE=1 SV=1;Uncharacterized protein OS=Drosophila melanogaster GN=Dp1 PE=2 SV=1	4	19	22.5	144.24	1301	0	179.75	3//0	3//0	4//0	813640000	83			13338000	915660	2899800	1830400	571260	2206100	538920	1145700	315730	2636900	277810	53774000	63468000	58630000	46470000	64911000	31490000	97875000	30685000	84668000	24314000	TRUE	FALSE	TRUE	TRUE	FALSE	TRUE	TRUE	FALSE	TRUE
tr|Q9U9Q1|Q9U9Q1_DROME	RfC38	tr|Q9U9Q1|Q9U9Q1_DROME;tr|Q7KLW6|Q7KLW6_DROME	tr|Q9U9Q1|Q9U9Q1_DROME;tr|Q7KLW6|Q7KLW6_DROME	Replication factor C 38kD subunit, isoform A OS=Drosophila melanogaster GN=RfC38 PE=1 SV=1;LD06837p (Fragment) OS=Drosophila melanogaster GN=RfC38 PE=2 SV=1	2	2	5.9	40.815	356	0.0025	13.324	3//0	3//0	4//0	126090000	12			6004300	36195	1104900	732190	125970	1506000	967860	82025	268760	312460	867950	5949200	8943800	8827400	4807900	6729000	7199600	4517300	4499200	8171200	8798900	TRUE	FALSE	TRUE	TRUE	FALSE	TRUE	TRUE	FALSE	TRUE
tr|Q9V3D9|Q9V3D9_DROME	Srp54k	tr|Q9V3D9|Q9V3D9_DROME;tr|Q8T3P8|Q8T3P8_DROME	tr|Q9V3D9|Q9V3D9_DROME;tr|Q8T3P8|Q8T3P8_DROME	Signal recognition particle 54 kDa protein OS=Drosophila melanogaster GN=Srp54k PE=1 SV=1;Signal recognition particle 54 kDa protein OS=Drosophila melanogaster GN=Srp54k PE=2 SV=1	2	16	35	55.865	508	0	251.77	3//0	3//0	4//0	718420000	114			25658000	3615400	6181200	2174100	1130000	6864800	3390700	439110	419580	592770	850200	77668000	58793000	54166000	48707000	82508000	45739000	22294000	15581000	19113000	20652000	TRUE	FALSE	TRUE	TRUE	FALSE	TRUE	TRUE	FALSE	TRUE
tr|Q9V3E7|Q9V3E7_DROME	Ref1	tr|Q9V3E7|Q9V3E7_DROME	tr|Q9V3E7|Q9V3E7_DROME	LD24793p OS=Drosophila melanogaster GN=Ref1 PE=1 SV=1	1	3	18.4	27.851	266	0	43.514	3//0	3//0	4//0	62585000	17			3911600	517630	675850		81954			484280	997500	971150	183230	6241800	6131100		4968700			9726000	8649000	9169600	4385300	TRUE	FALSE	TRUE	TRUE	FALSE	TRUE	TRUE	FALSE	TRUE
tr|Q9V3I2|Q9V3I2_DROME	Rab5	tr|Q9V3I2|Q9V3I2_DROME	tr|Q9V3I2|Q9V3I2_DROME	Drab5 OS=Drosophila melanogaster GN=Rab5 PE=1 SV=1	1	2	13.7	23.959	219	0.0026455	15.801	3//0	3//0	4//0	74724000	4			6227000	213530	1102000	836220	33506	1639300	605630		870040	276090	650690	5299100	3105400	6528200	2209300	6307300	3862500		5531300	3547200	3693900	TRUE	FALSE	TRUE	TRUE	FALSE	TRUE	TRUE	FALSE	FALSE
tr|Q9V3T8|Q9V3T8_DROME	SC35	tr|Q9V3T8|Q9V3T8_DROME;tr|C1C547|C1C547_DROME;tr|Q7KTD2|Q7KTD2_DROME	tr|Q9V3T8|Q9V3T8_DROME;tr|C1C547|C1C547_DROME	LD32469p OS=Drosophila melanogaster GN=SC35 PE=1 SV=1;MIP01221p OS=Drosophila melanogaster GN=SC35-RB PE=2 SV=1	3	20	63.6	21.4	195	0	323.31	3//0	3//0	4//0	20646000000	701			2064600000	81202000	204520000	313180000	84129000	249190000	261830000	116750000	320190000	285980000	147630000	848400000	974610000	1743400000	1164400000	1175900000	1091000000	1559000000	2110400000	1923300000	871960000	TRUE	FALSE	TRUE	TRUE	FALSE	TRUE	TRUE	FALSE	TRUE
tr|Q9V3U6|Q9V3U6_DROME	26-29-p	tr|Q9V3U6|Q9V3U6_DROME	tr|Q9V3U6|Q9V3U6_DROME	26-29kD-proteinase OS=Drosophila melanogaster GN=26-29-p PE=1 SV=1	1	9	14.2	62.129	549	0	323.31	3//0	3//0	4//0	2141200000	108			93095000	4997300	12693000	13561000	2070300	15065000	7875600	2052800	13921000	14327000	6532600	123570000	124080000	139800000	98593000	148550000	88276000	93085000	216740000	200080000	77720000	TRUE	FALSE	TRUE	TRUE	FALSE	TRUE	TRUE	FALSE	TRUE
tr|Q9V3V6|Q9V3V6_DROME	Rpt5	tr|Q9V3V6|Q9V3V6_DROME;tr|Q9XZC3|Q9XZC3_DROME	tr|Q9V3V6|Q9V3V6_DROME;tr|Q9XZC3|Q9XZC3_DROME	26S proteasome regulatory complex subunit p50 OS=Drosophila melanogaster GN=Rpt5 PE=1 SV=1;Tat-binding protein-1 OS=Drosophila melanogaster GN=Rpt5 PE=1 SV=1	2	13	45.6	47.806	428	0	323.31	3//0	3//0	4//0	915210000	123			35200000	2190000	6868200	3404900	1079700	5564100	5281600	926520	2285300	2121700	5478300	54394000	56970000	51435000	65727000	52295000	51350000	45818000	44832000	52579000	72606000	TRUE	FALSE	TRUE	TRUE	FALSE	TRUE	TRUE	FALSE	TRUE
tr|Q9V3W7|Q9V3W7_DROME	SF2	tr|Q9V3W7|Q9V3W7_DROME	tr|Q9V3W7|Q9V3W7_DROME	LD40489p OS=Drosophila melanogaster GN=SF2 PE=1 SV=1	1	5	27.5	28.35	255	0	40.463	3//0	3//0	4//0	175250000	9			11683000	252640	920070	1408900	141900	1807500	1141800	301850	2565000	2002200	1141500		9567800	9312600		10581000	11778000	9029300	19011000	17800000	12035000	TRUE	FALSE	TRUE	TRUE	FALSE	TRUE	TRUE	FALSE	TRUE
tr|Q9V3Z4|Q9V3Z4_DROME	Rpn5	tr|Q9V3Z4|Q9V3Z4_DROME	tr|Q9V3Z4|Q9V3Z4_DROME	GH11341p OS=Drosophila melanogaster GN=Rpn5 PE=1 SV=1	1	2	4.2	57.747	502	0.0025063	13.394	3//0	3//0	4//0	32717000	2			1168400	182000	369270	31061	180430	48595			163470	193610		3624200	8505900	1770400	4024600	1983200			3351300	2201400		TRUE	FALSE	TRUE	TRUE	FALSE	FALSE	TRUE	FALSE	FALSE
tr|Q9V405|Q9V405_DROME	Rpt3	tr|Q9V405|Q9V405_DROME;tr|E1UIA5|E1UIA5_DROME;tr|Q8MZ73|Q8MZ73_DROME;tr|Q9VH79|Q9VH79_DROME	tr|Q9V405|Q9V405_DROME;tr|E1UIA5|E1UIA5_DROME	26S proteasome regulatory complex subunit p48A OS=Drosophila melanogaster GN=Rpt3 PE=1 SV=1;CG16916 protein OS=Drosophila melanogaster GN=CG16916 PE=3 SV=1	4	12	32.9	46.998	413	0	247.01	3//0	3//0	4//0	865600000	129			37635000	1685500	7608600	3734600	1366400	6628300	4905400	1040900	2062900	3000200	5601900	52794000	61122000	42005000	58250000	51201000	49334000	46443000	33358000	51039000	67470000	TRUE	FALSE	TRUE	TRUE	FALSE	TRUE	TRUE	FALSE	TRUE
tr|Q9V436|Q9V436_DROME	Rpn12	tr|Q9V436|Q9V436_DROME	tr|Q9V436|Q9V436_DROME	26S proteasome regulatory complex subunit p30 OS=Drosophila melanogaster GN=Rpn12 PE=1 SV=1	1	3	14	30.225	264	0	33.648	3//0	3//0	4//0	49129000	8			3509200	206340	831010	608080		522720	348310	115860	49039	260550	567290	2888200	4500000	4019900		4269600	3361800	2108200	1802100	2074000	2717600	TRUE	FALSE	TRUE	TRUE	FALSE	FALSE	TRUE	FALSE	TRUE
tr|Q9V9M7|Q9V9M7_DROME	RpL21	tr|Q9V9M7|Q9V9M7_DROME	tr|Q9V9M7|Q9V9M7_DROME	RE62581p OS=Drosophila melanogaster GN=RpL21 PE=1 SV=1	1	2	20.8	18.476	159	0	20.781	3//0	3//0	4//0	656620000	16			82077000	8801100	12249000	8693100	5079500	11817000	11453000	3731100	5811800	5811000	8630800	76604000	43845000	35828000	57936000	41787000	42308000	41849000	29319000	34618000	42646000	TRUE	FALSE	TRUE	TRUE	FALSE	TRUE	TRUE	FALSE	TRUE
tr|Q9V9W2|Q9V9W2_DROME	RpL6	tr|Q9V9W2|Q9V9W2_DROME;tr|Q9V9W3|Q9V9W3_DROME	tr|Q9V9W2|Q9V9W2_DROME;tr|Q9V9W3|Q9V9W3_DROME	Ribosomal protein L6, isoform A OS=Drosophila melanogaster GN=RpL6 PE=1 SV=1;RE08669p OS=Drosophila melanogaster GN=RpL6 PE=1 SV=1	2	7	29.2	27.697	243	0	129.05	3//0	3//0	4//0	1223000000	88			111180000	7999100	23780000	14436000	2816600	16834000	15701000	2850700	9606200	8657500	8496900	89784000	98487000	72978000	62909000	70358000	70984000	79250000	57623000	83190000	52182000	TRUE	FALSE	TRUE	TRUE	FALSE	TRUE	TRUE	FALSE	TRUE
tr|Q9VAY2|Q9VAY2_DROME	Gp93	tr|Q9VAY2|Q9VAY2_DROME;tr|Q1RKX0|Q1RKX0_DROME	tr|Q9VAY2|Q9VAY2_DROME	Glycoprotein 93 OS=Drosophila melanogaster GN=Gp93 PE=1 SV=1	2	10	18.2	90.238	787	0	86.721	3//0	3//0	4//0	438180000	51			10687000	1168300	1585900	1939900	430090	3128400	810230	157550	569570	242470	654940	49095000	32259000	36313000	16785000	45896000	22112000	12847000	18631000	15227000	17858000	TRUE	FALSE	TRUE	TRUE	FALSE	TRUE	TRUE	FALSE	TRUE
tr|Q9VB10|Q9VB10_DROME	Dmel\CG5590	tr|Q9VB10|Q9VB10_DROME	tr|Q9VB10|Q9VB10_DROME	CG5590 OS=Drosophila melanogaster GN=Dmel\CG5590 PE=1 SV=1	1	2	5.3	44.354	412	0.0023641	11.795	3//0	3//0	4//0	76103000	1			3044100	404800	424850	468180	124240	407170	276930	278970	111560	386050	161380	6713600	3304300	5430500	7015100	4699500	4965900	6201800	5198500	5736900	5669700	TRUE	FALSE	TRUE	TRUE	FALSE	TRUE	TRUE	FALSE	TRUE
tr|Q9VBN5|Q9VBN5_DROME	RpL27	tr|Q9VBN5|Q9VBN5_DROME	tr|Q9VBN5|Q9VBN5_DROME	60S ribosomal protein L27 OS=Drosophila melanogaster GN=RpL27 PE=1 SV=1	1	4	28.9	15.903	135	0	58.349	3//0	3//0	4//0	197120000	18			49280000	1577900	8660600	7463000		13647000	8332800	430140	5049600	1459300	2659900	8664100	11139000	15545000		20093000	10680000	6727600	11599000	10039000	7554400	TRUE	FALSE	TRUE	TRUE	FALSE	FALSE	TRUE	FALSE	TRUE
tr|Q9VBU7|Q9VBU7_DROME	Nup358	tr|Q9VBU7|Q9VBU7_DROME;tr|A0A0B4K7J2|A0A0B4K7J2_DROME;tr|D3DMF2|D3DMF2_DROME;tr|Q8SWV7|Q8SWV7_DROME	tr|Q9VBU7|Q9VBU7_DROME;tr|A0A0B4K7J2|A0A0B4K7J2_DROME;tr|D3DMF2|D3DMF2_DROME	Nucleoporin 358kD, isoform A OS=Drosophila melanogaster GN=Nup358 PE=1 SV=2;Nucleoporin 358kD, isoform B OS=Drosophila melanogaster GN=Nup358 PE=1 SV=1;LD24888p (Fragment) OS=Drosophila melanogaster GN=Nup358-RA PE=2 SV=1	4	9	6.2	296.38	2695	0	81.697	3//0	3//0	3//1	467750000	30			4541200	278730	686980	433730	145940	527130	1220800	169120	210000	434730	434080	28439000	22792000	27617000	33057000	23461000	33294000	30288000	28371000	34390000	23388000	TRUE	FALSE	TRUE	TRUE	FALSE	TRUE	TRUE	FALSE	TRUE
tr|Q9VBU9|Q9VBU9_DROME	RpS27	tr|Q9VBU9|Q9VBU9_DROME	tr|Q9VBU9|Q9VBU9_DROME	40S ribosomal protein S27 OS=Drosophila melanogaster GN=RpS27 PE=1 SV=1	1	10	48.8	9.364	84	0	323.31	3//0	3//0	4//0	7273800000	428			1818400000	135070000	277320000	197210000	80477000	278530000	221980000	81986000	147540000	173130000	225200000	453280000	533890000	423490000	362620000	550710000	475910000	442710000	425260000	448600000	463140000	TRUE	FALSE	TRUE	TRUE	FALSE	TRUE	TRUE	FALSE	TRUE
tr|Q9VD58|Q9VD58_DROME	Idh3b	tr|Q9VD58|Q9VD58_DROME	tr|Q9VD58|Q9VD58_DROME	CG6439, isoform A OS=Drosophila melanogaster GN=Idh3b PE=1 SV=1	1	5	11.4	40.381	370	0	124.61	3//0	3//0	4//0	485540000	77			26974000	1310900	2343900	1880100	1066500	2305400	2230300	1563900	2624900	4074800	7573600	29838000	20199000	21015000	37796000	24076000	18359000	41756000	31985000	43396000	54666000	TRUE	FALSE	TRUE	TRUE	FALSE	TRUE	TRUE	FALSE	TRUE
tr|Q9VD66|Q9VD66_DROME	fit	tr|Q9VD66|Q9VD66_DROME	tr|Q9VD66|Q9VD66_DROME	Female-specific independent of transformer OS=Drosophila melanogaster GN=fit PE=1 SV=1	1	9	46.3	13.878	121	0	132.61	3//0	3//0	4//0	1924200000	162			384840000	15921000	62202000	49164000	10954000	47724000	78673000	9120800	26713000	31305000	53064000	84845000	117300000	116560000	107060000	94589000	164290000	103550000	84918000	108400000	133260000	TRUE	FALSE	TRUE	TRUE	FALSE	TRUE	TRUE	FALSE	TRUE
tr|Q9VDH8|Q9VDH8_DROME	RpS30	tr|Q9VDH8|Q9VDH8_DROME;tr|Q7JYY0|Q7JYY0_DROME	tr|Q9VDH8|Q9VDH8_DROME;tr|Q7JYY0|Q7JYY0_DROME	40S ribosomal protein S30 OS=Drosophila melanogaster GN=RpS30 PE=1 SV=1;40S ribosomal protein S30 (Fragment) OS=Drosophila melanogaster GN=RpS30 PE=2 SV=1	2	6	21.2	14.585	132	0	323.31	3//0	3//0	4//0	3253500000	160			813380000	67612000	111740000	106160000	24356000	112060000	84613000	25136000	122700000	87733000	71268000	238410000	192990000	244580000	159910000	192740000	165190000	154970000	325380000	264660000	153320000	TRUE	FALSE	TRUE	TRUE	FALSE	TRUE	TRUE	FALSE	TRUE
tr|Q9VDK7|Q9VDK7_DROME	Srp72	tr|Q9VDK7|Q9VDK7_DROME;tr|Q5BHY9|Q5BHY9_DROME;tr|Q95SX0|Q95SX0_DROME	tr|Q9VDK7|Q9VDK7_DROME;tr|Q5BHY9|Q5BHY9_DROME;tr|Q95SX0|Q95SX0_DROME	Signal recognition particle subunit SRP72 OS=Drosophila melanogaster GN=Srp72 PE=1 SV=1;Signal recognition particle subunit SRP72 OS=Drosophila melanogaster GN=Srp72 PE=2 SV=1;LP10092p OS=Drosophila melanogaster GN=Srp72 PE=2 SV=1	3	2	4.3	72.85	650	0	18.042	3//0	3//0	4//0	83260000	21			2312800		148710	203070		208280	349310	217070	215120	280700	690510		4903400	4715100		4505100	4441000	7480300	6233800	9745500	9165500	TRUE	FALSE	FALSE	TRUE	FALSE	TRUE	TRUE	FALSE	TRUE
tr|Q9VDP8|Q9VDP8_DROME	mdlc	tr|Q9VDP8|Q9VDP8_DROME;tr|C0MJ18|C0MJ18_DROME;tr|C0MJ17|C0MJ17_DROME;tr|C0MJ16|C0MJ16_DROME;tr|C0MJ10|C0MJ10_DROME;tr|A0ANN3|A0ANN3_DROME;tr|A0ANN2|A0ANN2_DROME;tr|A0ANM9|A0ANM9_DROME;tr|A0ANM8|A0ANM8_DROME;tr|A0ANM6|A0ANM6_DROME;tr|A0ANM5|A0ANM5_DROME;tr|A0ANM4|A0ANM4_DROME;tr|A0ANM3|A0ANM3_DROME;tr|C0MJ15|C0MJ15_DROME	tr|Q9VDP8|Q9VDP8_DROME;tr|C0MJ18|C0MJ18_DROME;tr|C0MJ17|C0MJ17_DROME;tr|C0MJ16|C0MJ16_DROME;tr|C0MJ10|C0MJ10_DROME;tr|A0ANN3|A0ANN3_DROME;tr|A0ANN2|A0ANN2_DROME;tr|A0ANM9|A0ANM9_DROME;tr|A0ANM8|A0ANM8_DROME;tr|A0ANM6|A0ANM6_DROME;tr|A0ANM5|A0ANM5_DROME;tr|A0ANM4|A0ANM4_DROME;tr|A0ANM3|A0ANM3_DROME;tr|C0MJ15|C0MJ15_DROME	CG4973 protein OS=Drosophila melanogaster GN=mdlc PE=1 SV=1;CG4973-PA OS=Drosophila melanogaster GN=CG4973 PE=4 SV=1;CG4973-PA OS=Drosophila melanogaster GN=CG4973 PE=4 SV=1;CG4973-PA OS=Drosophila melanogaster GN=CG4973 PE=4 SV=1;CG4973-PA OS=Drosophila m	14	3	15.1	39.793	357	0	21.827	3//0	3//0	3//1	59002000	6			2950100	23133		184140			126430	58961	713670	180060	1663700	2836900		3594900			3683200	4096300	8698000	4921800	6778800	TRUE	FALSE	FALSE	FALSE	FALSE	FALSE	TRUE	FALSE	TRUE
tr|Q9VDZ8|Q9VDZ8_DROME	GH-18370	tr|Q9VDZ8|Q9VDZ8_DROME;tr|C9QP57|C9QP57_DROME;tr|Q95U00|Q95U00_DROME;tr|Q9VDZ7|Q9VDZ7_DROME;tr|Q8IHE3|Q8IHE3_DROME;tr|H5V8E8|H5V8E8_DROME	tr|Q9VDZ8|Q9VDZ8_DROME;tr|C9QP57|C9QP57_DROME;tr|Q95U00|Q95U00_DROME;tr|Q9VDZ7|Q9VDZ7_DROME;tr|Q8IHE3|Q8IHE3_DROME;tr|H5V8E8|H5V8E8_DROME	Mitochondrial import inner membrane translocase subunit TIM44 OS=Drosophila melanogaster GN=GH-18370 PE=1 SV=1;Mitochondrial import inner membrane translocase subunit TIM44 OS=Drosophila melanogaster GN=CG11779-RB PE=2 SV=1;Mitochondrial import inner membr	6	2	6.3	48.925	428	0.0024631	12.46	3//0	3//0	4//0	40529000	2			1447500	383150	183400	200150	89941		130770		112420	347630		8324300	3902700	4086900	4886300		3273300		3247500	4006700		TRUE	FALSE	TRUE	TRUE	FALSE	FALSE	TRUE	FALSE	FALSE
tr|Q9VE85|Q9VE85_DROME	Nup43	tr|Q9VE85|Q9VE85_DROME;tr|B5RJQ1|B5RJQ1_DROME;tr|Q8SYC6|Q8SYC6_DROME	tr|Q9VE85|Q9VE85_DROME;tr|B5RJQ1|B5RJQ1_DROME;tr|Q8SYC6|Q8SYC6_DROME	Nucleoporin 43kD OS=Drosophila melanogaster GN=Nup43 PE=1 SV=1;FI09332p (Fragment) OS=Drosophila melanogaster GN=CG7671-RA PE=2 SV=1;RE68083p OS=Drosophila melanogaster GN=Nup43 PE=2 SV=1	3	2	6.4	40.148	358	0.0023585	11.59	3//0	3//0	4//0	3002700	1			150130										150130										1733900	FALSE	TRUE	FALSE	FALSE	TRUE	FALSE	FALSE	FALSE	FALSE
tr|Q9VEA1|Q9VEA1_DROME	eIF1A	tr|Q9VEA1|Q9VEA1_DROME;tr|Q9NJB4|Q9NJB4_DROME	tr|Q9VEA1|Q9VEA1_DROME;tr|Q9NJB4|Q9NJB4_DROME	Eukaryotic initiation factor 1A, isoform A OS=Drosophila melanogaster GN=eIF1A PE=1 SV=1;Eukaryotic translation initiation factor 1A OS=Drosophila melanogaster GN=eIF1A PE=2 SV=1	2	6	37.8	17.096	148	0	323.31	3//0	3//0	4//0	807780000	72			134630000	2004900	18600000	16388000	2587100	20160000	27546000	4599600	14198000	13932000	14613000	21212000	49405000	59483000	36391000	44728000	59975000	40456000	65845000	49911000	44829000	TRUE	FALSE	TRUE	TRUE	FALSE	TRUE	TRUE	FALSE	TRUE
tr|Q9VES0|Q9VES0_DROME	Dmel\CG10324	tr|Q9VES0|Q9VES0_DROME;tr|Q8SZD8|Q8SZD8_DROME	tr|Q9VES0|Q9VES0_DROME;tr|Q8SZD8|Q8SZD8_DROME	FI23980p1 OS=Drosophila melanogaster GN=Dmel\CG10324 PE=1 SV=1;RE03814p OS=Drosophila melanogaster GN=CG10324 PE=2 SV=1	2	5	13.8	61.871	543	0	29.92	3//0	3//0	4//0	375870000	20			15661000	753310	736060	1420000	560640	616110	1557000	791840	4481500	1614400	3130200	13054000	18590000	37036000	14930000	17023000	34388000	18758000	32383000	23023000	45036000	TRUE	FALSE	TRUE	TRUE	FALSE	TRUE	TRUE	FALSE	TRUE
tr|Q9VF05|Q9VF05_DROME	Dmel\CG5516	tr|Q9VF05|Q9VF05_DROME	tr|Q9VF05|Q9VF05_DROME	CG5516, isoform A OS=Drosophila melanogaster GN=Dmel\CG5516 PE=2 SV=1	1	2	10.2	18.941	176	0.0024038	12.188	3//0	3//0	4//0	39421000	3			7884200										7884200										22516000	FALSE	TRUE	FALSE	FALSE	TRUE	FALSE	FALSE	FALSE	FALSE
tr|Q9VFF2|Q9VFF2_DROME	BcDNA:RE07395	tr|Q9VFF2|Q9VFF2_DROME;tr|Q8SZC1|Q8SZC1_DROME	tr|Q9VFF2|Q9VFF2_DROME;tr|Q8SZC1|Q8SZC1_DROME	FI01402p OS=Drosophila melanogaster GN=BcDNA:RE07395 PE=2 SV=2;RE07395p OS=Drosophila melanogaster GN=CG3641 PE=2 SV=1	2	8	32.7	39.475	349	0	159.19	3//0	3//0	4//0	666290000	94			55524000	197170	7668800	7328200	804990	4215600	10123000	952480	3152300	6438100	14643000	5107000	48344000	45841000	17501000	27646000	55227000	20407000	31998000	46430000	65392000	TRUE	FALSE	TRUE	TRUE	FALSE	TRUE	TRUE	FALSE	TRUE
tr|Q9VFT4|Q9VFT4_DROME	rin	tr|Q9VFT4|Q9VFT4_DROME;tr|Q9NH72|Q9NH72_DROME	tr|Q9VFT4|Q9VFT4_DROME;tr|Q9NH72|Q9NH72_DROME	AT27578p OS=Drosophila melanogaster GN=rin PE=1 SV=1;Rasputin OS=Drosophila melanogaster GN=rin PE=2 SV=1	2	4	7.5	74.942	690	0	48.523	3//0	3//0	4//0	146750000	26			5869900	368580	401110	431520	45591	71902	873950	378730	242980	463070	2592500	8480300	6331700	6876900	6510500	2546300	9544300	14391000	7531300	9173500	22155000	TRUE	FALSE	TRUE	TRUE	FALSE	TRUE	TRUE	FALSE	TRUE
tr|Q9VFV9|Q9VFV9_DROME	Droj2	tr|Q9VFV9|Q9VFV9_DROME	tr|Q9VFV9|Q9VFV9_DROME	DnaJ-like-2, isoform A OS=Drosophila melanogaster GN=Droj2 PE=1 SV=1	1	11	37.2	45.23	403	0	304.49	3//0	3//0	4//0	1024900000	123			48804000	1841500	6562200	3653700	1494500	3694300	9680800	3854800	3470300	4860500	9691100	44199000	65437000	45324000	60930000	53855000	85086000	90010000	65388000	62450000	90263000	TRUE	FALSE	TRUE	TRUE	FALSE	TRUE	TRUE	FALSE	TRUE
tr|Q9VGA3|Q9VGA3_DROME	Dmel\CG4115	tr|Q9VGA3|Q9VGA3_DROME	tr|Q9VGA3|Q9VGA3_DROME	CG4115 OS=Drosophila melanogaster GN=Dmel\CG4115 PE=1 SV=2	1	3	10.5	25.331	220	0	24.358	3//0	3//0	4//0	104660000	9			8722100	1836400	486140	941670	446930	1708600	335070	1201500	609290	951530	204880	21998000	3756200	5562300	7785600	6744700	3746400	12235000	5335700	15546000	3050400	TRUE	FALSE	TRUE	TRUE	FALSE	TRUE	TRUE	FALSE	TRUE
tr|Q9VGM2|Q9VGM2_DROME	fabp	tr|Q9VGM2|Q9VGM2_DROME;tr|Q8IGA2|Q8IGA2_DROME;tr|Q8INK3|Q8INK3_DROME;tr|Q8INK2|Q8INK2_DROME	tr|Q9VGM2|Q9VGM2_DROME;tr|Q8IGA2|Q8IGA2_DROME;tr|Q8INK3|Q8INK3_DROME;tr|Q8INK2|Q8INK2_DROME	Fatty acid binding protein, isoform B OS=Drosophila melanogaster GN=fabp PE=1 SV=1;SD12036p (Fragment) OS=Drosophila melanogaster GN=fabp PE=2 SV=1;Fatty acid binding protein, isoform C OS=Drosophila melanogaster GN=fabp PE=1 SV=1;Fatty acid binding protei	4	3	48.5	14.502	130	0	21.338	3//0	3//0	4//0	24309000	2			3038600		1823400				1107300	107880					6531500				3651900					FALSE	FALSE	FALSE	FALSE	FALSE	FALSE	FALSE	FALSE	FALSE
tr|Q9VH64|Q9VH64_DROME	Dmel\CG8507	tr|Q9VH64|Q9VH64_DROME	tr|Q9VH64|Q9VH64_DROME	CG8507 OS=Drosophila melanogaster GN=Dmel\CG8507 PE=1 SV=1	1	3	9	44.603	379	0	23.355	3//0	3//0	4//0	420460000	30			20022000	463400	1351300	1981200	365150	1439700	4083200	805810	2617900	2127800	4786300	10597000	12157000	23251000	11990000	14510000	37544000	23937000	38401000	30494000	52858000	TRUE	FALSE	TRUE	TRUE	FALSE	TRUE	TRUE	FALSE	TRUE
tr|Q9VHC7|Q9VHC7_DROME	rump	tr|Q9VHC7|Q9VHC7_DROME;tr|A0A0B4K6Z1|A0A0B4K6Z1_DROME;tr|Q8MSI9|Q8MSI9_DROME	tr|Q9VHC7|Q9VHC7_DROME;tr|A0A0B4K6Z1|A0A0B4K6Z1_DROME	FI21236p1 OS=Drosophila melanogaster GN=rump PE=1 SV=1;Rumpelstiltskin, isoform B OS=Drosophila melanogaster GN=rump PE=1 SV=1	3	8	16.5	66.73	632	0	130.15	3//0	3//0	4//0	483140000	82			30196000	575850	4971400	5165400	1100600	2601200	7864100	1607900	1979300	1764300	2566100	16331000	30820000	34030000	26434000	22469000	44189000	35951000	32355000	24516000	25693000	TRUE	FALSE	TRUE	TRUE	FALSE	TRUE	TRUE	FALSE	TRUE
tr|Q9VHE5|Q9VHE5_DROME	RpL34b	tr|Q9VHE5|Q9VHE5_DROME;tr|Q9VBH8|Q9VBH8_DROME;tr|Q8SYG0|Q8SYG0_DROME	tr|Q9VHE5|Q9VHE5_DROME;tr|Q9VBH8|Q9VBH8_DROME;tr|Q8SYG0|Q8SYG0_DROME	RH48056p OS=Drosophila melanogaster GN=RpL34b PE=1 SV=1;FI02850p OS=Drosophila melanogaster GN=RpL34a PE=1 SV=2;RE63456p OS=Drosophila melanogaster GN=RpL34a PE=2 SV=1	3	10	50	18.431	168	0	220.48	3//0	3//0	4//0	1422700000	140			203240000	12339000	32043000	24598000	8811900	38691000	30378000	5469900	20567000	17889000	12458000	80741000	91801000	108000000	76330000	115440000	95457000	55584000	103020000	99247000	56034000	TRUE	FALSE	TRUE	TRUE	FALSE	TRUE	TRUE	FALSE	TRUE
tr|Q9VHH1|Q9VHH1_DROME	anon-WO0140519.182	tr|Q9VHH1|Q9VHH1_DROME;tr|A0A0B4KGJ8|A0A0B4KGJ8_DROME	tr|Q9VHH1|Q9VHH1_DROME;tr|A0A0B4KGJ8|A0A0B4KGJ8_DROME	CG8420, isoform A OS=Drosophila melanogaster GN=anon-WO0140519.182 PE=1 SV=1;CG8420, isoform B OS=Drosophila melanogaster GN=anon-WO0140519.182 PE=4 SV=1	2	3	9.4	57.78	531	0	38.401	3//0	3//0	4//0	96341000	32			6422800	182400	743340	1049000	184660	1864400	463950	371780	537460	1025700		4116800	4092300	8822600	6756600	7288200	3417600	8850100	8293900	7574300		TRUE	FALSE	TRUE	TRUE	FALSE	TRUE	TRUE	FALSE	FALSE
tr|Q9VHL2|Q9VHL2_DROME	CCT7	tr|Q9VHL2|Q9VHL2_DROME	tr|Q9VHL2|Q9VHL2_DROME	LD47396p OS=Drosophila melanogaster GN=CCT7 PE=1 SV=2	1	8	27.4	59.386	544	0	206.03	3//0	3//0	4//0	408610000	48			12382000	672850	1212300	1141800	342220	2374800	2813500	245020	1329200	1145000	1105600	17837000	22012000	18646000	21796000	24770000	29310000	21505000	27165000	32023000	24198000	TRUE	FALSE	TRUE	TRUE	FALSE	TRUE	TRUE	FALSE	TRUE
tr|Q9VI56|Q9VI56_DROME	Dmel\CG1943	tr|Q9VI56|Q9VI56_DROME	tr|Q9VI56|Q9VI56_DROME	CG1943, isoform A OS=Drosophila melanogaster GN=Dmel\CG1943 PE=1 SV=1	1	3	50.8	12.428	118	0	40.775	3//0	3//0	4//0	225090000	21			28136000	563620	871690	387110			2911700	2167300	2352600	1964800	16917000	10846000	5586600	5578500			13994000	20873000	14454000	13308000	57158000	TRUE	FALSE	TRUE	FALSE	FALSE	FALSE	TRUE	FALSE	TRUE
tr|Q9VIZ3|Q9VIZ3_DROME	l(2)37Cb	tr|Q9VIZ3|Q9VIZ3_DROME	tr|Q9VIZ3|Q9VIZ3_DROME	LD25692p OS=Drosophila melanogaster GN=l(2)37Cb PE=1 SV=1	1	2	2.2	102.83	894	0.0023474	11.433	3//0	3//0	4//0	17559000	5			373600			53271			88951				231380			2271200			2792300				4071300	FALSE	FALSE	FALSE	FALSE	FALSE	FALSE	FALSE	FALSE	FALSE
tr|Q9VJ19|Q9VJ19_DROME	RpL30	tr|Q9VJ19|Q9VJ19_DROME;tr|Q8MT23|Q8MT23_DROME;tr|B5RIJ9|B5RIJ9_DROME	tr|Q9VJ19|Q9VJ19_DROME;tr|Q8MT23|Q8MT23_DROME;tr|B5RIJ9|B5RIJ9_DROME	RE25263p OS=Drosophila melanogaster GN=RpL30 PE=1 SV=1;RH09938p OS=Drosophila melanogaster GN=RpL30 PE=2 SV=1;FI02875p (Fragment) OS=Drosophila melanogaster PE=2 SV=1	3	2	31.5	12.234	111	0	170.76	3//0	3//0	4//0	266090000	30			53218000	1932400	12647000	6746400	1244000	11849000	4866900	858490	4327200	3906200	4839100	11104000	26135000	18587000	11176000	21266000	12285000	6174400	13020000	14280000	17471000	TRUE	FALSE	TRUE	TRUE	FALSE	TRUE	TRUE	FALSE	TRUE
tr|Q9VJ80|Q9VJ80_DROME	Dmel\CG10211	tr|Q9VJ80|Q9VJ80_DROME	tr|Q9VJ80|Q9VJ80_DROME	LD42267p OS=Drosophila melanogaster GN=Dmel\CG10211 PE=1 SV=3	1	3	2.9	155.52	1394	0	64.995	3//0	3//0	4//0	22504000	7			308270	26502		74549	55368	151850						2845300		3800900	5279200	4149200						TRUE	FALSE	FALSE	TRUE	FALSE	FALSE	FALSE	TRUE	FALSE	BicDRGFP
tr|Q9VJD1|Q9VJD1_DROME	GCS2beta	tr|Q9VJD1|Q9VJD1_DROME	tr|Q9VJD1|Q9VJD1_DROME	Glucosidase 2 beta subunit, isoform A OS=Drosophila melanogaster GN=GCS2beta PE=1 SV=1	1	2	4	61.539	548	0.002445	12.376	3//0	3//0	4//0	58473000	11			3077500	143440	368910	127590	118570		443300	440450	537060	348980	549200	3668100	3757800	3898200	3422600		6763500	8279700	4967600	6531600	3085100	TRUE	FALSE	TRUE	TRUE	FALSE	FALSE	TRUE	FALSE	TRUE
tr|Q9VJD4|Q9VJD4_DROME	Sgt	tr|Q9VJD4|Q9VJD4_DROME	tr|Q9VJD4|Q9VJD4_DROME	LD24721p OS=Drosophila melanogaster GN=Sgt PE=1 SV=1	1	7	29	36.253	331	0	161.9	3//0	3//0	4//0	763800000	73			54557000	847180	7283200	7520800	2816600	2382300	9518800	3102400	5317700	2618900	13149000	23565000	44862000	52206000	57940000	26293000	55434000	70793000	43678000	33200000	82228000	TRUE	FALSE	TRUE	TRUE	FALSE	TRUE	TRUE	FALSE	TRUE
tr|Q9VJL9|Q9VJL9_DROME	BG:DS02740.2	tr|Q9VJL9|Q9VJL9_DROME	tr|Q9VJL9|Q9VJL9_DROME	AT12460p OS=Drosophila melanogaster GN=BG:DS02740.2 PE=2 SV=2	1	3	7.1	34.05	308	0	17.049	3//0	3//0	4//0	60996000	7			3388700	61884	179950	267340		142030	616970			216190	1904300	2168100	2434200	2616800		1945500	4868200			4970200	13840000	TRUE	FALSE	TRUE	TRUE	FALSE	FALSE	TRUE	FALSE	FALSE
tr|Q9VK69|Q9VK69_DROME	CCT4	tr|Q9VK69|Q9VK69_DROME	tr|Q9VK69|Q9VK69_DROME	T-complex protein 1 subunit delta OS=Drosophila melanogaster GN=CCT4 PE=1 SV=1	1	20	45	57.116	533	0	323.31	3//0	3//0	4//0	2702800000	239			93199000	4785500	9298700	6623400	3592500	10881000	13877000	4781500	12500000	17386000	9473800	159160000	134150000	130330000	138150000	160170000	174470000	219670000	220180000	290990000	157880000	TRUE	FALSE	TRUE	TRUE	FALSE	TRUE	TRUE	FALSE	TRUE
tr|Q9VKC3|Q9VKC3_DROME	Dmel\CG14945	tr|Q9VKC3|Q9VKC3_DROME;tr|Q8MYW3|Q8MYW3_DROME	tr|Q9VKC3|Q9VKC3_DROME	Uncharacterized protein, isoform A OS=Drosophila melanogaster GN=Dmel\CG14945 PE=4 SV=1	2	24	56.6	54.795	482	0	323.31	3//0	3//0	4//0	7932900000	641			317320000	12221000	33392000	59641000	11651000	80553000	17765000	7601100	16042000	17199000	61251000	341280000	375250000	782900000	397570000	869520000	254720000	316510000	335440000	337480000	663050000	TRUE	FALSE	TRUE	TRUE	FALSE	TRUE	TRUE	FALSE	TRUE
tr|Q9VKC5|Q9VKC5_DROME	CT21019	tr|Q9VKC5|Q9VKC5_DROME	tr|Q9VKC5|Q9VKC5_DROME	CG6770 OS=Drosophila melanogaster GN=CT21019 PE=1 SV=1	1	2	46.4	8.0797	69	0.0024938	13.175	3//0	3//0	4//0	77745000	3			19436000		641690				1125800				17669000		6283900				6322000				30253000	FALSE	FALSE	FALSE	FALSE	FALSE	FALSE	FALSE	FALSE	FALSE
tr|Q9VLT7|Q9VLT7_DROME	RpL36A	tr|Q9VLT7|Q9VLT7_DROME;tr|C5WLN8|C5WLN8_DROME;tr|Q29QX9|Q29QX9_DROME	tr|Q9VLT7|Q9VLT7_DROME;tr|C5WLN8|C5WLN8_DROME;tr|Q29QX9|Q29QX9_DROME	IP17351p OS=Drosophila melanogaster GN=RpL36A PE=1 SV=2;TA01007p (Fragment) OS=Drosophila melanogaster GN=RpL36A-RA PE=2 SV=1;IP15820p (Fragment) OS=Drosophila melanogaster PE=2 SV=1	3	4	39.4	12.501	104	0	76.156	3//0	3//0	4//0	284260000	29			94755000	14815000	13623000	10486000	5089300	8023400	11559000	5034700	6111700	10994000	9018200	32791000	27661000	15419000	23410000	15458000	15798000	16385000	20032000	20573000	14076000	TRUE	FALSE	TRUE	TRUE	FALSE	TRUE	TRUE	FALSE	TRUE
tr|Q9VN21|Q9VN21_DROME	lost	tr|Q9VN21|Q9VN21_DROME;tr|Q8IGE9|Q8IGE9_DROME	tr|Q9VN21|Q9VN21_DROME;tr|Q8IGE9|Q8IGE9_DROME	LD30155p OS=Drosophila melanogaster GN=lost PE=1 SV=1;RH35990p (Fragment) OS=Drosophila melanogaster GN=lost PE=2 SV=1	2	24	46.1	59.742	545	0	323.31	3//0	3//0	4//0	3374900000	303			120530000	10383000	17023000	7925900	4519200	22034000	9861000	3887100	3716000	28549000	12633000	284970000	191740000	165880000	189160000	238360000	131780000	219730000	115870000	472960000	209420000	TRUE	FALSE	TRUE	TRUE	FALSE	TRUE	TRUE	FALSE	TRUE
tr|Q9VN31|Q9VN31_DROME	Fip1	tr|Q9VN31|Q9VN31_DROME	tr|Q9VN31|Q9VN31_DROME	Factor interacting with poly(A) polymerase 1 OS=Drosophila melanogaster GN=Fip1 PE=1 SV=1	1	3	5.4	78.615	701	0	22.57	3//0	3//0	4//0	194380000	18			11434000	198760	461690	586710	60716	275670	1295100	703210	1683100	2434200	3735100	4751800	6395600	7504900	5337300	4238500	15927000	18720000	20674000	20599000	22229000	TRUE	FALSE	TRUE	TRUE	FALSE	TRUE	TRUE	FALSE	TRUE
tr|Q9VNB9|Q9VNB9_DROME	RpL35A	tr|Q9VNB9|Q9VNB9_DROME	tr|Q9VNB9|Q9VNB9_DROME	GEO07455p1 OS=Drosophila melanogaster GN=RpL35A PE=1 SV=1	1	13	66.9	17.655	157	0	323.31	3//0	3//0	4//0	1465600000	93			162850000	19912000	29901000	15824000	11586000	23803000	20695000	9307600	10077000	11702000	10041000	175500000	117730000	55774000	169840000	111370000	76754000	141510000	42771000	65724000	73852000	TRUE	FALSE	TRUE	TRUE	FALSE	TRUE	TRUE	FALSE	TRUE
tr|Q9VP57|Q9VP57_DROME	pzg	tr|Q9VP57|Q9VP57_DROME	tr|Q9VP57|Q9VP57_DROME	LD15904p OS=Drosophila melanogaster GN=pzg PE=1 SV=1	1	6	7.6	105.08	996	0	66.393	3//0	3//0	4//0	282150000	53			8817100	1133100	1135400	980640	466800	1188900	889370	893690	415820	1121300	592040	28005000	15778000	23194000	28430000	17489000	17384000	22132000	15116000	30163000	11877000	TRUE	FALSE	TRUE	TRUE	FALSE	TRUE	TRUE	FALSE	TRUE
tr|Q9VPB3|Q9VPB3_DROME	tzn	tr|Q9VPB3|Q9VPB3_DROME;tr|Q8IPU3|Q8IPU3_DROME;tr|H1UUD4|H1UUD4_DROME;tr|E4NKL2|E4NKL2_DROME;tr|Q9I7P8|Q9I7P8_DROME	tr|Q9VPB3|Q9VPB3_DROME;tr|Q8IPU3|Q8IPU3_DROME;tr|H1UUD4|H1UUD4_DROME;tr|E4NKL2|E4NKL2_DROME;tr|Q9I7P8|Q9I7P8_DROME	LD26447p OS=Drosophila melanogaster GN=tzn PE=1 SV=2;Tenzing norgay, isoform C OS=Drosophila melanogaster GN=tzn PE=1 SV=1;FI19313p1 (Fragment) OS=Drosophila melanogaster GN=CG4365-RC PE=2 SV=1;AT09325p (Fragment) OS=Drosophila melanogaster GN=CG4365-RC PE	5	7	26.6	34.183	305	0	323.31	3//0	3//0	4//0	506990000	91			29823000	1118300	2708400	2772500	1349100	1324300	5081800	1811600	1983900	3935200	7737500	26867000	24257000	24467000	38875000	12467000	34945000	44329000	27626000	44743000	57462000	TRUE	FALSE	TRUE	TRUE	FALSE	TRUE	TRUE	FALSE	TRUE
tr|Q9VPX7|Q9VPX7_DROME	capt	tr|Q9VPX7|Q9VPX7_DROME;tr|Q7KN55|Q7KN55_DROME;tr|Q9VPX6|Q9VPX6_DROME	tr|Q9VPX7|Q9VPX7_DROME;tr|Q7KN55|Q7KN55_DROME;tr|Q9VPX6|Q9VPX6_DROME	Adenylyl cyclase-associated protein OS=Drosophila melanogaster GN=capt PE=1 SV=2;Adenylyl cyclase-associated protein (Fragment) OS=Drosophila melanogaster GN=capt PE=2 SV=1;Adenylyl cyclase-associated protein OS=Drosophila melanogaster GN=capt PE=1 SV=2	3	4	16.3	45.604	424	0	57.568	3//0	3//0	4//0	202180000	14			8087000	32199	1007900	720660	235910	591380	1830600	292180	363680		3012500		12631000	10698000	11767000	6691100	15798000	15718000	9871900		31600000	TRUE	FALSE	TRUE	TRUE	FALSE	TRUE	TRUE	FALSE	FALSE
tr|Q9VQE0|Q9VQE0_DROME	Drp1	tr|Q9VQE0|Q9VQE0_DROME;tr|Q8IHG0|Q8IHG0_DROME;tr|Q8T9L0|Q8T9L0_DROME	tr|Q9VQE0|Q9VQE0_DROME;tr|Q8IHG0|Q8IHG0_DROME	Dynamin related protein 1, isoform A OS=Drosophila melanogaster GN=Drp1 PE=1 SV=1;AT04516p OS=Drosophila melanogaster GN=Drp1 PE=2 SV=1	3	12	23.9	82.565	735	0	217.91	3//0	3//0	4//0	860040000	122			19112000	1076100	2464300	3187600	791910	3902600	1066500	742770	1826600	1948100	2105700	50655000	50650000	66731000	56064000	68700000	26656000	49307000	55659000	69408000	51146000	TRUE	FALSE	TRUE	TRUE	FALSE	TRUE	TRUE	FALSE	TRUE
tr|Q9VQF5|Q9VQF5_DROME	Cwc25	tr|Q9VQF5|Q9VQF5_DROME	tr|Q9VQF5|Q9VQF5_DROME	Cwc25 OS=Drosophila melanogaster GN=Cwc25 PE=2 SV=1	1	2	4.4	61.876	521	0.0023364	11.134	3//0	3//0	4//0	6774700	3			322610			74723		56900					190980			1095600		806380					1760100	FALSE	FALSE	FALSE	FALSE	FALSE	FALSE	TRUE	FALSE	FALSE
tr|Q9VQX3|Q9VQX3_DROME	lectin-24Db	tr|Q9VQX3|Q9VQX3_DROME	tr|Q9VQX3|Q9VQX3_DROME	HL05328p OS=Drosophila melanogaster GN=lectin-24Db PE=2 SV=1	1	2	7.5	41.546	359	0.0023419	11.177	3//0	3//0	4//0	536830000	7			24401000	2800700	4707700	4323100	2445500	6325200	3022000		448090	12288	316940	44944000	41134000	54144000	51543000	33269000	49059000		31564000	4001600	35912000	TRUE	FALSE	TRUE	TRUE	FALSE	TRUE	TRUE	FALSE	FALSE
tr|Q9VRN0|Q9VRN0_DROME	Dmel\CG10591	tr|Q9VRN0|Q9VRN0_DROME;tr|Q8MR23|Q8MR23_DROME	tr|Q9VRN0|Q9VRN0_DROME;tr|Q8MR23|Q8MR23_DROME	Uncharacterized protein OS=Drosophila melanogaster GN=Dmel\CG10591 PE=4 SV=2;LD26105p (Fragment) OS=Drosophila melanogaster GN=CG10591 PE=2 SV=1	2	4	9.6	32.208	312	0	23.995	3//0	3//0	4//0	189170000	4			23647000	1091100	452500	1391600	687230	1082900	473460	4245800	3931200	10291000		8399100	6812000	5750000	8801800	4959000	7415200	48606000	9673700	57834000		TRUE	FALSE	TRUE	TRUE	FALSE	TRUE	TRUE	FALSE	FALSE
tr|Q9VRQ1|Q9VRQ1_DROME	kri	tr|Q9VRQ1|Q9VRQ1_DROME;tr|M9PHI7|M9PHI7_DROME	tr|Q9VRQ1|Q9VRQ1_DROME;tr|M9PHI7|M9PHI7_DROME	Krishah, isoform A OS=Drosophila melanogaster GN=kri PE=1 SV=1;Krishah, isoform B OS=Drosophila melanogaster GN=kri PE=1 SV=1	2	3	15.3	28.776	261	0	25.564	3//0	3//0	4//0	124760000	25			12476000	3053100	1960600	1832800	768550	2648300	1197000	73825	74375	504500	363310	27753000	10645000	9192400	10687000	11310000	4663800	3041700	1803100	4619500	2984800	TRUE	FALSE	TRUE	TRUE	FALSE	TRUE	TRUE	FALSE	TRUE
tr|Q9VSD9|Q9VSD9_DROME	Uba2	tr|Q9VSD9|Q9VSD9_DROME;tr|Q7KUA4|Q7KUA4_DROME;tr|Q7KJV6|Q7KJV6_DROME	tr|Q9VSD9|Q9VSD9_DROME;tr|Q7KUA4|Q7KUA4_DROME;tr|Q7KJV6|Q7KJV6_DROME	Smt3 activating enzyme 2 OS=Drosophila melanogaster GN=Uba2 PE=2 SV=3;LD22577p OS=Drosophila melanogaster GN=Uba2 PE=1 SV=1;Ubiquitin-like protein activating enzyme OS=Drosophila melanogaster GN=Uba2 PE=2 SV=1	3	2	3.1	77.68	700	0.0024272	12.301	3//0	3//0	4//0	84676000	9			2646100	175880	221730	259010	223660	195450	332010	95654	272700	229120	640910	5276600	3010300	4674600	9756500	3222800	5210100	6670000	5461800	5590400	9786200	TRUE	FALSE	TRUE	TRUE	FALSE	TRUE	TRUE	FALSE	TRUE
tr|Q9VSL9|Q9VSL9_DROME	Dmel\CG6638	tr|Q9VSL9|Q9VSL9_DROME	tr|Q9VSL9|Q9VSL9_DROME	CG6638 OS=Drosophila melanogaster GN=Dmel\CG6638 PE=1 SV=1	1	3	10	46.195	420	0	23.89	3//0	3//0	4//0	125330000	1			5013300	496880	516440	1097500	420980	1031100		115480	294830	527360	512720			14129000								TRUE	FALSE	TRUE	TRUE	FALSE	FALSE	TRUE	FALSE	TRUE
tr|Q9VSS1|Q9VSS1_DROME	pix	tr|Q9VSS1|Q9VSS1_DROME	tr|Q9VSS1|Q9VSS1_DROME	Pixie, isoform A OS=Drosophila melanogaster GN=pix PE=1 SV=1	1	4	8.3	69.298	611	0	46.124	3//0	3//0	4//0	371440000	14			11256000	610870	1543000	3971200	311040	3110700	724440	190540	794040			13400000	12722000	55530000	40996000	43358000	16489000	10687000	14574000			TRUE	FALSE	TRUE	TRUE	FALSE	TRUE	TRUE	FALSE	FALSE
tr|Q9VTZ7|Q9VTZ7_DROME	anon-WO0172774.58	tr|Q9VTZ7|Q9VTZ7_DROME	tr|Q9VTZ7|Q9VTZ7_DROME	CG4069 OS=Drosophila melanogaster GN=anon-WO0172774.58 PE=1 SV=1	1	17	36.7	56.351	509	0	323.31	3//0	3//0	4//0	3670700000	282			183540000	5977600	20106000	25824000	4713800	25397000	34327000	5369700	22811000	16121000	22889000	143080000	192350000	253000000	174550000	229750000	309420000	148730000	292340000	222000000	224560000	TRUE	FALSE	TRUE	TRUE	FALSE	TRUE	TRUE	FALSE	TRUE
tr|Q9VU35|Q9VU35_DROME	anon-WO0118547.175	tr|Q9VU35|Q9VU35_DROME;tr|Q9VFN5|Q9VFN5_DROME	tr|Q9VU35|Q9VU35_DROME	RH34413p OS=Drosophila melanogaster GN=anon-WO0118547.175 PE=1 SV=1	2	9	73.8	11.016	103	0	76.095	3//0	3//0	4//0	596200000	43			85172000	1237300	2207400	1634300	400290	268320	7709700	17947000	25563000	12944000	15260000	8526000	10272000	4052600	6047800	3584200	21287000	233990000	93846000	45843000	42202000	TRUE	FALSE	TRUE	TRUE	FALSE	TRUE	TRUE	FALSE	TRUE
tr|Q9VUB8|Q9VUB8_DROME	endos	tr|Q9VUB8|Q9VUB8_DROME	tr|Q9VUB8|Q9VUB8_DROME	Endosulfine, isoform A OS=Drosophila melanogaster GN=endos PE=1 SV=1	1	2	21	12.949	119	0.0024876	13.136	3//0	3//0	4//0	44225000	4			11056000				325990			383590	844200		9502600				4457700			3455900	4110700		15469000	FALSE	TRUE	FALSE	FALSE	FALSE	FALSE	TRUE	FALSE	FALSE	WT
tr|Q9VUC1|Q9VUC1_DROME	Hsc70Cb	tr|Q9VUC1|Q9VUC1_DROME;tr|M9MSL3|M9MSL3_DROME;tr|Q9XZT5|Q9XZT5_DROME	tr|Q9VUC1|Q9VUC1_DROME;tr|M9MSL3|M9MSL3_DROME;tr|Q9XZT5|Q9XZT5_DROME	Hsc70Cb, isoform A OS=Drosophila melanogaster GN=Hsc70Cb PE=1 SV=1;Hsc70Cb, isoform G OS=Drosophila melanogaster GN=Hsc70Cb PE=1 SV=1;Heatshock protein cognate 70Cb OS=Drosophila melanogaster GN=Hsc70Cb PE=3 SV=1	3	2	4.5	88.5	804	0	16.738	3//0	3//0	4//0	2713800	3			58995							58995										3593900				FALSE	TRUE	FALSE	FALSE	TRUE	FALSE	FALSE	FALSE	FALSE
tr|Q9VUU8|Q9VUU8_DROME	BcDNA:RE26825	tr|Q9VUU8|Q9VUU8_DROME;tr|Q9VUU7|Q9VUU7_DROME;tr|Q8SYZ3|Q8SYZ3_DROME	tr|Q9VUU8|Q9VUU8_DROME;tr|Q9VUU7|Q9VUU7_DROME	MIP04739p OS=Drosophila melanogaster GN=BcDNA:RE26825 PE=2 SV=1;GEO09665p1 OS=Drosophila melanogaster GN=BcDNA:RE63284 PE=2 SV=1	3	5	62.3	8.756	77	0	77.75	3//0	3//0	4//0	1113000000	31			278250000	14754000	36215000	40542000	4861500	45172000	46005000	5052300	27553000	24795000	33301000	74089000	58655000	86367000	46068000	66734000	69825000	50191000	63164000	61322000	74279000	TRUE	FALSE	TRUE	TRUE	FALSE	TRUE	TRUE	FALSE	TRUE
tr|Q9VV75|Q9VV75_DROME	UQCR-C2	tr|Q9VV75|Q9VV75_DROME	tr|Q9VV75|Q9VV75_DROME	AT02348p OS=Drosophila melanogaster GN=UQCR-C2 PE=1 SV=1	1	10	35	45.415	440	0	323.31	3//0	3//0	4//0	600820000	108			25034000	892090	5332200	842070	1094900	3043300	6375700	171370	167850	326020	6788600	25149000	49987000	12791000	39496000	33856000	68269000	7748300	7177200	14281000	79229000	TRUE	FALSE	TRUE	TRUE	FALSE	TRUE	TRUE	FALSE	TRUE
tr|Q9VVU1|Q9VVU1_DROME	GH07925p	tr|Q9VVU1|Q9VVU1_DROME;tr|Q95U46|Q95U46_DROME	tr|Q9VVU1|Q9VVU1_DROME;tr|Q95U46|Q95U46_DROME	CG3902 OS=Drosophila melanogaster GN=GH07925p PE=1 SV=1;GH07925p OS=Drosophila melanogaster GN=CG3902 PE=2 SV=1	2	10	21.7	45.366	414	0	323.31	3//0	3//0	4//0	1060300000	93			50491000	3015000	6565500	6189500	1899700	7509600	4853400	2334700	7422700	6701000	4000100	82327000	56200000	69492000	71965000	66129000	47261000	68379000	82662000	107150000	43403000	TRUE	FALSE	TRUE	TRUE	FALSE	TRUE	TRUE	FALSE	TRUE
tr|Q9VVU2|Q9VVU2_DROME	RpL26	tr|Q9VVU2|Q9VVU2_DROME;tr|Q7JRQ1|Q7JRQ1_DROME	tr|Q9VVU2|Q9VVU2_DROME	GEO07453p1 OS=Drosophila melanogaster GN=RpL26 PE=1 SV=1	2	7	43.6	17.281	149	0	67.931	3//0	3//0	4//0	1316100000	89			188020000	19976000	27108000	23815000	9961900	23884000	22466000	8994500	15073000	18604000	18135000	125740000	89651000	94356000	85717000	80119000	77647000	80615000	79116000	96451000	67843000	TRUE	FALSE	TRUE	TRUE	FALSE	TRUE	TRUE	FALSE	TRUE
tr|Q9VVW7|Q9VVW7_DROME	CNPYb	tr|Q9VVW7|Q9VVW7_DROME;tr|Q95S24|Q95S24_DROME	tr|Q9VVW7|Q9VVW7_DROME;tr|Q95S24|Q95S24_DROME	Uncharacterized protein OS=Drosophila melanogaster GN=CNPYb PE=1 SV=2;GM14561p OS=Drosophila melanogaster GN=CNPYb PE=2 SV=1	2	3	19.5	25.632	221	0	21.614	3//0	3//0	4//0	61058000	3			6105800		1450800	764880	83162	643820	1387900	220230	306640	116190	1132200		3821600	3864800	3377400	2972400	3822500	3640800	3407300	2824700	4927500	TRUE	FALSE	FALSE	TRUE	FALSE	TRUE	TRUE	FALSE	TRUE
tr|Q9VW54|Q9VW54_DROME	Rpn1	tr|Q9VW54|Q9VW54_DROME	tr|Q9VW54|Q9VW54_DROME	26S proteasome regulatory complex subunit p97 OS=Drosophila melanogaster GN=Rpn1 PE=1 SV=2	1	7	10.4	102.28	919	0	61.517	3//0	3//0	4//0	254840000	22			5200700	299170	831310	398780	287130	861020	1277100	279970	229590	96908	639760	11601000	24633000	16569000	11278000	25773000	16350000	12375000	14223000	10432000	16683000	TRUE	FALSE	TRUE	TRUE	FALSE	TRUE	TRUE	FALSE	TRUE
tr|Q9VWD9|Q9VWD9_DROME	Ubqn	tr|Q9VWD9|Q9VWD9_DROME	tr|Q9VWD9|Q9VWD9_DROME	LD38919p OS=Drosophila melanogaster GN=Ubqn PE=1 SV=1	1	4	13.5	58.836	547	0	80.743	3//0	3//0	4//0	42258000	20			1920800				34346		221990	411570		120930	1132000				3005600		4250100	7999900		4503800	12160000	FALSE	TRUE	FALSE	TRUE	FALSE	FALSE	TRUE	FALSE	FALSE	WT
tr|Q9VWV6|Q9VWV6_DROME	Tsf1	tr|Q9VWV6|Q9VWV6_DROME;tr|O97355|O97355_DROME;tr|A9UNH0|A9UNH0_DROME;tr|F6J843|F6J843_DROME;tr|F6J842|F6J842_DROME;tr|F6J836|F6J836_DROME	tr|Q9VWV6|Q9VWV6_DROME;tr|O97355|O97355_DROME;tr|A9UNH0|A9UNH0_DROME	Transferrin OS=Drosophila melanogaster GN=Tsf1 PE=1 SV=1;Transferrin OS=Drosophila melanogaster GN=Tsf1 PE=2 SV=1;LP08340p (Fragment) OS=Drosophila melanogaster PE=2 SV=1	6	3	5.5	71.811	641	0	18.913	3//0	3//0	4//0	12609000	6			360250										360250										7027000	FALSE	TRUE	FALSE	FALSE	TRUE	FALSE	FALSE	FALSE	FALSE
tr|Q9VX15|Q9VX15_DROME	DmRFC2	tr|Q9VX15|Q9VX15_DROME	tr|Q9VX15|Q9VX15_DROME	CG8142 OS=Drosophila melanogaster GN=DmRFC2 PE=1 SV=2	1	5	14.4	39.554	353	0	81.38	3//0	3//0	4//0	282480000	14			15693000	1918300	2484000	2955800	1254200	2167600	1253300	320570	709850	1012500	1617100	32895000	16595000	18022000	38030000	16766000	11399000	11631000	10263000	13935000	21308000	TRUE	FALSE	TRUE	TRUE	FALSE	TRUE	TRUE	FALSE	TRUE
tr|Q9VXQ5|Q9VXQ5_DROME	CCT6	tr|Q9VXQ5|Q9VXQ5_DROME	tr|Q9VXQ5|Q9VXQ5_DROME	GH13725p OS=Drosophila melanogaster GN=CCT6 PE=1 SV=1	1	21	49.7	58.246	533	0	323.31	3//0	3//0	4//0	2924800000	336			91399000	4636800	14259000	8509400	3592400	12124000	17958000	2924800	10301000	7246800	9847600	154360000	210630000	147770000	164160000	174660000	237190000	140160000	207390000	172700000	181980000	TRUE	FALSE	TRUE	TRUE	FALSE	TRUE	TRUE	FALSE	TRUE
tr|Q9VXR5|Q9VXR5_DROME	BEST:LD38280	tr|Q9VXR5|Q9VXR5_DROME;tr|A8E715|A8E715_DROME;tr|Q8T9H2|Q8T9H2_DROME	tr|Q9VXR5|Q9VXR5_DROME	CG9281, isoform B OS=Drosophila melanogaster GN=BEST:LD38280 PE=1 SV=1	3	13	20.6	69.501	611	0	214.91	3//0	3//0	4//0	996500000	98			31141000	2271200	4950600	3344000	1187600	4356500	4082300	1496300	2179300	3734100	3538900	74628000	58969000	54170000	74660000	57027000	54656000	65328000	60571000	77510000	65533000	TRUE	FALSE	TRUE	TRUE	FALSE	TRUE	TRUE	FALSE	TRUE
tr|Q9VY91|Q9VY91_DROME	Pdcd4	tr|Q9VY91|Q9VY91_DROME;tr|B4YX27|B4YX27_DROME;tr|B4YX26|B4YX26_DROME;tr|F6J2G8|F6J2G8_DROME;tr|F6J2G6|F6J2G6_DROME;tr|F6J2G4|F6J2G4_DROME;tr|A9YHE2|A9YHE2_DROME;tr|A9YHD3|A9YHD3_DROME;tr|A9YHD2|A9YHD2_DROME	tr|Q9VY91|Q9VY91_DROME	LD21074p OS=Drosophila melanogaster GN=Pdcd4 PE=1 SV=2	9	3	9.4	56.354	509	0	16.893	3//0	3//0	4//0	53403000	6			2543000	274700	661080	185040	58373	256200	319130	140490	85316	161140	401540	4139100	3840400	2096500	3180300	3608900	2521400	4463800	2152200	2865500	4746700	TRUE	FALSE	TRUE	TRUE	FALSE	TRUE	TRUE	FALSE	TRUE
tr|Q9VYD8|Q9VYD8_DROME	Rbp1-like	tr|Q9VYD8|Q9VYD8_DROME;tr|M9MS48|M9MS48_DROME	tr|Q9VYD8|Q9VYD8_DROME;tr|M9MS48|M9MS48_DROME	RE47308p OS=Drosophila melanogaster GN=Rbp1-like PE=2 SV=2;Rbp1-like, isoform B OS=Drosophila melanogaster GN=Rbp1-like PE=4 SV=1	2	13	70.9	16.799	158	0	323.31	3//0	3//0	4//0	11058000000	442			1228700000	41389000	94042000	174090000	29063000	99647000	131830000	66591000	261490000	202880000	127640000	337100000	404900000	861640000	362800000	480580000	554900000	819230000	1498100000	1265800000	578390000	TRUE	FALSE	TRUE	TRUE	FALSE	TRUE	TRUE	FALSE	TRUE
tr|Q9VYE9|Q9VYE9_DROME	Dmel\CG1622	tr|Q9VYE9|Q9VYE9_DROME;tr|Q8MR43|Q8MR43_DROME;tr|X2JF51|X2JF51_DROME;tr|M9PHQ4|M9PHQ4_DROME;tr|E8NH69|E8NH69_DROME	tr|Q9VYE9|Q9VYE9_DROME;tr|Q8MR43|Q8MR43_DROME;tr|X2JF51|X2JF51_DROME;tr|M9PHQ4|M9PHQ4_DROME;tr|E8NH69|E8NH69_DROME	CG1622, isoform A OS=Drosophila melanogaster GN=Dmel\CG1622 PE=1 SV=1;GM12605p OS=Drosophila melanogaster GN=CG1622 PE=2 SV=1;CG1622, isoform C OS=Drosophila melanogaster GN=Dmel\CG1622 PE=1 SV=1;CG1622, isoform B OS=Drosophila melanogaster GN=Dmel\CG1622	5	2	7.3	45.473	398	0.0026042	14.816	3//0	3//0	4//0	141080000	37			7425300	133800	526890	1103900		678210	1549100		714490	595160	2123700	8275000	4926900	11490000		5992100	10467000		7446100	9369000	15588000	TRUE	FALSE	TRUE	TRUE	FALSE	FALSE	TRUE	FALSE	FALSE
tr|Q9VZ69|Q9VZ69_DROME	Imp	tr|Q9VZ69|Q9VZ69_DROME;tr|Q0KHU2|Q0KHU2_DROME;tr|Q8IR99|Q8IR99_DROME;tr|Q8IGK4|Q8IGK4_DROME;tr|E1JJM0|E1JJM0_DROME;tr|M9NF14|M9NF14_DROME	tr|Q9VZ69|Q9VZ69_DROME;tr|Q0KHU2|Q0KHU2_DROME;tr|Q8IR99|Q8IR99_DROME;tr|Q8IGK4|Q8IGK4_DROME;tr|E1JJM0|E1JJM0_DROME;tr|M9NF14|M9NF14_DROME	IGF-II mRNA-binding protein OS=Drosophila melanogaster GN=Imp PE=1 SV=2;IGF-II mRNA-binding protein, isoform K OS=Drosophila melanogaster GN=Imp PE=1 SV=2;IGF-II mRNA-binding protein, isoform D OS=Drosophila melanogaster GN=Imp PE=1 SV=1;RE72930p OS=Drosop	6	30	48.2	62.129	566	0	323.31	3//0	3//0	4//0	2242700000	139			93444000		533080	281370	27822	412280	253660	17614	173530	502740	91242000		5390600	2278400	402350	4392300	1500700	1452300	2109200	2732400	1203400000	TRUE	FALSE	FALSE	TRUE	FALSE	TRUE	TRUE	FALSE	TRUE
tr|Q9VZY0|Q9VZY0_DROME	Non2	tr|Q9VZY0|Q9VZY0_DROME	tr|Q9VZY0|Q9VZY0_DROME	LD45195p OS=Drosophila melanogaster GN=Non2 PE=1 SV=1	1	14	52.9	27.493	244	0	323.31	3//0	3//0	4//0	1882900000	158			171170000	2853300	9926900	18755000	2781500	14508000	25870000	10639000	47491000	25191000	13155000	52195000	60049000	117450000	76560000	87598000	112080000	152390000	261350000	179660000	101350000	TRUE	FALSE	TRUE	TRUE	FALSE	TRUE	TRUE	FALSE	TRUE
tr|Q9W0S7|Q9W0S7_DROME	Tudor-SN	tr|Q9W0S7|Q9W0S7_DROME;tr|Q8T0F1|Q8T0F1_DROME	tr|Q9W0S7|Q9W0S7_DROME	LD20211p OS=Drosophila melanogaster GN=Tudor-SN PE=1 SV=1	2	8	13.3	103.1	926	0	168.04	3//0	3//0	4//0	403810000	57			7342100	406350	1353200	513880	190800	985440	957280	77874	260610	111600	2485000	32055000	23569000	17598000	22981000	23305000	21025000	18720000	14433000	14695000	44245000	TRUE	FALSE	TRUE	TRUE	FALSE	TRUE	TRUE	FALSE	TRUE
tr|Q9W0X2|Q9W0X2_DROME	Phk-3	tr|Q9W0X2|Q9W0X2_DROME	tr|Q9W0X2|Q9W0X2_DROME	GEO07322p1 OS=Drosophila melanogaster GN=Phk-3 PE=2 SV=1	1	2	21.5	13.514	121	0	22.931	3//0	3//0	4//0	50018000	12			8336300		4130200	425050		3083300	697730						6588100	5951900		6390600	4121200					TRUE	FALSE	FALSE	TRUE	FALSE	FALSE	FALSE	TRUE	FALSE	BicDRGFP
tr|Q9W1B9|Q9W1B9_DROME	RpL12	tr|Q9W1B9|Q9W1B9_DROME;tr|Q4V5X9|Q4V5X9_DROME	tr|Q9W1B9|Q9W1B9_DROME;tr|Q4V5X9|Q4V5X9_DROME	GEO07602p1 OS=Drosophila melanogaster GN=RpL12 PE=1 SV=1;IP07888p OS=Drosophila melanogaster GN=RpL12 PE=2 SV=1	2	10	52.1	17.673	165	0	323.31	3//0	3//0	4//0	4666400000	324			518490000	57493000	84568000	96590000	38969000	105140000	64094000	20921000	24262000	11577000	14877000	506290000	351020000	444900000	503860000	411050000	284290000	276990000	158330000	88371000	83107000	TRUE	FALSE	TRUE	TRUE	FALSE	TRUE	TRUE	FALSE	TRUE
tr|Q9W1G7|Q9W1G7_DROME	Nap1	tr|Q9W1G7|Q9W1G7_DROME;tr|Q24150|Q24150_DROME	tr|Q9W1G7|Q9W1G7_DROME;tr|Q24150|Q24150_DROME	LD21576p OS=Drosophila melanogaster GN=Nap1 PE=1 SV=1;Nucleosome assembly protein NAP-1 OS=Drosophila melanogaster GN=Nap1 PE=1 SV=1	2	2	7.8	42.767	370	0	16.75	3//0	3//0	4//0	39120000	9			2301200		415060	31335		35062	293110		680220	707550	138820		3392700	2284500		2046800	2167200		4042600	5782200	3973900	TRUE	FALSE	FALSE	TRUE	FALSE	FALSE	TRUE	FALSE	FALSE
tr|Q9W1H5|Q9W1H5_DROME	DCP1	tr|Q9W1H5|Q9W1H5_DROME;tr|Q52KA4|Q52KA4_DROME	tr|Q9W1H5|Q9W1H5_DROME;tr|Q52KA4|Q52KA4_DROME	Decapping protein 1, isoform A OS=Drosophila melanogaster GN=DCP1 PE=1 SV=1;GH04763p (Fragment) OS=Drosophila melanogaster GN=CG11183 PE=2 SV=1	2	3	9.9	41.359	372	0	19.275	3//0	3//0	4//0	74626000	5			3927700	275250	686760	610660	145640	323860	101540	178560	510930	787360	307120	7447100	4490900	5143300	5172700	3696800	3685900	6275700	4547400	6040900	4505600	TRUE	FALSE	TRUE	TRUE	FALSE	TRUE	TRUE	FALSE	TRUE
tr|Q9W1H8|Q9W1H8_DROME	Thiolase	tr|Q9W1H8|Q9W1H8_DROME;tr|O77466|O77466_DROME	tr|Q9W1H8|Q9W1H8_DROME;tr|O77466|O77466_DROME	GH13256p OS=Drosophila melanogaster GN=Thiolase PE=1 SV=1;Thiolase OS=Drosophila melanogaster GN=Thiolase PE=2 SV=1	2	4	9	50.641	469	0	33.364	3//0	3//0	4//0	406090000	26			16921000	293700	2245400	2080500	306170	2728600	2219500	164950	1745300	2380300	2756100	14828000	19796000	24781000	15273000	24317000	19430000	18017000	22490000	34980000	36802000	TRUE	FALSE	TRUE	TRUE	FALSE	TRUE	TRUE	FALSE	TRUE
tr|Q9W1I6|Q9W1I6_DROME	ytr	tr|Q9W1I6|Q9W1I6_DROME;tr|Q8I7W6|Q8I7W6_DROME	tr|Q9W1I6|Q9W1I6_DROME;tr|Q8I7W6|Q8I7W6_DROME	LD12035p OS=Drosophila melanogaster GN=ytr PE=1 SV=1;Putative RNA-binding protein OS=Drosophila melanogaster GN=ytr PE=2 SV=1	2	3	24.2	21.544	194	0	84.072	3//0	3//0	4//0	451040000	11			50116000	577470	1999400	9675400	500030	4510300	5554600	2487800	9199400	10594000	5017900	14519000	13500000	43769000	10600000	18654000	23644000	30171000	47787000	57643000	23798000	TRUE	FALSE	TRUE	TRUE	FALSE	TRUE	TRUE	FALSE	TRUE
tr|Q9W229|Q9W229_DROME	RpS24	tr|Q9W229|Q9W229_DROME	tr|Q9W229|Q9W229_DROME	40S ribosomal protein S24 OS=Drosophila melanogaster GN=RpS24 PE=1 SV=1	1	3	26	15.048	131	0	40.873	3//0	3//0	4//0	424550000	37			70758000	6730400	13234000	9949300	3155000	11197000	12386000	1015200	2133200	1619200	9338400	43211000	32773000	22447000	35783000	23468000	27142000	14399000	12707000	22108000	22274000	TRUE	FALSE	TRUE	TRUE	FALSE	TRUE	TRUE	FALSE	TRUE
tr|Q9W230|Q9W230_DROME	CG3732	tr|Q9W230|Q9W230_DROME	tr|Q9W230|Q9W230_DROME	Zinc finger Ran-binding domain-containing protein 2 OS=Drosophila melanogaster GN=CG3732 PE=2 SV=1	1	2	7.1	31.033	282	0	34.935	3//0	3//0	4//0	262250000	24			21854000	504200	2628000	3436600	653170	1905100	5181700	416510	1276200	2151300	3701600	7768400	14128000	20365000	14696000	12501000	26014000	10172000	10048000	15701000	21307000	TRUE	FALSE	TRUE	TRUE	FALSE	TRUE	TRUE	FALSE	TRUE
tr|Q9W2N6|Q9W2N6_DROME	CG9346	tr|Q9W2N6|Q9W2N6_DROME;tr|Q7K0X5|Q7K0X5_DROME	tr|Q9W2N6|Q9W2N6_DROME;tr|Q7K0X5|Q7K0X5_DROME	CG9346 OS=Drosophila melanogaster GN=CG9346 PE=1 SV=1;LD23810p (Fragment) OS=Drosophila melanogaster GN=CG9346 PE=2 SV=1	2	2	2.8	108.45	957	0	16.995	3//0	3//0	4//0	36708000	3			815730	98262	58617	81304	12143			48980	377460	138960		2659400	2680700	3156900	1908000			4518700	7140400	5015200		TRUE	FALSE	TRUE	FALSE	FALSE	FALSE	TRUE	FALSE	FALSE
tr|Q9W2X6|Q9W2X6_DROME	ATPsyndelta	tr|Q9W2X6|Q9W2X6_DROME	tr|Q9W2X6|Q9W2X6_DROME	ATP synthase, delta subunit, isoform A OS=Drosophila melanogaster GN=ATPsyndelta PE=1 SV=1	1	2	19.1	16.728	157	0	24.619	3//0	3//0	4//0	27487000	6			3926700	185310	273690	769420		840000	249680			352280	1256300	1530500	1860900	2340000		2506300	1734800			1974700	3557500	TRUE	FALSE	TRUE	TRUE	FALSE	FALSE	TRUE	FALSE	FALSE
tr|Q9W335|Q9W335_DROME	l(1)G0320	tr|Q9W335|Q9W335_DROME	tr|Q9W335|Q9W335_DROME	LD26546p OS=Drosophila melanogaster GN=l(1)G0320 PE=1 SV=1	1	2	8.3	33.03	302	0	16.453	3//0	3//0	4//0	320520000	16			53421000	3646300	9167500	12077000	1082500	12325000	2118300	811170	5695500	5030200	1467500	20785000	20199000	46896000	11981000	35403000	5615700	7281400	21468000	15020000	4586600	TRUE	FALSE	TRUE	TRUE	FALSE	TRUE	TRUE	FALSE	TRUE
tr|Q9W392|Q9W392_DROME	CCT2	tr|Q9W392|Q9W392_DROME	tr|Q9W392|Q9W392_DROME	CG7033 OS=Drosophila melanogaster GN=CCT2 PE=1 SV=2	1	21	52.9	58.063	535	0	323.31	3//0	3//0	4//0	2982200000	263			90370000	4545700	13387000	7358700	3698100	9362400	22335000	3911200	9179500	7298100	9294400	180580000	184890000	152050000	204300000	124930000	272740000	225610000	177670000	157930000	179810000	TRUE	FALSE	TRUE	TRUE	FALSE	TRUE	TRUE	FALSE	TRUE
tr|Q9W3N9|Q9W3N9_DROME	154229_at	tr|Q9W3N9|Q9W3N9_DROME	tr|Q9W3N9|Q9W3N9_DROME	LD24105p OS=Drosophila melanogaster GN=154229_at PE=1 SV=1	1	2	9	43.47	410	0	17.646	3//0	3//0	4//0	47047000	6			2240300	241740	86848	142330		268060	149080	38267	229290	142330	942370	3894700	2024900	2323400		2864900	2158400	2305200	4549300	3466400	5843900	TRUE	FALSE	TRUE	TRUE	FALSE	FALSE	TRUE	FALSE	TRUE
tr|Q9W3R9|Q9W3R9_DROME	Dmel\CG1677	tr|Q9W3R9|Q9W3R9_DROME;tr|Q8MYV4|Q8MYV4_DROME;tr|Q0E5P7|Q0E5P7_DROME;tr|Q0E5P5|Q0E5P5_DROME;tr|Q0E5P1|Q0E5P1_DROME;tr|Q0E5P0|Q0E5P0_DROME;tr|Q0E5N9|Q0E5N9_DROME;tr|Q0E5N8|Q0E5N8_DROME;tr|Q0E5N7|Q0E5N7_DROME;tr|Q0E5N6|Q0E5N6_DROME;tr|Q0E5N5|Q0E5N5_DROME;tr|Q0E5N4|Q0E5N4_DROME;tr|Q0E5N3|Q0E5N3_DROME;tr|Q0E5N2|Q0E5N2_DROME;tr|Q0E5N1|Q0E5N1_DROME;tr|A9YJM9|A9YJM9_DROME;tr|A9YJN6|A9YJN6_DROME;tr|A9YJN…	tr|Q9W3R9|Q9W3R9_DROME;tr|Q8MYV4|Q8MYV4_DROME;tr|Q0E5P7|Q0E5P7_DROME;tr|Q0E5P5|Q0E5P5_DROME;tr|Q0E5P1|Q0E5P1_DROME;tr|Q0E5P0|Q0E5P0_DROME;tr|Q0E5N9|Q0E5N9_DROME;tr|Q0E5N8|Q0E5N8_DROME;tr|Q0E5N7|Q0E5N7_DROME;tr|Q0E5N6|Q0E5N6_DROME;tr|Q0E5N5|Q0E5N5_DROME;tr|Q0E5N4|Q0E5N4_DROME;tr|Q0E5N3|Q0E5N3_DROME;tr|Q0E5N2|Q0E5N2_DROME;tr|Q0E5N1|Q0E5N1_DROME	CG1677, isoform A OS=Drosophila melanogaster GN=Dmel\CG1677 PE=1 SV=2;RH35718p OS=Drosophila melanogaster GN=CG1677 PE=2 SV=1;Uncharacterized protein CG1677 OS=Drosophila melanogaster GN=CG1677 PE=4 SV=1;Uncharacterized protein CG1677 OS=Drosophila melanog	21	6	5.9	109.05	1000	0	43.594	3//0	3//0	4//0	292330000	16			6960200	49523	672020	438070	89842	799430	1669800	100980	252490	537050	2350900	7922100	13166000	11051000	6781500	15035000	23109000	10137000	11488000	14182000	45967000	TRUE	FALSE	TRUE	TRUE	FALSE	TRUE	TRUE	FALSE	TRUE
tr|Q9W3Y3|Q9W3Y3_DROME	Q9W3Y3	tr|Q9W3Y3|Q9W3Y3_DROME	tr|Q9W3Y3|Q9W3Y3_DROME	CG3226 OS=Drosophila melanogaster GN=Q9W3Y3 PE=1 SV=1	1	3	19.6	25.783	230	0	285.14	3//0	3//0	4//0	232920000	33			16637000	1180300	2078200	2181400	759560	2216100	2395500	782320	1561900	1256500	2225300	14834000	11861000	13695000	20562000	11432000	14616000	21984000	13276000	12245000	16922000	TRUE	FALSE	TRUE	TRUE	FALSE	TRUE	TRUE	FALSE	TRUE
tr|Q9W414|Q9W414_DROME	Rpt4	tr|Q9W414|Q9W414_DROME;tr|Q8SZ19|Q8SZ19_DROME;tr|Q9U7A2|Q9U7A2_DROME;tr|C1C3F8|C1C3F8_DROME;tr|Q9VTQ9|Q9VTQ9_DROME	tr|Q9W414|Q9W414_DROME;tr|Q8SZ19|Q8SZ19_DROME;tr|Q9U7A2|Q9U7A2_DROME;tr|C1C3F8|C1C3F8_DROME	Regulatory particle triple-A ATPase 4 OS=Drosophila melanogaster GN=Rpt4 PE=1 SV=3;RE23388p OS=Drosophila melanogaster GN=Rpt4 PE=2 SV=1;26S proteasome regulatory complex subunit p42D OS=Drosophila melanogaster GN=Rpt4 PE=2 SV=1;LP16188p (Fragment) OS=Dros	5	8	26.2	44.911	397	0	123	3//0	3//0	4//0	725020000	73			36251000	2832600	3944000	4095200	1700200	5480900	5638200	1628000	2231800	3200900	5499300	55027000	39233000	45856000	58621000	40766000	47184000	44302000	36316000	43867000	56843000	TRUE	FALSE	TRUE	TRUE	FALSE	TRUE	TRUE	FALSE	TRUE
tr|Q9W499|Q9W499_DROME	RpL35	tr|Q9W499|Q9W499_DROME;tr|Q8MT59|Q8MT59_DROME;tr|C6SV02|C6SV02_DROME	tr|Q9W499|Q9W499_DROME;tr|Q8MT59|Q8MT59_DROME;tr|C6SV02|C6SV02_DROME	FI02809p OS=Drosophila melanogaster GN=RpL35 PE=1 SV=2;RE09547p OS=Drosophila melanogaster GN=RpL35 PE=2 SV=1;GH20886p (Fragment) OS=Drosophila melanogaster GN=RpL35-RA PE=2 SV=1	3	5	35	14.449	123	0	281	3//0	3//0	4//0	861040000	68			215260000	32070000	39744000	32274000	8321500	45549000	21284000	6787000	11724000	8021400	9484700	102150000	66451000	70730000	52245000	86017000	44896000	48923000	32743000	27907000	23571000	TRUE	FALSE	TRUE	TRUE	FALSE	TRUE	TRUE	FALSE	TRUE
tr|Q9W4H6|Q9W4H6_DROME	l(1)G0334	tr|Q9W4H6|Q9W4H6_DROME;tr|Q7KVX1|Q7KVX1_DROME;tr|Q7YU05|Q7YU05_DROME;tr|F6J1A7|F6J1A7_DROME	tr|Q9W4H6|Q9W4H6_DROME;tr|Q7KVX1|Q7KVX1_DROME;tr|Q7YU05|Q7YU05_DROME;tr|F6J1A7|F6J1A7_DROME	Pyruvate dehydrogenase E1 component subunit alpha OS=Drosophila melanogaster GN=l(1)G0334 PE=1 SV=2;Pyruvate dehydrogenase E1 component subunit alpha OS=Drosophila melanogaster GN=l(1)G0334 PE=1 SV=1;Pyruvate dehydrogenase E1 component subunit alpha OS=Dro	4	6	15	43.891	399	0	37.749	3//0	3//0	4//0	194280000	24			9713900	615780	1362500	820700	375750	1072300	737060	457650	1965200	1013300	1293800	10818000	12767000	12875000	12532000	9471400	8281800	13697000	21198000	14188000	12538000	TRUE	FALSE	TRUE	TRUE	FALSE	TRUE	TRUE	FALSE	TRUE
tr|Q9W4J4|Q9W4J4_DROME	Dmel\CG11444	tr|Q9W4J4|Q9W4J4_DROME	tr|Q9W4J4|Q9W4J4_DROME	GM14292p OS=Drosophila melanogaster GN=Dmel\CG11444 PE=1 SV=1	1	10	46.5	22.877	215	0	323.31	3//0	3//0	4//0	4625500000	198			770920000	27063000	81819000	82895000	35605000	56267000	159980000	31403000	76420000	65861000	153610000	207220000	202120000	215960000	402760000	158830000	460560000	277120000	252880000	276430000	452670000	TRUE	FALSE	TRUE	TRUE	FALSE	TRUE	TRUE	FALSE	TRUE
tr|Q9W4P4|Q9W4P4_DROME	Dmel\CG15239	tr|Q9W4P4|Q9W4P4_DROME;tr|Q8SZR1|Q8SZR1_DROME	tr|Q9W4P4|Q9W4P4_DROME;tr|Q8SZR1|Q8SZR1_DROME	FI03431p OS=Drosophila melanogaster GN=Dmel\CG15239 PE=2 SV=1;RE11719p OS=Drosophila melanogaster GN=CG15239 PE=2 SV=1	2	3	5.9	51.152	493	0	21.927	3//0	3//0	4//0	73564000	17			5658700	180500	1619800	932470	379890	2468100				78008		4651000	7620900	5437800	9857300	8920000				4207700		TRUE	FALSE	TRUE	TRUE	FALSE	FALSE	FALSE	FALSE	FALSE
tr|Q9W4V3|Q9W4V3_DROME	Dmel\CG14419	tr|Q9W4V3|Q9W4V3_DROME	tr|Q9W4V3|Q9W4V3_DROME	RH61722p OS=Drosophila melanogaster GN=Dmel\CG14419 PE=2 SV=1	1	5	11.3	20.985	195	0	323.31	3//0	3//0	4//0	5056600000	341			1264200000	47482000	179420000	303620000	45996000	360770000	52841000	46844000	70609000	98155000	58409000	258580000	347670000	402690000	308240000	430630000	139390000	365090000	212330000	347380000	126630000	TRUE	FALSE	TRUE	TRUE	FALSE	TRUE	TRUE	FALSE	TRUE
tr|Q9Y0V9|Q9Y0V9_DROME	miple1	tr|Q9Y0V9|Q9Y0V9_DROME;tr|Q9W0S5|Q9W0S5_DROME	tr|Q9Y0V9|Q9Y0V9_DROME;tr|Q9W0S5|Q9W0S5_DROME	Miple OS=Drosophila melanogaster GN=miple1 PE=2 SV=2;Midkine and pleiotrophin 1, isoform A OS=Drosophila melanogaster GN=miple1 PE=2 SV=2	2	8	38.9	20.532	185	0	129.49	3//0	3//0	4//0	690510000	73			138100000	2982900	6117000	11222000	3847000	7339000	3890800	25055000	40222000	37427000		24482000	27251000	34666000	33343000	26946000	21171000	171580000	107870000	106470000		TRUE	FALSE	TRUE	TRUE	FALSE	TRUE	TRUE	FALSE	FALSE
tr|Q9Y162|Q9Y162_DROME	Vps4	tr|Q9Y162|Q9Y162_DROME	tr|Q9Y162|Q9Y162_DROME	BcDNA.GH02678 OS=Drosophila melanogaster GN=Vps4 PE=1 SV=1	1	2	4.3	49.595	442	0	18.95	3//0	3//0	4//0	20367000	2			754320	92438			82928						578950	3998900			4555500						5999600	FALSE	FALSE	FALSE	TRUE	FALSE	FALSE	FALSE	FALSE	FALSE
tr|Q9Y1L3|Q9Y1L3_DROME	kis	tr|Q9Y1L3|Q9Y1L3_DROME;tr|Q9VPL6|Q9VPL6_DROME;tr|M9NEL3|M9NEL3_DROME;tr|M9NDB7|M9NDB7_DROME;tr|Q9VPL9|Q9VPL9_DROME;tr|M9NCY5|M9NCY5_DROME;tr|B7Z002|B7Z002_DROME;tr|Q6NP08|Q6NP08_DROME	tr|Q9Y1L3|Q9Y1L3_DROME;tr|Q9VPL6|Q9VPL6_DROME;tr|M9NEL3|M9NEL3_DROME;tr|M9NDB7|M9NDB7_DROME;tr|Q9VPL9|Q9VPL9_DROME;tr|M9NCY5|M9NCY5_DROME;tr|B7Z002|B7Z002_DROME;tr|Q6NP08|Q6NP08_DROME	Kismet OS=Drosophila melanogaster GN=kis PE=2 SV=1;Kismet, isoform B OS=Drosophila melanogaster GN=kis PE=1 SV=1;Kismet, isoform F OS=Drosophila melanogaster GN=kis PE=1 SV=1;Kismet, isoform E OS=Drosophila melanogaster GN=kis PE=1 SV=1;KISMET-L long isofo	8	10	8	224.8	2151	0	85.278	3//0	3//0	4//0	195570000	45			2642900	33324	48173	215160	125850	17680	1308400	207290	86149	207060	393810	4796300	4740100	10180000	15872000		34671000	19149000	7495200	12343000	13757000	TRUE	FALSE	TRUE	TRUE	FALSE	TRUE	TRUE	FALSE	TRUE
tr|R9Q794|R9Q794_DROME	RpL5	tr|R9Q794|R9Q794_DROME;sp|Q9W5R8|RL5_DROME;tr|Q6NL81|Q6NL81_DROME;tr|Q9NIU2|Q9NIU2_DROME;tr|Q6NMY6|Q6NMY6_DROME	tr|R9Q794|R9Q794_DROME;sp|Q9W5R8|RL5_DROME;tr|Q6NL81|Q6NL81_DROME;tr|Q9NIU2|Q9NIU2_DROME	Ribosomal protein L5, isoform G OS=Drosophila melanogaster GN=RpL5 PE=1 SV=1;60S ribosomal protein L5 OS=Drosophila melanogaster GN=RpL5 PE=1 SV=2;RE57391p OS=Drosophila melanogaster GN=yip6 PE=2 SV=1;Yippee interacting protein 6 (Fragment) OS=Drosophila m	5	4	11.7	34.036	299	0	26.352	3//0	3//0	0//4	137150000	17			12468000	2140300	2871700	1987000	222810	1567500	846210	125220	806880	1169100	731550	15416000	13286000	10402000	6259900	6667500	5805100	5342200	9405600	10709000	5422000	TRUE	FALSE	TRUE	TRUE	FALSE	TRUE	TRUE	FALSE	TRUE
tr|V9GZU6|V9GZU6_DROME	Vha68-1	tr|V9GZU6|V9GZU6_DROME;tr|M9PD18|M9PD18_DROME;tr|A4V0N4|A4V0N4_DROME;sp|Q27331|VATA2_DROME;sp|P48602|VATA1_DROME;tr|Q8T464|Q8T464_DROME;tr|Q9VK47|Q9VK47_DROME	tr|V9GZU6|V9GZU6_DROME;tr|M9PD18|M9PD18_DROME;tr|A4V0N4|A4V0N4_DROME;sp|Q27331|VATA2_DROME;sp|P48602|VATA1_DROME;tr|Q8T464|Q8T464_DROME;tr|Q9VK47|Q9VK47_DROME	Vacuolar ATPase subunit A OS=Drosophila melanogaster GN=Vha68-1 PE=3 SV=1;Vacuolar H[+] ATPase 68kD subunit 1, isoform B OS=Drosophila melanogaster GN=Vha68-1 PE=1 SV=1;MIP16230p OS=Drosophila melanogaster GN=Vha68-2 PE=1 SV=1;V-type proton ATPase catalyti	7	2	5.2	68.421	614	0	51.66	2//1	2//1	1//3	31182000	12			890910		179930			146630			90332	313680	160340		2871100			2092800			3471000	6237800	3019800	FALSE	FALSE	FALSE	TRUE	FALSE	FALSE	TRUE	FALSE	FALSE
tr|X2J5G6|X2J5G6_DROME	RpL7	tr|X2J5G6|X2J5G6_DROME;sp|P32100|RL7_DROME	tr|X2J5G6|X2J5G6_DROME;sp|P32100|RL7_DROME	Ribosomal protein L7, isoform B OS=Drosophila melanogaster GN=RpL7 PE=4 SV=1;60S ribosomal protein L7 OS=Drosophila melanogaster GN=RpL7 PE=1 SV=2	2	12	49.6	29.552	252	0	323.31	1//1	1//2	1//2	1179500000	100			90731000	6956600	17616000	10760000	3309600	18462000	12696000	1721800	5915900	6660100	6633500	81039000	84851000	77379000	38945000	103110000	76940000	31348000	69525000	86735000	61211000	TRUE	FALSE	TRUE	TRUE	FALSE	TRUE	TRUE	FALSE	TRUE
tr|X2J950|X2J950_DROME	RpS13	tr|X2J950|X2J950_DROME;sp|Q03334|RS13_DROME	tr|X2J950|X2J950_DROME;sp|Q03334|RS13_DROME	GEO04621p1 OS=Drosophila melanogaster GN=RpS13 PE=2 SV=1;40S ribosomal protein S13 OS=Drosophila melanogaster GN=RpS13 PE=1 SV=3	2	5	29.8	17.178	151	0	37.907	1//1	2//0	0//0	835460000	76			104430000	7941100	20049000	13853000	2643200	24008000	14632000	2068300	7646800	6581500	5009600	51440000	70490000	60659000	32258000	84992000	47047000	25517000	41869000	46061000	30442000	TRUE	FALSE	TRUE	TRUE	FALSE	TRUE	TRUE	FALSE	TRUE
tr|X2J9P9|X2J9P9_DROME	cup	tr|X2J9P9|X2J9P9_DROME;sp|Q9VMA3|CUP_DROME	tr|X2J9P9|X2J9P9_DROME;sp|Q9VMA3|CUP_DROME	Cup, isoform C OS=Drosophila melanogaster GN=cup PE=4 SV=1;Protein cup OS=Drosophila melanogaster GN=cup PE=1 SV=3	2	9	12.2	125.67	1117	0	69.706	3//0	1//2	2//2	186150000	26			4046800						1058700				2988200						26213000				72387000	FALSE	TRUE	FALSE	FALSE	FALSE	FALSE	FALSE	FALSE	FALSE
tr|X2JB24|X2JB24_DROME	Nplp2	tr|X2JB24|X2JB24_DROME;sp|Q9VU58|NPLP2_DROME;tr|A0A0S0WH10|A0A0S0WH10_DROME	tr|X2JB24|X2JB24_DROME;sp|Q9VU58|NPLP2_DROME;tr|A0A0S0WH10|A0A0S0WH10_DROME	GEO09628p1 OS=Drosophila melanogaster GN=Nplp2 PE=2 SV=1;Neuropeptide-like 2 OS=Drosophila melanogaster GN=Nplp2 PE=1 SV=1;Neuropeptide-like 2, isoform C OS=Drosophila melanogaster GN=Nplp2 PE=4 SV=1	3	5	34.9	9.4118	86	0	121.67	3//0	2//1	3//1	919510000	74			183900000	1245900	4210600	3643300	1001800	2530600	6935200	24617000	39808000	81098000	18810000	9782400	15393000	15467000	18358000	11462000	25057000	168850000	118130000	252150000	56023000	TRUE	FALSE	TRUE	TRUE	FALSE	TRUE	TRUE	FALSE	TRUE
tr|X2JB25|X2JB25_DROME	Yp2	tr|X2JB25|X2JB25_DROME;sp|P02844|VIT2_DROME;tr|B5RJK7|B5RJK7_DROME	tr|X2JB25|X2JB25_DROME;sp|P02844|VIT2_DROME;tr|B5RJK7|B5RJK7_DROME	Yolk protein 2, isoform B OS=Drosophila melanogaster GN=Yp2 PE=1 SV=1;Vitellogenin-2 OS=Drosophila melanogaster GN=Yp2 PE=1 SV=2;TA01815p OS=Drosophila melanogaster GN=Yp2-RA PE=2 SV=1	3	31	67.2	49.66	442	0	323.31	1//0	2//0	2//1	12810000000	929			556940000	36594000	89412000	36661000	11287000	31744000	62235000	37531000	46260000	34974000	170250000	771890000	991660000	491510000	493320000	385120000	686740000	1259600000	715820000	605160000	1804700000	TRUE	FALSE	TRUE	TRUE	FALSE	TRUE	TRUE	FALSE	TRUE
tr|X2JB48|X2JB48_DROME	sesB	tr|X2JB48|X2JB48_DROME;tr|O62526|O62526_DROME;tr|D1Z385|D1Z385_DROME;sp|Q26365|ADT_DROME	tr|X2JB48|X2JB48_DROME;tr|O62526|O62526_DROME;tr|D1Z385|D1Z385_DROME;sp|Q26365|ADT_DROME	Stress-sensitive B, isoform E OS=Drosophila melanogaster GN=sesB PE=1 SV=1;ADP/ATP translocase OS=Drosophila melanogaster GN=Ant2 PE=2 SV=1;SD21251p OS=Drosophila melanogaster GN=sesB-RD PE=2 SV=1;ADP,ATP carrier protein OS=Drosophila melanogaster GN=sesB	4	2	10.7	32.909	299	0.002439	12.361	3//0	3//0	4//0	106910000	11			4648100	136330	803120	914840	47455	1055900	634350	106290	79813	213410	656580	5261400	5112000	6873400	6687000	7194200	6443500	4021700	4783500	3705000	7840000	TRUE	FALSE	TRUE	TRUE	FALSE	TRUE	TRUE	FALSE	TRUE
tr|X2JC31|X2JC31_DROME	Chc	tr|X2JC31|X2JC31_DROME;sp|P29742|CLH_DROME	tr|X2JC31|X2JC31_DROME;sp|P29742|CLH_DROME	Clathrin heavy chain OS=Drosophila melanogaster GN=Chc PE=3 SV=1;Clathrin heavy chain OS=Drosophila melanogaster GN=Chc PE=1 SV=1	2	2	1.7	191.18	1678	0.0023041	10.998	1//2	1//2	4//0	25341000	4			263970	4810.3	43532	18149		53415	30408		24919	9494.8	79243	1155100	2077700	1654300		2146900	1204500		1608200	1385600	2026700	TRUE	FALSE	TRUE	TRUE	FALSE	FALSE	TRUE	FALSE	FALSE
tr|X2JC35|X2JC35_DROME	RpL36	tr|X2JC35|X2JC35_DROME;sp|P49630|RL36_DROME	tr|X2JC35|X2JC35_DROME;sp|P49630|RL36_DROME	60S ribosomal protein L36 OS=Drosophila melanogaster GN=RpL36 PE=2 SV=1;60S ribosomal protein L36 OS=Drosophila melanogaster GN=RpL36 PE=1 SV=1	2	7	46.1	13.502	115	0	248.51	2//1	2//1	1//3	591040000	27			197010000	17664000	41023000	26525000	1099000	44813000	23087000	7648200	13397000	9065800	12690000	31232000	66557000	30301000	14601000	47478000	43044000	21709000	28284000	30811000	36740000	TRUE	FALSE	TRUE	TRUE	FALSE	TRUE	TRUE	FALSE	TRUE
tr|X2JC80|X2JC80_DROME	sta	tr|X2JC80|X2JC80_DROME;tr|C6SV50|C6SV50_DROME;sp|P38979|RSSA_DROME	tr|X2JC80|X2JC80_DROME;tr|C6SV50|C6SV50_DROME;sp|P38979|RSSA_DROME	40S ribosomal protein SA OS=Drosophila melanogaster GN=sta PE=1 SV=1;40S ribosomal protein SA OS=Drosophila melanogaster GN=sta-RD PE=2 SV=1;40S ribosomal protein SA OS=Drosophila melanogaster GN=sta PE=1 SV=2	3	6	23.3	30.228	270	0	196.97	1//2	1//1	1//2	948210000	102			79017000	9110800	10557000	9917900	2574600	12311000	7706900	3495500	8049900	8580800	6712800	105970000	63862000	62687000	49653000	69341000	41063000	51640000	62840000	74909000	45966000	TRUE	FALSE	TRUE	TRUE	FALSE	TRUE	TRUE	FALSE	TRUE
tr|X2JC82|X2JC82_DROME	Hsp27	tr|X2JC82|X2JC82_DROME;sp|P02518|HSP27_DROME	tr|X2JC82|X2JC82_DROME;sp|P02518|HSP27_DROME	Heat shock protein 27, isoform B OS=Drosophila melanogaster GN=Hsp27 PE=3 SV=1;Heat shock protein 27 OS=Drosophila melanogaster GN=Hsp27 PE=1 SV=2	2	20	89.7	23.616	213	0	323.31	1//0	0//2	1//2	8771900000	376			626560000	34236000	86182000	49673000	32919000	36522000	133790000	14292000	25429000	8627100	204890000	460040000	648100000	473370000	679970000	294900000	925510000	329680000	319990000	227170000	995690000	TRUE	FALSE	TRUE	TRUE	FALSE	TRUE	TRUE	FALSE	TRUE
tr|X2JCP8|X2JCP8_DROME	Act5C	tr|X2JCP8|X2JCP8_DROME;sp|P10987|ACT1_DROME;sp|P02572|ACT2_DROME;tr|E1JGP0|E1JGP0_DROME;tr|C8VV69|C8VV69_DROME;tr|B6IDW7|B6IDW7_DROME;tr|A0A0B4LH50|A0A0B4LH50_DROME;sp|P83967|ACT6_DROME;sp|P53501|ACT3_DROME;sp|P10981|ACT5_DROME;tr|C6TP14|C6TP14_DROME;tr|M9PFZ6|M9PFZ6_DROME;sp|P02574|ACT4_DROME;tr|Q3ZAJ5|Q3ZAJ5_DROME;sp|P45891|ACTY_DROME;tr|F0JAT3|F0JAT3_DROME	tr|X2JCP8|X2JCP8_DROME;sp|P10987|ACT1_DROME;sp|P02572|ACT2_DROME;tr|E1JGP0|E1JGP0_DROME;tr|C8VV69|C8VV69_DROME;tr|B6IDW7|B6IDW7_DROME;tr|A0A0B4LH50|A0A0B4LH50_DROME;sp|P83967|ACT6_DROME;sp|P53501|ACT3_DROME;sp|P10981|ACT5_DROME;tr|C6TP14|C6TP14_DROME	Actin 5C, isoform E OS=Drosophila melanogaster GN=Act5C PE=3 SV=1;Actin-5C OS=Drosophila melanogaster GN=Act5C PE=1 SV=4;Actin-42A OS=Drosophila melanogaster GN=Act42A PE=1 SV=3;LD04994p1 OS=Drosophila melanogaster GN=Act57B-RC PE=2 SV=1;LD47405p OS=Drosop	16	17	44.4	41.821	376	0	323.31	2//0	1//1	0//1	11799000000	708			589940000	55319000	73487000	75450000	26468000	81046000	75993000	27648000	63215000	40919000	70394000	967610000	712470000	805430000	725030000	722340000	777580000	711840000	808000000	566320000	730810000	TRUE	FALSE	TRUE	TRUE	FALSE	TRUE	TRUE	FALSE	TRUE
tr|X2JCS6|X2JCS6_DROME	RpL7A	tr|X2JCS6|X2JCS6_DROME;sp|P46223|RL7A_DROME	tr|X2JCS6|X2JCS6_DROME;sp|P46223|RL7A_DROME	Ribosomal protein L7A, isoform E OS=Drosophila melanogaster GN=RpL7A PE=4 SV=1;60S ribosomal protein L7a OS=Drosophila melanogaster GN=RpL7A PE=1 SV=2	2	9	35.1	30.731	271	0	58.027	2//1	1//2	2//2	617280000	45			61728000	4635300	10970000	9336900	507060	12131000	8426000	1169300	5245600	4124600	5183500	45010000	46415000	39601000	22876000	45311000	41227000	22952000	35761000	36491000	21218000	TRUE	FALSE	TRUE	TRUE	FALSE	TRUE	TRUE	FALSE	TRUE
tr|X2JCX8|X2JCX8_DROME	RpS14b	tr|X2JCX8|X2JCX8_DROME;sp|C0HKA1|RS14B_DROME;sp|C0HKA0|RS14A_DROME	tr|X2JCX8|X2JCX8_DROME;sp|C0HKA1|RS14B_DROME;sp|C0HKA0|RS14A_DROME	GEO12513p1 OS=Drosophila melanogaster GN=RpS14b PE=2 SV=1;40S ribosomal protein S14b OS=Drosophila melanogaster GN=RpS14b PE=2 SV=1;40S ribosomal protein S14a OS=Drosophila melanogaster GN=RpS14a PE=1 SV=1	3	16	61.6	16.265	151	0	323.31	0//0	1//0	3//0	5156000000	406			859340000	47144000	140580000	97089000	38064000	111740000	126360000	41917000	64035000	68500000	123920000	309550000	366790000	265110000	372280000	323450000	332020000	342710000	284360000	315140000	378610000	TRUE	FALSE	TRUE	TRUE	FALSE	TRUE	TRUE	FALSE	TRUE
tr|X2JCY2|X2JCY2_DROME	CTPsyn	tr|X2JCY2|X2JCY2_DROME;sp|Q9VUL1|PYRG_DROME	tr|X2JCY2|X2JCY2_DROME;sp|Q9VUL1|PYRG_DROME	CTP synthase OS=Drosophila melanogaster GN=CTPsyn PE=3 SV=1;CTP synthase OS=Drosophila melanogaster GN=CTPsyn PE=1 SV=2	2	2	4.6	69.447	627	0.0023095	11.001	3//0	2//1	3//1	29582000	4			1137800	247740		153030	87891			131710		180930	336480	5366800		3880600	3697800			3860200		4984400	3941500	TRUE	FALSE	FALSE	FALSE	FALSE	FALSE	TRUE	FALSE	FALSE
tr|X2JD55|X2JD55_DROME	Yp1	tr|X2JD55|X2JD55_DROME;sp|P02843|VIT1_DROME;tr|Q29QE3|Q29QE3_DROME	tr|X2JD55|X2JD55_DROME;sp|P02843|VIT1_DROME;tr|Q29QE3|Q29QE3_DROME	Yolk protein 1, isoform B OS=Drosophila melanogaster GN=Yp1 PE=1 SV=1;Vitellogenin-1 OS=Drosophila melanogaster GN=Yp1 PE=1 SV=1;GH19966p OS=Drosophila melanogaster GN=Yp1 PE=2 SV=1	3	39	69	48.711	439	0	323.31	1//0	2//0	1//1	33879000000	1229			1783100000	84233000	203290000	145000000	31686000	84539000	206960000	195380000	345620000	134380000	352020000	1592100000	1951100000	1536300000	1008800000	861200000	1960600000	4529800000	4333400000	1913600000	3264300000	TRUE	FALSE	TRUE	TRUE	FALSE	TRUE	TRUE	FALSE	TRUE
tr|X2JDU0|X2JDU0_DROME	RpL9	tr|X2JDU0|X2JDU0_DROME;sp|P50882|RL9_DROME	tr|X2JDU0|X2JDU0_DROME;sp|P50882|RL9_DROME	Ribosomal protein L9, isoform C OS=Drosophila melanogaster GN=RpL9 PE=4 SV=1;60S ribosomal protein L9 OS=Drosophila melanogaster GN=RpL9 PE=1 SV=2	2	3	10	21.392	190	0	18.741	2//1	2//1	2//2	194440000	7			21605000	2317500	2964600	2646800	678800	3356300	2703800	1413700	1607100	1933700	1982300	21636000	10897000	14703000	10233000	12430000	11348000	12827000	15745000	11686000	8802800	TRUE	FALSE	TRUE	TRUE	FALSE	TRUE	TRUE	FALSE	TRUE
tr|X2JE06|X2JE06_DROME	RpL24	tr|X2JE06|X2JE06_DROME;sp|Q9VJY6|RL24_DROME;tr|Q8SY98|Q8SY98_DROME	tr|X2JE06|X2JE06_DROME;sp|Q9VJY6|RL24_DROME;tr|Q8SY98|Q8SY98_DROME	GEO07624p1 OS=Drosophila melanogaster GN=RpL24 PE=1 SV=1;60S ribosomal protein L24 OS=Drosophila melanogaster GN=RpL24 PE=1 SV=1;RH14088p OS=Drosophila melanogaster GN=RpL24 PE=2 SV=1	3	12	52.3	17.52	155	0	323.31	3//0	1//1	4//0	3500000000	229			437500000	58714000	72877000	57247000	26397000	54027000	54739000	15845000	32129000	27859000	37663000	456340000	257300000	211010000	326770000	204600000	190290000	209860000	161430000	179810000	164320000	TRUE	FALSE	TRUE	TRUE	FALSE	TRUE	TRUE	FALSE	TRUE
tr|X2JEM4|X2JEM4_DROME	RpS28b	tr|X2JEM4|X2JEM4_DROME;sp|Q9W334|RS28_DROME	tr|X2JEM4|X2JEM4_DROME;sp|Q9W334|RS28_DROME	GEO07185p1 OS=Drosophila melanogaster GN=RpS28b PE=2 SV=1;40S ribosomal protein S28 OS=Drosophila melanogaster GN=RpS28b PE=1 SV=2	2	4	84.6	7.4766	65	0	69.287	3//0	3//0	1//1	636380000	77			159090000	15756000	23986000	12387000	5025000	11867000	25708000	21307000	20188000	11819000	11052000	52345000	48843000	33107000	37731000	23771000	47406000	91797000	53936000	32760000	30211000	TRUE	FALSE	TRUE	TRUE	FALSE	TRUE	TRUE	FALSE	TRUE
tr|X2JEX8|X2JEX8_DROME	Yp3	tr|X2JEX8|X2JEX8_DROME;sp|P06607|VIT3_DROME;tr|D3DMQ1|D3DMQ1_DROME	tr|X2JEX8|X2JEX8_DROME;sp|P06607|VIT3_DROME;tr|D3DMQ1|D3DMQ1_DROME	Yolk protein 3, isoform B OS=Drosophila melanogaster GN=Yp3 PE=1 SV=1;Vitellogenin-3 OS=Drosophila melanogaster GN=Yp3 PE=1 SV=1;FI02182p (Fragment) OS=Drosophila melanogaster GN=Yp3-RA PE=2 SV=1	3	45	71.2	46.101	420	0	323.31	1//1	1//0	1//1	34272000000	1390			1318100000	75294000	205880000	226600000	44876000	133380000	176490000	88468000	184580000	68265000	114320000	1975800000	2387700000	2967800000	1728600000	1551700000	2150900000	3134800000	3089900000	1354900000	1668800000	TRUE	FALSE	TRUE	TRUE	FALSE	TRUE	TRUE	FALSE	TRUE
tr|X2JFG0|X2JFG0_DROME	r	tr|X2JFG0|X2JFG0_DROME;sp|P05990|PYR1_DROME;tr|Q1RKZ5|Q1RKZ5_DROME	tr|X2JFG0|X2JFG0_DROME;sp|P05990|PYR1_DROME	Rudimentary, isoform D OS=Drosophila melanogaster GN=r PE=1 SV=1;CAD protein OS=Drosophila melanogaster GN=r PE=1 SV=3	3	13	7.6	246.67	2224	0	164.13	1//1	0//2	2//1	558270000	84			5266700	218300	385730	496050	184990	633350	583260	265940	443750	801050	1254300	26770000	27652000	28023000	29766000	27295000	26942000	47171000	35928000	49946000	63881000	TRUE	FALSE	TRUE	TRUE	FALSE	TRUE	TRUE	FALSE	TRUE
tr|X2JFR6|X2JFR6_DROME	eIF2alpha	tr|X2JFR6|X2JFR6_DROME;sp|P41374|IF2A_DROME	tr|X2JFR6|X2JFR6_DROME;sp|P41374|IF2A_DROME	Eukaryotic translation initiation factor 2alpha, isoform B OS=Drosophila melanogaster GN=eIF2alpha PE=4 SV=1;Eukaryotic translation initiation factor 2 subunit 1 OS=Drosophila melanogaster GN=eIF2alpha PE=2 SV=1	2	2	7	38.645	341	0	46.737	1//2	2//1	3//0	90329000	25			4754200	924340	765640		271320		433350	653790		1199000	506710	16170000	5318800		9084600		7204900	15684000		15765000	6766700	TRUE	FALSE	TRUE	TRUE	FALSE	TRUE	TRUE	FALSE	TRUE
tr|X2JG22|X2JG22_DROME	BcDNA:GH04978	tr|X2JG22|X2JG22_DROME;tr|Q9Y145|Q9Y145_DROME;tr|M9PGI7|M9PGI7_DROME;tr|X2JAG8|X2JAG8_DROME	tr|X2JG22|X2JG22_DROME;tr|Q9Y145|Q9Y145_DROME;tr|M9PGI7|M9PGI7_DROME;tr|X2JAG8|X2JAG8_DROME	CG7028, isoform D OS=Drosophila melanogaster GN=BcDNA:GH04978 PE=1 SV=1;BcDNA.GH04978 OS=Drosophila melanogaster GN=prp4 PE=1 SV=1;CG7028, isoform B OS=Drosophila melanogaster GN=BcDNA:GH04978 PE=1 SV=1;CG7028, isoform C OS=Drosophila melanogaster GN=BcDNA	4	5	4.1	103.91	906	0	42.606	3//0	3//0	4//0	283570000	38			7089200	81643	1303200	988780	181230	1550700	788510	195690	380580	690430	928460	5504800	17463000	19341000	13794000	20995000	16414000	11267000	14193000	19976000	22008000	TRUE	FALSE	TRUE	TRUE	FALSE	TRUE	TRUE	FALSE	TRUE
tr|X2JGG6|X2JGG6_DROME	Hsp26	tr|X2JGG6|X2JGG6_DROME;sp|P02517|HSP26_DROME	tr|X2JGG6|X2JGG6_DROME;sp|P02517|HSP26_DROME	Heat shock protein 26, isoform B OS=Drosophila melanogaster GN=Hsp26 PE=3 SV=1;Heat shock protein 26 OS=Drosophila melanogaster GN=Hsp26 PE=1 SV=2	2	14	86.5	22.994	208	0	323.31	1//0	1//0	0//1	16798000000	492			1399900000	47542000	147460000	167650000	48726000	88411000	340540000	39975000	109040000	55196000	355320000	660530000	818050000	961010000	1075200000	470610000	1805800000	773460000	813050000	480740000	2127000000	TRUE	FALSE	TRUE	TRUE	FALSE	TRUE	TRUE	FALSE	TRUE
tr|X2JGM9|X2JGM9_DROME	RpS4	tr|X2JGM9|X2JGM9_DROME;sp|P41042|RS4_DROME	tr|X2JGM9|X2JGM9_DROME;sp|P41042|RS4_DROME	40S ribosomal protein S4 OS=Drosophila melanogaster GN=RpS4 PE=3 SV=1;40S ribosomal protein S4 OS=Drosophila melanogaster GN=RpS4 PE=1 SV=2	2	20	63.2	29.134	261	0	323.31	1//2	1//2	1//3	4151300000	308			296520000	36932000	65371000	30686000	11521000	67819000	47549000	3822200	10964000	8641100	13220000	446850000	401640000	266230000	176990000	446790000	312850000	103140000	126420000	108260000	113490000	TRUE	FALSE	TRUE	TRUE	FALSE	TRUE	TRUE	FALSE	TRUE
tr|X2JH42|X2JH42_DROME	ATPsynbeta	tr|X2JH42|X2JH42_DROME;sp|Q05825|ATPB_DROME;tr|L0MQ04|L0MQ04_DROME;tr|D3DMY7|D3DMY7_DROME;tr|Q6W4M9|Q6W4M9_DROME;tr|Q6W4K9|Q6W4K9_DROME;tr|Q8IM98|Q8IM98_DROME;tr|Q8T4C4|Q8T4C4_DROME	tr|X2JH42|X2JH42_DROME;sp|Q05825|ATPB_DROME;tr|L0MQ04|L0MQ04_DROME;tr|D3DMY7|D3DMY7_DROME;tr|Q6W4M9|Q6W4M9_DROME;tr|Q6W4K9|Q6W4K9_DROME	ATP synthase subunit beta OS=Drosophila melanogaster GN=ATPsynbeta PE=1 SV=1;ATP synthase subunit beta, mitochondrial OS=Drosophila melanogaster GN=ATPsynbeta PE=1 SV=3;ATP synthase subunit beta OS=Drosophila melanogaster GN=ATPsynbeta PE=1 SV=1;ATP syntha	8	12	36.4	54.107	505	0	323.31	1//2	1//1	2//2	2257500000	178			86827000	4565500	12409000	11686000	2268900	18034000	10446000	1207800	5771600	8326100	12111000	164610000	143920000	140580000	127400000	143720000	110560000	75394000	88359000	139960000	186730000	TRUE	FALSE	TRUE	TRUE	FALSE	TRUE	TRUE	FALSE	TRUE
tr|X2JIQ5|X2JIQ5_DROME	RpL17	tr|X2JIQ5|X2JIQ5_DROME;sp|Q9W3W8|RL17_DROME	tr|X2JIQ5|X2JIQ5_DROME;sp|Q9W3W8|RL17_DROME	Ribosomal protein L17, isoform E OS=Drosophila melanogaster GN=RpL17 PE=3 SV=1;60S ribosomal protein L17 OS=Drosophila melanogaster GN=RpL17 PE=1 SV=1	2	12	64.5	21.593	186	0	323.31	3//0	3//0	0//3	2470800000	219			308850000	25546000	71033000	39918000	7460900	81321000	38609000	5613800	17011000	10822000	11517000	161560000	200060000	171310000	113880000	231520000	147910000	80702000	121000000	89903000	76611000	TRUE	FALSE	TRUE	TRUE	FALSE	TRUE	TRUE	FALSE	TRUE
tr|X2JKF2|X2JKF2_DROME	Dmel\CG9213	tr|X2JKF2|X2JKF2_DROME;sp|Q9VXT5|C19L2_DROME	tr|X2JKF2|X2JKF2_DROME;sp|Q9VXT5|C19L2_DROME	CG9213, isoform B OS=Drosophila melanogaster GN=Dmel\CG9213 PE=4 SV=1;CWF19-like protein 2 homolog OS=Drosophila melanogaster GN=CG9213 PE=1 SV=2	2	16	22.9	78.148	687	0	283.49	3//0	2//1	4//0	1302500000	152			39470000	587800	4163700	4760500	396250	3044300	6709700	879220	2432800	3652000	12844000	36333000	59698000	58649000	49262000	45388000	95096000	71420000	60209000	88051000	179670000	TRUE	FALSE	TRUE	TRUE	FALSE	TRUE	TRUE	FALSE	TRUE
tr|X2JKU5|X2JKU5_DROME	RpS5a	tr|X2JKU5|X2JKU5_DROME;sp|Q24186|RS5A_DROME	tr|X2JKU5|X2JKU5_DROME;sp|Q24186|RS5A_DROME	Ribosomal protein S5a, isoform B OS=Drosophila melanogaster GN=RpS5a PE=3 SV=1;40S ribosomal protein S5a OS=Drosophila melanogaster GN=RpS5a PE=1 SV=1	2	9	49.6	25.434	228	0	300.82	2//1	2//0	2//2	2568200000	204			285350000	45356000	68208000	33471000	12587000	78804000	23036000	4070200	6547500	2617000	10655000	317780000	249480000	141740000	143230000	251450000	133080000	55634000	70515000	21360000	71000000	TRUE	FALSE	TRUE	TRUE	FALSE	TRUE	TRUE	FALSE	TRUE
[truncated: 15 more columns]

## Sheet: proteinGroups DE test
Table S5. Differential expression analysis of proteins that were identified in either the tagged BicDR::GFP IP, BicDRK555A::GFP or in the wild-type negative control IP (MS analysis).
Leading_Protein	GN	Protein IDs	Majority protein IDs	Fasta headers	Number of proteins	Razor + unique peptides	Sequence coverage [%]	Mol. weight [kDa]	Sequence length	Q-value	Score	Num Ident byMSMS//byMatch BicDRGFP	Num Ident byMSMS//byMatch BicDRLA	Num Ident byMSMS//byMatch WT	Intensity	MS/MS count	Only identified by site	Potential contaminant	iBAQ	Seen in at least 2 reps in BicDRGFP	Seen in no reps in BicDRGFP	Seen in all reps in BicDRGFP	Seen in at least 2 reps in BicDRLA	Seen in no reps in BicDRLA	Seen in all reps in BicDRLA	Seen in at least 2 reps in WT	Seen in no reps in WT	Seen in all reps in WT	OnOff WT vs BicDRGFP onIn	StrictOnOff WT vs BicDRGFP onIn	OnOff WT vs BicDRLA onIn	StrictOnOff WT vs BicDRLA onIn	OnOff BicDRGFP vs BicDRLA onIn	StrictOnOff BicDRGFP vs BicDRLA onIn	Top3 Selected	LFQ Selected	iLFQ BicDRGFP_1	iLFQ BicDRGFP_2	iLFQ BicDRGFP_3	iLFQ BicDRLA_1	iLFQ BicDRLA_2	iLFQ BicDRLA_3	iLFQ WT_1	iLFQ WT_2	iLFQ WT_3	iLFQ WT_4	iLFQ log2FC BicDRGFP - WT	iLFQ log2FC BicDRLA - WT	iLFQ log2FC BicDRLA - BicDRGFP
aj|BicDR|BicDRGFP_DROME		aj|BicDR|BicDRGFP_DROME;aj|BicDRLysmut|BicDRLysmutGFP_DROME	aj|BicDR|BicDRGFP_DROME;aj|BicDRLysmut|BicDRLysmutGFP_DROME	First ORF BicDR_GFP added by A. Jenina;First ORF BicDRLysmut added by A. Jenina	2	4	59.9	97.561	866	0	220.34	0//0	0//0	1//0	852610000	74			18535000	TRUE	FALSE	TRUE	TRUE	FALSE	TRUE	TRUE	FALSE	TRUE							TRUE	TRUE	35609000	52131000	92467000	45617000	191380000	30868000	8.4677e+06	6102800	7.7882e+06	9.9653e+06	2.80396	3.02087	0.21691
sp|O02195|EIF3I_DROME	eIF3i	sp|O02195|EIF3I_DROME	sp|O02195|EIF3I_DROME	Eukaryotic translation initiation factor 3 subunit I OS=Drosophila melanogaster GN=eIF3i PE=1 SV=1	1	3	14.7	36.159	326	0	53.357	0//0	2//0	3//0	173670000	8			9648500	TRUE	FALSE	TRUE	TRUE	FALSE	TRUE	TRUE	FALSE	TRUE							TRUE	TRUE	11956000	10598000	11002000	12278000	8285600	9.2741e+06	9.6178e+06	14396000	17059000	11044000	-0.186046	-0.3738	-0.187753
sp|O16797|RL3_DROME	RpL3	sp|O16797|RL3_DROME;tr|C6SUV6|C6SUV6_DROME;tr|C7LA69|C7LA69_DROME;tr|E0R984|E0R984_DROME	sp|O16797|RL3_DROME;tr|C6SUV6|C6SUV6_DROME;tr|C7LA69|C7LA69_DROME	60S ribosomal protein L3 OS=Drosophila melanogaster GN=RpL3 PE=1 SV=3;LP14077p (Fragment) OS=Drosophila melanogaster GN=RpL3-RA PE=2 SV=1;RE52161p OS=Drosophila melanogaster GN=RpL3-RB PE=2 SV=1	4	10	38.2	46.915	416	0	170.75	1//0	0//1	2//0	1574500000	116			71568000	TRUE	FALSE	TRUE	TRUE	FALSE	TRUE	TRUE	FALSE	TRUE							TRUE	TRUE	115910000	111320000	87745000	103670000	105860000	105920000	9.482e+07	7.0258e+07	116580000	71134000	0.27372	0.286395	0.0126748
sp|O18404|HCD2_DROME	scu	sp|O18404|HCD2_DROME;tr|D5A7S2|D5A7S2_DROME	sp|O18404|HCD2_DROME	3-hydroxyacyl-CoA dehydrogenase type-2 OS=Drosophila melanogaster GN=scu PE=1 SV=1	2	17	93.7	26.905	255	0	323.31	1//0	1//0	0//0	6669500000	347			513040000	TRUE	FALSE	TRUE	TRUE	FALSE	TRUE	TRUE	FALSE	TRUE							TRUE	TRUE	417760000	430130000	456350000	435620000	445770000	397080000	366000000	358220000	462590000	6.5723e+08	-0.0405095	-0.0701057	-0.0295961
sp|O18413|PRS8_DROME	Rpt6	sp|O18413|PRS8_DROME;tr|Q9VA54|Q9VA54_DROME	sp|O18413|PRS8_DROME	26S proteasome regulatory subunit 8 OS=Drosophila melanogaster GN=Rpt6 PE=1 SV=2	2	12	47.7	45.857	405	0	264.08	1//0	1//0	0//1	468650000	74			19527000	TRUE	FALSE	TRUE	TRUE	FALSE	TRUE	TRUE	FALSE	TRUE							TRUE	TRUE	24541000	36008000	20235000	32014000	29004000	37645000	31598000	13845000	23567000	30277000	0.145741	0.468091	0.32235
sp|O61613|NMT_DROME	Nmt	sp|O61613|NMT_DROME	sp|O61613|NMT_DROME	Glycylpeptide N-tetradecanoyltransferase OS=Drosophila melanogaster GN=Nmt PE=2 SV=2	1	2	6.6	53.832	472	0	36.133	0//1	1//0	1//3	149440000	26			5747700	TRUE	FALSE	FALSE	TRUE	FALSE	FALSE	TRUE	FALSE	TRUE							TRUE	TRUE	6.8419e+06	7.15737e+06	6.9234e+06	9.264e+06	4.21017e+06	7.3064e+06	33439000	14628000	29681000	12248000	-1.55825	-1.64179	-0.0835438
sp|O62619|KPYK_DROME	PyK	sp|O62619|KPYK_DROME	sp|O62619|KPYK_DROME	Pyruvate kinase OS=Drosophila melanogaster GN=PyK PE=2 SV=2	1	33	60.2	57.44	533	0	323.31	0//2	0//1	1//2	12963000000	930			480110000	TRUE	FALSE	TRUE	TRUE	FALSE	TRUE	TRUE	FALSE	TRUE							TRUE	TRUE	8.5375e+08	712150000	8.8496e+08	605250000	9.2975e+08	628190000	8.0959e+08	1012500000	1122800000	683890000	-0.13109	-0.3331	-0.202011
sp|O77410|EIF3E_DROME	eIF3e	sp|O77410|EIF3E_DROME;tr|Q8MR88|Q8MR88_DROME	sp|O77410|EIF3E_DROME;tr|Q8MR88|Q8MR88_DROME	Eukaryotic translation initiation factor 3 subunit E OS=Drosophila melanogaster GN=eIF3e PE=1 SV=1;Eukaryotic translation initiation factor 3 subunit E OS=Drosophila melanogaster GN=eIF3e PE=2 SV=1	2	2	5.7	51.162	435	0	71.484	0//2	0//2	3//0	71681000	18			2654900	TRUE	FALSE	TRUE	TRUE	FALSE	TRUE	TRUE	FALSE	TRUE							TRUE	TRUE	6930300	2697400	3308800	7.7667e+06	4457000	3044000	7515300	3396100	4557500	6.60855e+06	-0.412973	-0.156791	0.256183
sp|O97125|HSP68_DROME	Hsp68	sp|O97125|HSP68_DROME;sp|P11146|HSP7B_DROME;tr|F3YDH1|F3YDH1_DROME;tr|C7LA76|C7LA76_DROME;sp|Q9VG58|HSP74_DROME;sp|Q9BIS2|HSP73_DROME;sp|Q9BIR7|HSP75_DROME;sp|Q8INI8|HSP72_DROME;tr|F3YDI6|F3YDI6_DROME;sp|P82910|HSP70_DROME;sp|P02825|HSP71_DROME	sp|O97125|HSP68_DROME;sp|P11146|HSP7B_DROME;tr|F3YDH1|F3YDH1_DROME;tr|C7LA76|C7LA76_DROME;sp|Q9VG58|HSP74_DROME;sp|Q9BIS2|HSP73_DROME;sp|Q9BIR7|HSP75_DROME;sp|Q8INI8|HSP72_DROME;tr|F3YDI6|F3YDI6_DROME;sp|P82910|HSP70_DROME;sp|P02825|HSP71_DROME	Heat shock protein 68 OS=Drosophila melanogaster GN=Hsp68 PE=1 SV=1;Heat shock 70 kDa protein cognate 2 OS=Drosophila melanogaster GN=Hsc70-2 PE=1 SV=2;LP11561p OS=Drosophila melanogaster GN=Hsp70Bbb-RA PE=2 SV=1;LP11008p OS=Drosophila melanogaster GN=Hsp7	11	2	8.8	69.743	635	0.0025641	14.284	0//2	1//1	2//2	125370000	3			3582000	TRUE	FALSE	TRUE	TRUE	FALSE	FALSE	TRUE	FALSE	FALSE							TRUE	TRUE	9.0237e+06	9200000	6.8046e+06	8.61795e+06	8112400	7501700	8.59131e+06	6.5324e+06	9001500	14037000	-0.150667	-0.186391	-0.0357242
sp|P02283|H2B_DROME	His2B	sp|P02283|H2B_DROME	sp|P02283|H2B_DROME	Histone H2B OS=Drosophila melanogaster GN=His2B PE=1 SV=2	1	3	22.8	13.696	123	0	193.22	1//1	0//2	4//0	1054800000	49			150690000	TRUE	FALSE	TRUE	TRUE	FALSE	TRUE	TRUE	FALSE	TRUE							TRUE	TRUE	5.1884e+07	52401000	6.2468e+07	41521000	50767000	52865000	5.8238e+07	7.8278e+07	9.9497e+07	101920000	-0.574313	-0.776965	-0.202652
sp|P04359|RL32_DROME	RpL32	sp|P04359|RL32_DROME;tr|A0A1B3Q3R0|A0A1B3Q3R0_DROME;tr|A0A0F6PCQ7|A0A0F6PCQ7_DROME	sp|P04359|RL32_DROME;tr|A0A1B3Q3R0|A0A1B3Q3R0_DROME	60S ribosomal protein L32 OS=Drosophila melanogaster GN=RpL32 PE=1 SV=3;GEO09668p1 (Fragment) OS=Drosophila melanogaster PE=2 SV=1	3	4	29.1	16.02	134	0	24.652	1//0	1//1	4//0	130980000	6			18712000	TRUE	FALSE	TRUE	TRUE	FALSE	TRUE	TRUE	FALSE	FALSE							TRUE	TRUE	16310000	6199700	5690000	9.0628e+06	9528000	5078600	7946400	9.3953e+06	11756000	3.32055e+06	0.178857	0.0482735	-0.130584
sp|P06606-3|TBA4_DROME	alphaTub67C	sp|P06606-3|TBA4_DROME;sp|P06606-2|TBA4_DROME;sp|P06606-1|TBA4_DROME;sp|P06606-4|TBA4_DROME;sp|P06606|TBA4_DROME;tr|Q6NP92|Q6NP92_DROME	sp|P06606-3|TBA4_DROME;sp|P06606-2|TBA4_DROME;sp|P06606-1|TBA4_DROME;sp|P06606-4|TBA4_DROME;sp|P06606|TBA4_DROME;tr|Q6NP92|Q6NP92_DROME	Tubulin alpha-4 chain OS=Drosophila melanogaster GN=alphaTub67C PE=3 SV=1;Tubulin alpha-4 chain OS=Drosophila melanogaster GN=alphaTub67C PE=3 SV=1;Tubulin alpha-4 chain OS=Drosophila melanogaster GN=alphaTub67C PE=3 SV=1;Tubulin alpha-4 chain OS=Drosophil	6	16	44.7	50.789	459	0	323.31	1//1	1//1	3//0	3932800000	368			206990000	TRUE	FALSE	TRUE	TRUE	FALSE	TRUE	TRUE	FALSE	TRUE							TRUE	TRUE	183550000	219820000	217010000	219370000	195810000	355480000	142190000	175170000	206480000	475150000	-0.109321	0.158123	0.267444
sp|P09180|RL4_DROME	RpL4	sp|P09180|RL4_DROME;tr|Q1EBX5|Q1EBX5_DROME	sp|P09180|RL4_DROME;tr|Q1EBX5|Q1EBX5_DROME	60S ribosomal protein L4 OS=Drosophila melanogaster GN=RpL4 PE=1 SV=2;IP15855p OS=Drosophila melanogaster PE=2 SV=1	2	15	41.1	45.025	401	0	323.31	2//0	1//0	2//1	2144400000	190			102120000	TRUE	FALSE	TRUE	TRUE	FALSE	TRUE	TRUE	FALSE	TRUE							TRUE	TRUE	133450000	153410000	136920000	113840000	158590000	140550000	105820000	9.9885e+07	151390000	103420000	0.313991	0.266113	-0.0478774
sp|P13060|EF2_DROME	EF2	sp|P13060|EF2_DROME	sp|P13060|EF2_DROME	Elongation factor 2 OS=Drosophila melanogaster GN=EF2 PE=1 SV=4	1	27	38	94.458	844	0	323.31	2//0	1//2	2//2	2831100000	271			64343000	TRUE	FALSE	TRUE	TRUE	FALSE	TRUE	TRUE	FALSE	TRUE							TRUE	TRUE	160420000	175170000	141310000	167380000	145290000	131470000	435500000	289220000	223640000	172130000	-0.736721	-0.840947	-0.104226
sp|P13395|SPTCA_DROME	alpha-Spec	sp|P13395|SPTCA_DROME;tr|M9PDQ0|M9PDQ0_DROME;tr|M9PBI5|M9PBI5_DROME;tr|M9PGV6|M9PGV6_DROME	sp|P13395|SPTCA_DROME;tr|M9PDQ0|M9PDQ0_DROME;tr|M9PBI5|M9PBI5_DROME;tr|M9PGV6|M9PGV6_DROME	Spectrin alpha chain OS=Drosophila melanogaster GN=alpha-Spec PE=1 SV=2;Alpha spectrin, isoform D OS=Drosophila melanogaster GN=alpha-Spec PE=4 SV=1;Alpha spectrin, isoform C OS=Drosophila melanogaster GN=alpha-Spec PE=4 SV=1;Alpha spectrin, isoform B OS=D	4	2	1.5	278.3	2415	0.0022676	10.475	2//0	2//1	4//0	756840000	5			5367600	TRUE	FALSE	FALSE	TRUE	FALSE	FALSE	TRUE	FALSE	FALSE							TRUE	TRUE	7.42523e+07	67695000	49082000	7.14871e+07	62927000	86867000	2.75431e+07	47176000	6.4189e+07	15413000	0.897339	1.1185	0.221163
sp|P13496|DCTN1_DROME	Gl	sp|P13496|DCTN1_DROME	sp|P13496|DCTN1_DROME	Dynactin subunit 1 OS=Drosophila melanogaster GN=Gl PE=1 SV=2	1	2	2.7	141.22	1265	0	25.206	2//0	3//0	4//0	0	2			0	FALSE	TRUE	FALSE	FALSE	FALSE	FALSE	FALSE	FALSE	FALSE							FALSE	FALSE
sp|P17704|RS17_DROME	RpS17	sp|P17704|RS17_DROME	sp|P17704|RS17_DROME	40S ribosomal protein S17 OS=Drosophila melanogaster GN=RpS17 PE=1 SV=2	1	17	84	15.285	131	0	323.31	0//2	0//1	2//2	9187500000	401			1531200000	TRUE	FALSE	TRUE	TRUE	FALSE	TRUE	TRUE	FALSE	TRUE							TRUE	TRUE	739580000	7.8196e+08	6.438e+08	456300000	1108200000	624590000	238070000	361820000	263360000	330590000	1.28962	1.2105	-0.079125
sp|P20432|GSTD1_DROME	GstD1	sp|P20432|GSTD1_DROME	sp|P20432|GSTD1_DROME	Glutathione S-transferase D1 OS=Drosophila melanogaster GN=GstD1 PE=1 SV=1	1	3	18.2	23.866	209	0	36.766	0//3	0//1	2//2	170580000	34			17058000	TRUE	FALSE	TRUE	TRUE	FALSE	TRUE	TRUE	FALSE	TRUE							TRUE	TRUE	7.7472e+06	14165000	10029000	10659000	9.1667e+06	13016000	7.97944e+06	7.8913e+06	5.4342e+06	13877000	0.314702	0.384228	0.0695258
sp|P21187|PABP_DROME	pAbp	sp|P21187|PABP_DROME	sp|P21187|PABP_DROME	Polyadenylate-binding protein OS=Drosophila melanogaster GN=pAbp PE=1 SV=3	1	24	45.7	69.925	634	0	323.31	0//3	0//2	1//2	2811700000	249			96956000	TRUE	FALSE	TRUE	TRUE	FALSE	TRUE	TRUE	FALSE	TRUE							TRUE	TRUE	129490000	130950000	117820000	129020000	108390000	129000000	151370000	129580000	247420000	493440000	-0.812626	-0.861707	-0.0490813
sp|P22979|HSP6C_DROME	Hsp67Bc	sp|P22979|HSP6C_DROME	sp|P22979|HSP6C_DROME	Heat shock protein 67B3 OS=Drosophila melanogaster GN=Hsp67Bc PE=1 SV=2	1	3	23.6	22.18	199	0	21.049	0//3	1//1	1//1	22867000	11			2286700	TRUE	FALSE	FALSE	TRUE	FALSE	FALSE	FALSE	TRUE	FALSE	BicDRGFP		BicDRLA				TRUE	TRUE	2323400	3294000	3.46978e+06	5236900	3987000	4.61947e+06	433066	325075	100618	329276	3.51301	4.13329	0.620273
sp|P23128|DDX6_DROME	me31B	sp|P23128|DDX6_DROME	sp|P23128|DDX6_DROME	Putative ATP-dependent RNA helicase me31b OS=Drosophila melanogaster GN=me31B PE=1 SV=3	1	8	28.3	51.945	459	0	123.32	0//3	1//1	2//1	682150000	102			26237000	TRUE	FALSE	TRUE	TRUE	FALSE	TRUE	TRUE	FALSE	TRUE							TRUE	TRUE	51996000	29409000	27299000	6.2793e+07	33323000	43420000	62320000	39723000	46273000	69984000	-0.617214	-0.243222	0.373992
sp|P25160|ARL1_DROME	Arl1	sp|P25160|ARL1_DROME	sp|P25160|ARL1_DROME	ADP-ribosylation factor-like protein 1 OS=Drosophila melanogaster GN=Arl1 PE=2 SV=5	1	3	24.4	20.247	180	0	32.281	0//3	1//2	1//3	30795000	3			3421600	FALSE	FALSE	FALSE	TRUE	FALSE	FALSE	FALSE	TRUE	FALSE			BicDRLA				TRUE	TRUE	484624	4501900	369703	7.18259e+06	6.3777e+06	3007100	265020	364003	529349	418799	1.28343	3.75543	2.472
sp|P29843|HSP7A_DROME	Hsc70-1	sp|P29843|HSP7A_DROME;tr|F3YDH5|F3YDH5_DROME;tr|Q8IH88|Q8IH88_DROME;tr|Q7JQR9|Q7JQR9_DROME	sp|P29843|HSP7A_DROME;tr|F3YDH5|F3YDH5_DROME;tr|Q8IH88|Q8IH88_DROME;tr|Q7JQR9|Q7JQR9_DROME	Heat shock 70 kDa protein cognate 1 OS=Drosophila melanogaster GN=Hsc70-1 PE=1 SV=1;AT29089p (Fragment) OS=Drosophila melanogaster GN=Hsc70-1-RA PE=2 SV=1;AT28834p (Fragment) OS=Drosophila melanogaster GN=Hsc70-1 PE=2 SV=1;RH49358p OS=Drosophila melanogast	4	2	6.1	70.686	641	0.002681	16.129	1//2	2//1	3//1	146900000	14			4590600	TRUE	FALSE	FALSE	TRUE	FALSE	FALSE	TRUE	FALSE	FALSE							TRUE	TRUE	11205000	1.9327e+07	17485000	16335000	2.77141e+07	16569000	15458000	10294000	1.25122e+07	21612000	0.11396	0.442692	0.328733
sp|P35381|ATPA_DROME	blw	sp|P35381|ATPA_DROME	sp|P35381|ATPA_DROME	ATP synthase subunit alpha, mitochondrial OS=Drosophila melanogaster GN=blw PE=1 SV=2	1	25	35.7	59.421	552	0	323.31	1//1	2//0	0//0	3238200000	261			95241000	TRUE	FALSE	TRUE	TRUE	FALSE	TRUE	TRUE	FALSE	TRUE							TRUE	TRUE	245330000	158480000	245020000	225320000	236480000	134270000	150070000	183340000	207710000	288590000	0.0730374	-0.0646604	-0.137698
sp|P36241|RL19_DROME	RpL19	sp|P36241|RL19_DROME	sp|P36241|RL19_DROME	60S ribosomal protein L19 OS=Drosophila melanogaster GN=RpL19 PE=1 SV=2	1	11	41.9	23.998	203	0	272.78	1//2	0//2	2//2	1540700000	190			192590000	TRUE	FALSE	TRUE	TRUE	FALSE	TRUE	TRUE	FALSE	TRUE							TRUE	TRUE	206050000	100970000	8.7277e+07	140640000	97807000	82062000	9.9258e+07	61397000	8.7776e+07	62676000	0.68102	0.452423	-0.228597
sp|P37276|DYHC_DROME	Dhc64C	sp|P37276|DYHC_DROME;tr|M9PEC8|M9PEC8_DROME;tr|M9PEN4|M9PEN4_DROME;tr|M9PBQ3|M9PBQ3_DROME;tr|M9PE73|M9PE73_DROME;tr|M9PBQ0|M9PBQ0_DROME;tr|M9PHG8|M9PHG8_DROME;tr|Q1EBX0|Q1EBX0_DROME	sp|P37276|DYHC_DROME;tr|M9PEC8|M9PEC8_DROME;tr|M9PEN4|M9PEN4_DROME;tr|M9PBQ3|M9PBQ3_DROME;tr|M9PE73|M9PE73_DROME;tr|M9PBQ0|M9PBQ0_DROME;tr|M9PHG8|M9PHG8_DROME	Dynein heavy chain, cytoplasmic OS=Drosophila melanogaster GN=Dhc64C PE=2 SV=2;Dynein heavy chain 64C, isoform G OS=Drosophila melanogaster GN=Dhc64C PE=1 SV=1;Dynein heavy chain 64C, isoform F OS=Drosophila melanogaster GN=Dhc64C PE=1 SV=1;Dynein heavy ch	8	23	7.1	530.18	4639	0	320.04	1//2	1//1	0//1	1566900000	181			6049700	TRUE	FALSE	TRUE	TRUE	FALSE	TRUE	TRUE	FALSE	TRUE							TRUE	TRUE	105670000	103110000	8.3776e+07	143560000	122880000	88420000	45059000	32006000	65215000	111180000	0.770501	1.02816	0.257663
sp|P41093|RL18A_DROME	RpL18A	sp|P41093|RL18A_DROME;tr|Q4V4E7|Q4V4E7_DROME	sp|P41093|RL18A_DROME	60S ribosomal protein L18a OS=Drosophila melanogaster GN=RpL18A PE=1 SV=1	2	5	24.3	21.029	177	0	86.236	1//2	2//1	0//4	926500000	83			92650000	TRUE	FALSE	TRUE	TRUE	FALSE	TRUE	TRUE	FALSE	TRUE							TRUE	TRUE	7.8939e+07	54861000	47279000	104870000	46838000	60076000	83091000	38669000	52328000	54179000	0.101443	0.277203	0.17576
sp|P41094|RS18_DROME	RpS18	sp|P41094|RS18_DROME;tr|B6IDT0|B6IDT0_DROME;tr|Q4V607|Q4V607_DROME	sp|P41094|RS18_DROME;tr|B6IDT0|B6IDT0_DROME	40S ribosomal protein S18 OS=Drosophila melanogaster GN=RpS18 PE=1 SV=1;FI09342p (Fragment) OS=Drosophila melanogaster GN=RpS18-RB PE=2 SV=1	3	22	73.7	17.611	152	0	323.31	1//2	2//1	3//1	12793000000	636			1421500000	TRUE	FALSE	TRUE	TRUE	FALSE	TRUE	TRUE	FALSE	TRUE							TRUE	TRUE	1049600000	1152600000	7.751e+08	6.5401e+08	1110100000	1023700000	366940000	5.1261e+08	390450000	600810000	1.09463	0.982854	-0.111773
sp|P45889|ACTZ_DROME	Arp1	sp|P45889|ACTZ_DROME	sp|P45889|ACTZ_DROME	Actin-related protein 1 OS=Drosophila melanogaster GN=Arp1 PE=2 SV=2	1	2	10.4	42.719	376	0.0024331	12.326	2//1	2//0	1//3	30031000	5			1668400	TRUE	FALSE	FALSE	TRUE	FALSE	FALSE	FALSE	FALSE	FALSE							TRUE	TRUE	3.95309e+06	2172200	3056200	2.3711e+06	2628500	2696000	399070	89258.7	631470	3228900	2.51712	2.3027	-0.214419
sp|P48148|RHO1_DROME	Rho1	sp|P48148|RHO1_DROME	sp|P48148|RHO1_DROME	Ras-like GTP-binding protein Rho1 OS=Drosophila melanogaster GN=Rho1 PE=1 SV=1	1	3	20.8	21.723	192	0	54.401	2//1	1//2	2//0	383080000	35			38308000	TRUE	FALSE	TRUE	TRUE	FALSE	TRUE	TRUE	FALSE	TRUE							TRUE	TRUE	48245000	22200000	20812000	43666000	27561000	17043000	26271000	15115000	42652000	12913000	0.380062	0.34005	-0.0400123
sp|P48591|RIR1_DROME	RnrL	sp|P48591|RIR1_DROME	sp|P48591|RIR1_DROME	Ribonucleoside-diphosphate reductase large subunit OS=Drosophila melanogaster GN=RnrL PE=1 SV=2	1	9	12.2	91.977	812	0	92.814	2//1	1//2	4//0	317950000	40			9084300	TRUE	FALSE	TRUE	TRUE	FALSE	TRUE	TRUE	FALSE	TRUE							TRUE	TRUE	10812000	13572000	15423000	13624000	16178000	19378000	19371000	35087000	24171000	31948000	-1.03568	-0.730258	0.305418
sp|P50887|RL22_DROME	RpL22	sp|P50887|RL22_DROME	sp|P50887|RL22_DROME	60S ribosomal protein L22 OS=Drosophila melanogaster GN=RpL22 PE=1 SV=2	1	18	62.2	30.61	299	0	323.31	2//1	2//1	3//1	6140200000	289			472320000	TRUE	FALSE	TRUE	TRUE	FALSE	TRUE	TRUE	FALSE	TRUE							TRUE	TRUE	5.6736e+08	519730000	379520000	439900000	395550000	256960000	295910000	241560000	319570000	190240000	0.908361	0.467153	-0.441208
sp|P52295|IMA_DROME	Pen	sp|P52295|IMA_DROME	sp|P52295|IMA_DROME	Importin subunit alpha OS=Drosophila melanogaster GN=Pen PE=1 SV=2	1	4	14	57.821	522	0	49.289	2//1	2//1	3//1	246480000	18			10270000	TRUE	FALSE	TRUE	TRUE	FALSE	TRUE	TRUE	FALSE	TRUE							TRUE	TRUE	11727000	12617000	5153500	18324000	6268600	37162000	7.8262e+06	7477500	5799400	37990000	-0.222043	0.606274	0.828317
sp|P55830|RS3A_DROME	RpS3A	sp|P55830|RS3A_DROME	sp|P55830|RS3A_DROME	40S ribosomal protein S3a OS=Drosophila melanogaster GN=RpS3A PE=1 SV=4	1	27	64.2	30.34	268	0	323.31	2//1	2//1	4//0	4468000000	361			297870000	TRUE	FALSE	TRUE	TRUE	FALSE	TRUE	TRUE	FALSE	TRUE							TRUE	TRUE	251950000	242840000	265590000	341030000	262450000	224830000	397710000	361050000	413870000	248810000	-0.461253	-0.358442	0.10281
sp|P80455|RS12_DROME	RpS12	sp|P80455|RS12_DROME	sp|P80455|RS12_DROME	40S ribosomal protein S12 OS=Drosophila melanogaster GN=RpS12 PE=1 SV=2	1	2	24.5	15.168	139	0.0025381	14.129	2//1	3//0	3//0	119960000	16			17137000	TRUE	FALSE	TRUE	TRUE	FALSE	FALSE	TRUE	FALSE	TRUE							TRUE	TRUE	3398800	11528000	8.2539e+06	5.16109e+06	5.8714e+06	8.4024e+06	4201000	5995300	6418600	7582600	0.214178	0.0991817	-0.114997
sp|P84051|H2A_DROME	His2A	sp|P84051|H2A_DROME;tr|Q4AB57|Q4AB57_DROME;tr|A0A0B4KH25|A0A0B4KH25_DROME;sp|P08985|H2AV_DROME	sp|P84051|H2A_DROME;tr|Q4AB57|Q4AB57_DROME;tr|A0A0B4KH25|A0A0B4KH25_DROME;sp|P08985|H2AV_DROME	Histone H2A OS=Drosophila melanogaster GN=His2A PE=1 SV=2;Histone H2A OS=Drosophila melanogaster GN=His2A:CG33859 PE=3 SV=1;Histone H2A OS=Drosophila melanogaster GN=His2Av PE=3 SV=1;Histone H2A.v OS=Drosophila melanogaster GN=His2Av PE=1 SV=2	4	2	9.7	13.363	124	0.0026882	16.136	2//1	3//0	4//0	368160000	41			73633000	TRUE	FALSE	TRUE	TRUE	FALSE	TRUE	TRUE	FALSE	TRUE							TRUE	TRUE	22835000	18118000	27895000	21507000	22940000	16589000	19301000	34657000	26295000	24693000	-0.183953	-0.349212	-0.165259
sp|P98163|YL_DROME	yl	sp|P98163|YL_DROME;tr|A0A0D4RRS9|A0A0D4RRS9_DROME	sp|P98163|YL_DROME;tr|A0A0D4RRS9|A0A0D4RRS9_DROME	Putative vitellogenin receptor OS=Drosophila melanogaster GN=yl PE=1 SV=2;FI21413p1 OS=Drosophila melanogaster GN=yl-RA PE=2 SV=1	2	6	4.1	219.52	1984	0	34.912	1//0	1//0	1//0	31635000	8			347640	FALSE	TRUE	FALSE	FALSE	TRUE	FALSE	FALSE	FALSE	FALSE							FALSE	FALSE										17533000
sp|Q24368|ISWI_DROME	Iswi	sp|Q24368|ISWI_DROME;tr|I1V4Y8|I1V4Y8_DROME	sp|Q24368|ISWI_DROME;tr|I1V4Y8|I1V4Y8_DROME	Chromatin-remodeling complex ATPase chain Iswi OS=Drosophila melanogaster GN=Iswi PE=1 SV=1;Imitation SWI OS=Drosophila melanogaster GN=ISWI PE=3 SV=1	2	4	7.2	118.87	1027	0	39.306	2//1	1//2	2//1	101000000	24			1942400	TRUE	FALSE	TRUE	TRUE	FALSE	TRUE	TRUE	FALSE	TRUE							TRUE	TRUE	5.5111e+06	4775500	9.0757e+06	7133500	4053900	9815500	4.4383e+06	4618900	5346900	4890900	0.366744	0.449738	0.0829938
sp|Q24439|ATPO_DROME	ATPsynO	sp|Q24439|ATPO_DROME	sp|Q24439|ATPO_DROME	ATP synthase subunit O, mitochondrial OS=Drosophila melanogaster GN=ATPsynO PE=2 SV=2	1	2	14.4	22.422	209	0.0024814	12.932	2//1	1//2	2//2	40117000	2			2865500	TRUE	FALSE	FALSE	FALSE	FALSE	FALSE	TRUE	FALSE	FALSE							TRUE	TRUE	282875	3389000	150242	325704	7598100	321457	2.55002e+06	2399300	3.57048e+06	1794300	-2.25502	-1.43318	0.821839
sp|Q24478|CP190_DROME	Cp190	sp|Q24478|CP190_DROME	sp|Q24478|CP190_DROME	Centrosome-associated zinc finger protein CP190 OS=Drosophila melanogaster GN=Cp190 PE=1 SV=2	1	2	3.5	121.68	1096	0.0045249	10.338	2//1	2//1	2//2	14329000	2			275560	TRUE	FALSE	FALSE	FALSE	FALSE	FALSE	TRUE	FALSE	FALSE							TRUE	TRUE	2825800	2375800	2.17805e+06	446368	73342.2	274813	4080900	2.9653e+06	2871500	1.77664e+06	-0.196969	-3.75247	-3.5555
sp|Q24560|TBB1_DROME	betaTub56D	sp|Q24560|TBB1_DROME;tr|A1ZBL0|A1ZBL0_DROME;tr|E0R982|E0R982_DROME;sp|P61857|TBB2_DROME;tr|Q7M3K1|Q7M3K1_DROME;tr|Q7M3K0|Q7M3K0_DROME;tr|Q9VAX7|Q9VAX7_DROME;tr|Q8MST5|Q8MST5_DROME	sp|Q24560|TBB1_DROME;tr|A1ZBL0|A1ZBL0_DROME;tr|E0R982|E0R982_DROME;sp|P61857|TBB2_DROME	Tubulin beta-1 chain OS=Drosophila melanogaster GN=betaTub56D PE=1 SV=2;Tubulin beta chain OS=Drosophila melanogaster GN=betaTub56D PE=1 SV=1;GH12877p OS=Drosophila melanogaster GN=betaTub56D-RA PE=2 SV=1;Tubulin beta-2 chain OS=Drosophila melanogaster GN=	8	31	64.4	50.147	447	0	323.31	2//1	2//1	4//0	33888000000	1483			1783600000	TRUE	FALSE	TRUE	TRUE	FALSE	TRUE	TRUE	FALSE	TRUE							TRUE	TRUE	1806100000	2049400000	2427800000	1646400000	2673000000	2059500000	1861800000	2246200000	2480000000	2177200000	-0.06834	-0.0642267	0.0041133
sp|Q27268|DX39B_DROME	Hel25E	sp|Q27268|DX39B_DROME	sp|Q27268|DX39B_DROME	ATP-dependent RNA helicase WM6 OS=Drosophila melanogaster GN=Hel25E PE=1 SV=1	1	2	7.1	48.651	424	0	43.18	2//1	2//1	0//4	156760000	15			7125200	TRUE	FALSE	TRUE	TRUE	FALSE	TRUE	TRUE	FALSE	TRUE							TRUE	TRUE	16300000	10981000	6.4095e+06	6.556e+06	12381000	8.352e+06	6301900	9.4903e+06	6235300	10605000	0.40064	0.147655	-0.252985
sp|Q7K2G1|ADRM1_DROME	Rpn13	sp|Q7K2G1|ADRM1_DROME	sp|Q7K2G1|ADRM1_DROME	Proteasomal ubiquitin receptor ADRM1 homolog OS=Drosophila melanogaster GN=Rpn13 PE=1 SV=1	1	4	18.8	42.012	389	0	323.31	2//1	3//0	2//2	371550000	72			23222000	TRUE	FALSE	TRUE	TRUE	FALSE	TRUE	TRUE	FALSE	TRUE							TRUE	TRUE	33879000	24998000	17638000	31770000	19141000	26028000	24268000	17991000	20671000	26957000	0.149147	0.176982	0.0278349
sp|Q7KN62|TERA_DROME	TER94	sp|Q7KN62|TERA_DROME;tr|A0A0B4LFZ4|A0A0B4LFZ4_DROME;tr|D0IQG4|D0IQG4_DROME;tr|Q8IGZ2|Q8IGZ2_DROME	sp|Q7KN62|TERA_DROME;tr|A0A0B4LFZ4|A0A0B4LFZ4_DROME;tr|D0IQG4|D0IQG4_DROME;tr|Q8IGZ2|Q8IGZ2_DROME	Transitional endoplasmic reticulum ATPase TER94 OS=Drosophila melanogaster GN=TER94 PE=1 SV=1;TER94, isoform E OS=Drosophila melanogaster GN=TER94 PE=1 SV=1;AT24528p (Fragment) OS=Drosophila melanogaster GN=TER94-RC PE=2 SV=1;LP12034p OS=Drosophila melanog	4	19	33.7	88.858	801	0	323.31	2//1	3//0	4//0	1173100000	184			27930000	TRUE	FALSE	TRUE	TRUE	FALSE	TRUE	TRUE	FALSE	TRUE							TRUE	TRUE	66963000	100490000	6.7111e+07	6.4247e+07	62369000	7.8999e+07	73429000	7.6828e+07	5.2742e+07	9.8067e+07	0.0619556	-0.108911	-0.170867
sp|Q7KW39|MMSA_DROME	CG17896	sp|Q7KW39|MMSA_DROME;tr|I0B1N8|I0B1N8_DROME;tr|A9UN30|A9UN30_DROME	sp|Q7KW39|MMSA_DROME;tr|I0B1N8|I0B1N8_DROME;tr|A9UN30|A9UN30_DROME	Probable methylmalonate-semialdehyde dehydrogenase [acylating], mitochondrial OS=Drosophila melanogaster GN=CG17896 PE=2 SV=1;FI19805p1 (Fragment) OS=Drosophila melanogaster GN=CG17896-RB PE=2 SV=1;GH07313p OS=Drosophila melanogaster GN=EG:171D11.1 PE=2 SV	3	4	11.7	55.972	520	0	45.755	2//0	0//0	2//0	284940000	30			13569000	TRUE	FALSE	TRUE	TRUE	FALSE	TRUE	TRUE	FALSE	TRUE							TRUE	TRUE	15816000	20874000	16539000	16077000	15252000	10238000	24102000	23264000	27626000	15478000	-0.329553	-0.703231	-0.373678
sp|Q8SWR2|BICRD_DROME	CG17365	sp|Q8SWR2|BICRD_DROME;tr|Q8IGY6|Q8IGY6_DROME	sp|Q8SWR2|BICRD_DROME;tr|Q8IGY6|Q8IGY6_DROME	Bicaudal D-related protein homolog OS=Drosophila melanogaster GN=CG17365 PE=2 SV=1;RE05346p (Fragment) OS=Drosophila melanogaster GN=CG17365 PE=2 SV=1	2	80	84.7	70.235	620	0	323.31	2//0	0//3	3//1	59540000000	2597			1701100000	TRUE	FALSE	TRUE	TRUE	FALSE	TRUE	TRUE	FALSE	TRUE							TRUE	TRUE	4.5204e+09	6.0639e+09	5374500000	6.0171e+09	8816100000	3205200000	1823700	1895400	2805900	1498900	11.4013	11.4702	0.0689321
sp|Q94546|ATU_DROME	Atu	sp|Q94546|ATU_DROME	sp|Q94546|ATU_DROME	Another transcription unit protein OS=Drosophila melanogaster GN=Atu PE=1 SV=2	1	2	3.6	77.421	725	0	23.035	2//1	0//3	2//2	197370000	3			5194000	TRUE	FALSE	TRUE	TRUE	FALSE	TRUE	TRUE	FALSE	TRUE							TRUE	TRUE	10411000	8703700	9381800	13311000	9.2906e+06	7118700	21465000	16985000	9436900	9.11619e+06	-0.490368	-0.473568	0.0168008
sp|Q94901|LARK_DROME	lark	sp|Q94901|LARK_DROME	sp|Q94901|LARK_DROME	RNA-binding protein lark OS=Drosophila melanogaster GN=lark PE=1 SV=1	1	2	7.1	39.911	352	0.0023202	11.057	2//1	1//2	1//3	11948000	3			519500	FALSE	TRUE	FALSE	FALSE	FALSE	FALSE	TRUE	FALSE	FALSE	WT						TRUE	FALSE										823500
sp|Q95RU0|CUE_DROME	cue	sp|Q95RU0|CUE_DROME	sp|Q95RU0|CUE_DROME	Protein cueball OS=Drosophila melanogaster GN=cue PE=1 SV=1	1	2	5.1	72.622	644	0.0022779	10.687	2//1	1//2	1//3	55020000	2			2200800	TRUE	FALSE	TRUE	TRUE	FALSE	FALSE	FALSE	FALSE	FALSE							TRUE	TRUE	9824100	7478000	4929000	11761000	1.18787e+07	7445600	6806300	153400	580794	108994	3.81326	4.32071	0.507454
sp|Q9U9Q4|EIF3H_DROME	eIF3h	sp|Q9U9Q4|EIF3H_DROME	sp|Q9U9Q4|EIF3H_DROME	Eukaryotic translation initiation factor 3 subunit H OS=Drosophila melanogaster GN=eIF3h PE=1 SV=2	1	2	9.5	38.407	338	0.0023753	11.977	2//1	2//1	2//2	36993000	3			2312100	TRUE	FALSE	TRUE	TRUE	FALSE	FALSE	TRUE	FALSE	TRUE							TRUE	TRUE	1773600	3351200	1922300	2.37787e+06	2138700	2189000	3814000	1829000	3513900	2055700	-0.242368	-0.254873	-0.0125051
sp|Q9V3G1|RL8_DROME	RpL8	sp|Q9V3G1|RL8_DROME;tr|Q4V4W5|Q4V4W5_DROME	sp|Q9V3G1|RL8_DROME;tr|Q4V4W5|Q4V4W5_DROME	60S ribosomal protein L8 OS=Drosophila melanogaster GN=RpL8 PE=1 SV=1;IP12501p (Fragment) OS=Drosophila melanogaster GN=CG31664 PE=2 SV=1	2	15	46.9	27.892	256	0	224.22	2//1	2//1	2//2	1717800000	179			143150000	TRUE	FALSE	TRUE	TRUE	FALSE	TRUE	TRUE	FALSE	TRUE							TRUE	TRUE	131260000	148840000	116860000	8.025e+07	139090000	128500000	9.0115e+07	101240000	8.8196e+07	7.481e+07	0.580064	0.356527	-0.223537
sp|Q9V3H2|PSDE_DROME	Rpn11	sp|Q9V3H2|PSDE_DROME	sp|Q9V3H2|PSDE_DROME	26S proteasome non-ATPase regulatory subunit 14 OS=Drosophila melanogaster GN=Rpn11 PE=1 SV=1	1	2	8.8	34.4	308	0.0024691	12.532	2//1	2//1	3//1	79747000	17			7974700	TRUE	FALSE	TRUE	TRUE	FALSE	FALSE	TRUE	FALSE	FALSE							TRUE	TRUE	4065600	8690300	3353100	2.8176e+06	6.79e+06	5128600	2.01475e+06	2834900	3848500	5294500	0.580451	0.489808	-0.0906427
sp|Q9V521|PPO2_DROME	PPO2	sp|Q9V521|PPO2_DROME	sp|Q9V521|PPO2_DROME	Phenoloxidase 2 OS=Drosophila melanogaster GN=PPO2 PE=1 SV=1	1	3	8	79.284	684	0	23.745	2//1	1//2	4//0	40085000	7			1145300	TRUE	FALSE	FALSE	TRUE	FALSE	FALSE	TRUE	FALSE	FALSE							TRUE	TRUE	3902000	4.11095e+06	3879800	3453200	3478300	4.21015e+06	6897800	5685700	7.6825e+06	1.07269e+07	-0.927997	-1.02782	-0.0998267
sp|Q9V597|RL31_DROME	RpL31	sp|Q9V597|RL31_DROME	sp|Q9V597|RL31_DROME	60S ribosomal protein L31 OS=Drosophila melanogaster GN=RpL31 PE=1 SV=1	1	18	79.8	14.532	124	0	323.31	2//1	2//1	4//0	2653700000	191			379090000	TRUE	FALSE	TRUE	TRUE	FALSE	TRUE	TRUE	FALSE	TRUE							TRUE	TRUE	206430000	210100000	213480000	177400000	224150000	157100000	103470000	137060000	9.1228e+07	7.0332e+07	1.10432	0.915096	-0.189225
sp|Q9VB14|RS10A_DROME	RpS10a	sp|Q9VB14|RS10A_DROME	sp|Q9VB14|RS10A_DROME	40S ribosomal protein S10a OS=Drosophila melanogaster GN=RpS10a PE=1 SV=1	1	2	10.4	18.23	163	0	237.68	2//1	3//0	2//1	1153300000	108			115330000	TRUE	FALSE	TRUE	TRUE	FALSE	TRUE	TRUE	FALSE	TRUE							TRUE	TRUE	41231000	97631000	98937000	50930000	114560000	96927000	58076000	6.4098e+07	14682000	16766000	1.24974	1.41836	0.168622
sp|Q9VEG6|PERC_DROME	Pxt	sp|Q9VEG6|PERC_DROME	sp|Q9VEG6|PERC_DROME	Chorion peroxidase OS=Drosophila melanogaster GN=Pxt PE=2 SV=3	1	18	36.2	90.538	809	0	323.31	2//1	3//0	4//0	835520000	85			18989000	TRUE	FALSE	TRUE	TRUE	FALSE	TRUE	TRUE	FALSE	FALSE							TRUE	TRUE	12096000	16857000	5.837e+06	37142000	6.3397e+06	5.8101e+07	6.38488e+06	1469400	3.4072e+06	329850000	0.0646184	1.23893	1.17431
sp|Q9VEZ3|MSPS_DROME	msps	sp|Q9VEZ3|MSPS_DROME;tr|Q9U5W6|Q9U5W6_DROME;tr|E1JIM4|E1JIM4_DROME;tr|A0A0B4K664|A0A0B4K664_DROME;tr|A0A0B4K700|A0A0B4K700_DROME;tr|Q95TZ9|Q95TZ9_DROME;tr|D3DMH7|D3DMH7_DROME	sp|Q9VEZ3|MSPS_DROME;tr|Q9U5W6|Q9U5W6_DROME;tr|E1JIM4|E1JIM4_DROME;tr|A0A0B4K664|A0A0B4K664_DROME;tr|A0A0B4K700|A0A0B4K700_DROME;tr|Q95TZ9|Q95TZ9_DROME;tr|D3DMH7|D3DMH7_DROME	Protein mini spindles OS=Drosophila melanogaster GN=msps PE=1 SV=3;Microtubule associated protein OS=Drosophila melanogaster GN=msps PE=4 SV=1;Mini spindles, isoform B OS=Drosophila melanogaster GN=msps PE=1 SV=1;Mini spindles, isoform E OS=Drosophila mela	7	6	3.4	225.98	2042	0	167.55	3//0	2//0	1//2	506200000	44			4644000	TRUE	FALSE	TRUE	TRUE	FALSE	TRUE	TRUE	FALSE	TRUE							TRUE	TRUE	5.3813e+07	27730000	18682000	59717000	18940000	35944000	48122000	15447000	47517000	40237000	-0.187397	-0.00597112	0.181426
sp|Q9VFE4|RS5B_DROME	RpS5b	sp|Q9VFE4|RS5B_DROME;tr|A0A0B4K683|A0A0B4K683_DROME	sp|Q9VFE4|RS5B_DROME;tr|A0A0B4K683|A0A0B4K683_DROME	40S ribosomal protein S5b OS=Drosophila melanogaster GN=RpS5b PE=2 SV=1;Ribosomal protein S5b, isoform B OS=Drosophila melanogaster GN=RpS5b PE=3 SV=1	2	20	43.5	25.716	230	0	323.31	3//0	2//0	3//0	9970300000	472			1107800000	TRUE	FALSE	TRUE	TRUE	FALSE	TRUE	TRUE	FALSE	TRUE							TRUE	TRUE	904080000	1037100000	6.8902e+08	718120000	9.7126e+08	716860000	331270000	378770000	209500000	306270000	1.52906	1.40582	-0.123235
sp|Q9VGW6|MCM5_DROME	Mcm5	sp|Q9VGW6|MCM5_DROME	sp|Q9VGW6|MCM5_DROME	DNA replication licensing factor Mcm5 OS=Drosophila melanogaster GN=Mcm5 PE=1 SV=1	1	2	4.1	82.257	733	0.002381	11.993	3//0	2//0	1//3	6740400	4			177380	FALSE	TRUE	FALSE	FALSE	TRUE	FALSE	TRUE	FALSE	FALSE	WT		WT				TRUE	TRUE	176486	1.16906e+06	361426	353499	239026	267744	2742300	4422600	4.39486e+06	8.09642e+06	-3.43676	-4.01036
sp|Q9VKD3|NFS1_DROME	CG12264	sp|Q9VKD3|NFS1_DROME;tr|Q8IPA0|Q8IPA0_DROME	sp|Q9VKD3|NFS1_DROME	Probable cysteine desulfurase, mitochondrial OS=Drosophila melanogaster GN=CG12264 PE=2 SV=1	2	4	13.2	51.074	462	0	37.182	3//0	1//1	1//1	165530000	14			6366400	TRUE	FALSE	TRUE	TRUE	FALSE	TRUE	TRUE	FALSE	TRUE							TRUE	TRUE	11883000	8.4308e+06	8739200	18244000	8702600	7.9541e+06	17435000	8.4942e+06	13049000	12950000	-0.394786	-0.21862	0.176166
sp|Q9VN25|EIF3A_DROME	eIF3a	sp|Q9VN25|EIF3A_DROME	sp|Q9VN25|EIF3A_DROME	Eukaryotic translation initiation factor 3 subunit A OS=Drosophila melanogaster GN=eIF3a PE=1 SV=1	1	13	14.6	133.88	1140	0	323.31	3//0	2//1	1//3	916600000	73			16665000	TRUE	FALSE	TRUE	TRUE	FALSE	TRUE	TRUE	FALSE	TRUE							TRUE	TRUE	5.9757e+07	52797000	56403000	5.4857e+07	5.4379e+07	48755000	67750000	52651000	6.0443e+07	59315000	-0.088385	-0.185405	-0.09702
sp|Q9VNE9|RL13A_DROME	RpL13A	sp|Q9VNE9|RL13A_DROME	sp|Q9VNE9|RL13A_DROME	60S ribosomal protein L13a OS=Drosophila melanogaster GN=RpL13A PE=1 SV=1	1	7	27.8	23.647	205	0	41.322	3//0	2//1	2//2	608080000	40			55280000	TRUE	FALSE	TRUE	TRUE	FALSE	TRUE	TRUE	FALSE	TRUE							TRUE	TRUE	23917000	4.0696e+07	47172000	15321000	6.0707e+07	38903000	10780000	36074000	42833000	26671000	0.471957	0.357424	-0.114533
sp|Q9VR89|PNO1_DROME	l(1)G0004	sp|Q9VR89|PNO1_DROME	sp|Q9VR89|PNO1_DROME	RNA-binding protein pno1 OS=Drosophila melanogaster GN=l(1)G0004 PE=2 SV=1	1	2	19.2	26.676	240	0	26.873	3//0	2//1	2//2	32128000	5			2677300	FALSE	FALSE	FALSE	TRUE	FALSE	FALSE	TRUE	FALSE	FALSE							TRUE	TRUE	405079	306992	263112	628626	6337700	282942	6.1973e+06	4232000	1.21473e+07	1.20596e+07	-4.62148	-2.91931	1.70217
sp|Q9VTP4|R10AB_DROME	RpL10Ab	sp|Q9VTP4|R10AB_DROME;tr|Q8IGJ3|Q8IGJ3_DROME;tr|Q8IGE1|Q8IGE1_DROME	sp|Q9VTP4|R10AB_DROME;tr|Q8IGJ3|Q8IGJ3_DROME;tr|Q8IGE1|Q8IGE1_DROME	60S ribosomal protein L10a-2 OS=Drosophila melanogaster GN=RpL10Ab PE=1 SV=2;RH06366p OS=Drosophila melanogaster GN=RpL10Ab PE=2 SV=1;RH43519p OS=Drosophila melanogaster GN=RpL10Ab PE=2 SV=1	3	12	53	24.273	217	0	261.02	3//0	2//1	2//2	1105700000	116			110570000	TRUE	FALSE	TRUE	TRUE	FALSE	TRUE	TRUE	FALSE	TRUE							TRUE	TRUE	9.6217e+07	80412000	6.7736e+07	60918000	75731000	61372000	5.3654e+07	52533000	6.6584e+07	65356000	0.446107	0.15001	-0.296097
sp|Q9VUM0|MSH6_DROME	Msh6	sp|Q9VUM0|MSH6_DROME	sp|Q9VUM0|MSH6_DROME	Probable DNA mismatch repair protein Msh6 OS=Drosophila melanogaster GN=Msh6 PE=1 SV=2	1	6	6.5	133.13	1190	0	51.335	3//0	2//1	3//1	1471000000	10			22632000	TRUE	FALSE	TRUE	TRUE	FALSE	TRUE	TRUE	FALSE	TRUE							TRUE	TRUE	29516000	129940000	62218000	43642000	88500000	89684000	39140000	114490000	107120000	113390000	-0.469675	-0.290461	0.179214
sp|Q9VWH4|IDH3A_DROME	l(1)G0156	sp|Q9VWH4|IDH3A_DROME;tr|Q8T0R3|Q8T0R3_DROME;tr|D3DN10|D3DN10_DROME	sp|Q9VWH4|IDH3A_DROME	Probable isocitrate dehydrogenase [NAD] subunit alpha, mitochondrial OS=Drosophila melanogaster GN=l(1)G0156 PE=2 SV=1	3	13	37.9	40.844	377	0	323.31	3//0	2//1	4//0	2032200000	234			96773000	TRUE	FALSE	TRUE	TRUE	FALSE	TRUE	TRUE	FALSE	TRUE							TRUE	TRUE	84696000	131630000	110130000	9.5751e+07	133170000	9.5881e+07	102300000	145300000	165540000	195560000	-0.467971	-0.47001	-0.00203872
sp|Q9VXE6|NU153_DROME	Nup153	sp|Q9VXE6|NU153_DROME;tr|A8JV18|A8JV18_DROME;tr|A1YKB1|A1YKB1_DROME;tr|A1YKA8|A1YKA8_DROME;tr|A1YKA7|A1YKA7_DROME;tr|A1YKA5|A1YKA5_DROME;tr|A1YKA3|A1YKA3_DROME;tr|A1YKA1|A1YKA1_DROME	sp|Q9VXE6|NU153_DROME;tr|A8JV18|A8JV18_DROME;tr|A1YKB1|A1YKB1_DROME;tr|A1YKA8|A1YKA8_DROME;tr|A1YKA7|A1YKA7_DROME;tr|A1YKA5|A1YKA5_DROME;tr|A1YKA3|A1YKA3_DROME;tr|A1YKA1|A1YKA1_DROME	Nuclear pore complex protein Nup153 OS=Drosophila melanogaster GN=Nup153 PE=1 SV=4;Nucleoporin 153kD, isoform D OS=Drosophila melanogaster GN=Nup153 PE=1 SV=1;Nup153 (Fragment) OS=Drosophila melanogaster GN=Nup153 PE=4 SV=1;Nup153 (Fragment) OS=Drosophila	8	4	3.3	196.58	1883	0	31.246	3//0	2//1	4//0	89360000	6			1514600	TRUE	FALSE	TRUE	TRUE	FALSE	TRUE	TRUE	FALSE	TRUE							TRUE	TRUE	13919000	4752500	4.3624e+06	6589600	5461000	6200300	6835100	7.07637e+06	8.3817e+06	4772800	-0.00524867	-0.128948	-0.123699
sp|Q9W141|ATPK_DROME	CG4692	sp|Q9W141|ATPK_DROME;tr|B5RJ63|B5RJ63_DROME	sp|Q9W141|ATPK_DROME;tr|B5RJ63|B5RJ63_DROME	Putative ATP synthase subunit f, mitochondrial OS=Drosophila melanogaster GN=CG4692 PE=3 SV=1;FI07616p (Fragment) OS=Drosophila melanogaster GN=CG4692-RB PE=2 SV=1	2	2	21.5	12.483	107	0.0023148	11.057	3//0	2//0	4//0	34553000	2			5758800	TRUE	FALSE	TRUE	TRUE	FALSE	FALSE	TRUE	FALSE	FALSE							TRUE	TRUE	1815700	1738400	2373500	1.63068e+06	2430800	1647600	1.06187e+06	1820600	2198300	4322200	-0.0813598	-0.147371	-0.0660109
sp|Q9W4X7|EI3GA_DROME	eIF3ga	sp|Q9W4X7|EI3GA_DROME	sp|Q9W4X7|EI3GA_DROME	Eukaryotic translation initiation factor 3 subunit G-A OS=Drosophila melanogaster GN=eIF3ga PE=1 SV=1	1	2	11.9	29.946	269	0	33.881	3//0	3//0	2//1	134980000	13			11248000	TRUE	FALSE	TRUE	TRUE	FALSE	TRUE	TRUE	FALSE	TRUE							TRUE	TRUE	10830000	6.9508e+06	9027100	10819000	6.557e+06	6348200	12407000	11822000	10003000	5.6028e+06	-0.115114	-0.312955	-0.197841
sp|Q9XZS3|TMA7_DROME	CG13364	sp|Q9XZS3|TMA7_DROME;tr|C6TP35|C6TP35_DROME;tr|Q6IHK7|Q6IHK7_DROME	sp|Q9XZS3|TMA7_DROME;tr|C6TP35|C6TP35_DROME	Translation machinery-associated protein 7 homolog OS=Drosophila melanogaster GN=CG13364 PE=4 SV=1;RH21460p (Fragment) OS=Drosophila melanogaster GN=CG13364-RA PE=2 SV=1	3	6	78.1	6.8679	64	0	223.91	3//0	3//0	2//2	1295800000	92			647900000	TRUE	FALSE	TRUE	TRUE	FALSE	TRUE	TRUE	FALSE	TRUE							TRUE	TRUE	39773000	75607000	120000000	15028000	120110000	124450000	11729000	8.2487e+07	33693000	6.8768e+07	0.879649	0.651702	-0.227947
tr|A0A0B4JCW4|A0A0B4JCW4_DROME	skap	tr|A0A0B4JCW4|A0A0B4JCW4_DROME;tr|A0A126GUR6|A0A126GUR6_DROME;tr|Q9VHJ8|Q9VHJ8_DROME;tr|Q95U38|Q95U38_DROME;tr|D6W4K6|D6W4K6_DROME	tr|A0A0B4JCW4|A0A0B4JCW4_DROME;tr|A0A126GUR6|A0A126GUR6_DROME;tr|Q9VHJ8|Q9VHJ8_DROME;tr|Q95U38|Q95U38_DROME;tr|D6W4K6|D6W4K6_DROME	Succinate--CoA ligase [ADP-forming] subunit beta, mitochondrial OS=Drosophila melanogaster GN=skap PE=1 SV=1;Succinate--CoA ligase [ADP-forming] subunit beta, mitochondrial OS=Drosophila melanogaster GN=skap PE=1 SV=1;Succinate--CoA ligase [ADP-forming] su	5	7	17.7	48.983	451	0	58.402	3//0	3//0	2//2	547500000	36			22813000	TRUE	FALSE	TRUE	TRUE	FALSE	TRUE	TRUE	FALSE	TRUE							TRUE	TRUE	27310000	21687000	29722000	26346000	42388000	31056000	22678000	39597000	40907000	59309000	-0.562557	-0.23645	0.326107
tr|A0A0B4JD11|A0A0B4JD11_DROME	eEF1gamma	tr|A0A0B4JD11|A0A0B4JD11_DROME;sp|Q9NJH0|EF1G_DROME	tr|A0A0B4JD11|A0A0B4JD11_DROME;sp|Q9NJH0|EF1G_DROME	Ef1gamma, isoform C OS=Drosophila melanogaster GN=eEF1gamma PE=4 SV=1;Elongation factor 1-gamma OS=Drosophila melanogaster GN=Ef1gamma PE=2 SV=2	2	8	23.7	48.967	431	0	323.31	2//1	2//1	2//2	1108200000	97			48185000	TRUE	FALSE	TRUE	TRUE	FALSE	TRUE	TRUE	FALSE	TRUE							TRUE	TRUE	73274000	73307000	5.9111e+07	53539000	62462000	6.8055e+07	70346000	47653000	21294000	102460000	0.391608	0.231472	-0.160136
tr|A0A0B4JD46|A0A0B4JD46_DROME	CNBP	tr|A0A0B4JD46|A0A0B4JD46_DROME;sp|Q8T8R1|Y3800_DROME	tr|A0A0B4JD46|A0A0B4JD46_DROME;sp|Q8T8R1|Y3800_DROME	CG3800, isoform B OS=Drosophila melanogaster GN=CNBP PE=2 SV=1;CCHC-type zinc finger protein CG3800 OS=Drosophila melanogaster GN=CG3800 PE=1 SV=1	2	30	95.8	17.615	165	0	323.31	2//1	1//1	0//2	51623000000	1748			4301900000	TRUE	FALSE	TRUE	TRUE	FALSE	TRUE	TRUE	FALSE	TRUE							TRUE	TRUE	3339100000	2505400000	2466500000	2379700000	2767200000	3159800000	3535100000	4238400000	2491800000	4121000000	-0.360708	-0.356683	0.00402478
tr|A0A0B4JD48|A0A0B4JD48_DROME	Cp1	tr|A0A0B4JD48|A0A0B4JD48_DROME;sp|Q95029|CATL_DROME;tr|C6SV44|C6SV44_DROME	tr|A0A0B4JD48|A0A0B4JD48_DROME;sp|Q95029|CATL_DROME;tr|C6SV44|C6SV44_DROME	Cysteine proteinase-1, isoform D OS=Drosophila melanogaster GN=Cp1 PE=1 SV=1;Cathepsin L OS=Drosophila melanogaster GN=Cp1 PE=2 SV=2;RE21773p (Fragment) OS=Drosophila melanogaster GN=Cp1-RC PE=2 SV=1	3	2	10.4	27.041	249	0	40.39	2//1	1//2	2//1	76231000	13			5863900	TRUE	FALSE	TRUE	TRUE	FALSE	TRUE	TRUE	FALSE	TRUE							TRUE	TRUE	3405600	4690300	3828300	1966500	5014800	4767900	3028700	4555100	4882100	7.5724e+06	-0.270511	-0.396883	-0.126372
tr|A0A0B4JD95|A0A0B4JD95_DROME	zip	tr|A0A0B4JD95|A0A0B4JD95_DROME;tr|Q59E58|Q59E58_DROME;tr|A0A0B4JD57|A0A0B4JD57_DROME;tr|Q59E59|Q59E59_DROME;tr|A0A0B4K7Q4|A0A0B4K7Q4_DROME;sp|Q99323|MYSN_DROME;tr|C9QPE3|C9QPE3_DROME;tr|C9QPB4|C9QPB4_DROME;tr|J7JVR0|J7JVR0_DROME	tr|A0A0B4JD95|A0A0B4JD95_DROME;tr|Q59E58|Q59E58_DROME;tr|A0A0B4JD57|A0A0B4JD57_DROME;tr|Q59E59|Q59E59_DROME;tr|A0A0B4K7Q4|A0A0B4K7Q4_DROME;sp|Q99323|MYSN_DROME;tr|C9QPE3|C9QPE3_DROME;tr|C9QPB4|C9QPB4_DROME;tr|J7JVR0|J7JVR0_DROME	Zipper, isoform H OS=Drosophila melanogaster GN=zip PE=1 SV=1;Zipper, isoform C OS=Drosophila melanogaster GN=zip PE=1 SV=1;Zipper, isoform F OS=Drosophila melanogaster GN=zip PE=1 SV=1;Zipper, isoform D OS=Drosophila melanogaster GN=zip PE=1 SV=1;Zipper,	9	2	1.1	226.75	1964	0.0022936	10.852	2//1	1//2	1//1	22087000	3			234970	FALSE	FALSE	FALSE	FALSE	FALSE	FALSE	TRUE	FALSE	FALSE							TRUE	TRUE	2395300	301073	181303	1.05765e+06	323896	3470900	1947900	1.43329e+06	1.2744e+06	4670900	-1.99207	-0.930434	1.06164
tr|A0A0B4K6N1|A0A0B4K6N1_DROME	RpS8	tr|A0A0B4K6N1|A0A0B4K6N1_DROME;sp|Q8MLY8|RS8_DROME	tr|A0A0B4K6N1|A0A0B4K6N1_DROME;sp|Q8MLY8|RS8_DROME	40S ribosomal protein S8 OS=Drosophila melanogaster GN=RpS8 PE=3 SV=1;40S ribosomal protein S8 OS=Drosophila melanogaster GN=RpS8 PE=1 SV=1	2	10	51.9	23.759	208	0	323.31	2//0	0//3	1//0	3333900000	331			333390000	TRUE	FALSE	TRUE	TRUE	FALSE	TRUE	TRUE	FALSE	TRUE							TRUE	TRUE	211740000	219310000	235500000	175070000	194540000	204370000	214870000	215830000	219690000	174250000	0.112834	-0.104436	-0.21727
tr|A0A0B4K6U6|A0A0B4K6U6_DROME	sqd	tr|A0A0B4K6U6|A0A0B4K6U6_DROME;sp|Q08473|SQD_DROME	tr|A0A0B4K6U6|A0A0B4K6U6_DROME;sp|Q08473|SQD_DROME	Squid, isoform E OS=Drosophila melanogaster GN=sqd PE=4 SV=1;RNA-binding protein squid OS=Drosophila melanogaster GN=sqd PE=1 SV=3	2	3	10.4	33.054	308	0	33.312	1//2	2//0	2//2	76708000	30			7670800	TRUE	FALSE	FALSE	TRUE	FALSE	FALSE	TRUE	FALSE	TRUE							TRUE	TRUE	2.99035e+06	5.5124e+06	6668600	4.23464e+06	3473200	3923500	7033100	8.3008e+06	5418200	8662100	-0.594859	-0.90477	-0.309911
tr|A0A0B4K7Z5|A0A0B4K7Z5_DROME	Rpn6	tr|A0A0B4K7Z5|A0A0B4K7Z5_DROME;sp|Q7KLV9|PSD11_DROME	tr|A0A0B4K7Z5|A0A0B4K7Z5_DROME;sp|Q7KLV9|PSD11_DROME	Regulatory particle non-ATPase 6, isoform C OS=Drosophila melanogaster GN=Rpn6 PE=1 SV=1;26S proteasome non-ATPase regulatory subunit 11 OS=Drosophila melanogaster GN=Rpn6 PE=1 SV=1	2	10	28.9	47.263	422	0	95.997	2//1	3//0	3//1	408540000	53			15131000	TRUE	FALSE	TRUE	TRUE	FALSE	TRUE	TRUE	FALSE	TRUE							TRUE	TRUE	20075000	30246000	22159000	16467000	31806000	25256000	13907000	20492000	20248000	34939000	0.16664	0.158462	-0.00817809
tr|A0A0B4K849|A0A0B4K849_DROME	hts	tr|A0A0B4K849|A0A0B4K849_DROME;tr|A0A0B4K7A5|A0A0B4K7A5_DROME;sp|Q02645|HTS_DROME;tr|A8DYJ2|A8DYJ2_DROME;tr|Q6NLI3|Q6NLI3_DROME;tr|B8A408|B8A408_DROME;tr|C3KGQ7|C3KGQ7_DROME	tr|A0A0B4K849|A0A0B4K849_DROME;tr|A0A0B4K7A5|A0A0B4K7A5_DROME;sp|Q02645|HTS_DROME;tr|A8DYJ2|A8DYJ2_DROME;tr|Q6NLI3|Q6NLI3_DROME	Hu li tai shao, isoform O OS=Drosophila melanogaster GN=hts PE=1 SV=1;Hu li tai shao, isoform Q OS=Drosophila melanogaster GN=hts PE=1 SV=1;Protein hu-li tai shao OS=Drosophila melanogaster GN=hts PE=1 SV=2;Hu li tai shao, isoform P OS=Drosophila melanogas	7	5	16.1	79.063	716	0	38.406	1//0	2//0	0//2	106140000	11			3032500	TRUE	FALSE	FALSE	TRUE	FALSE	FALSE	TRUE	FALSE	FALSE							TRUE	TRUE	4.27128e+06	4.7193e+06	5945400	660963	7070400	238745	8262600	13578000	30478000	1.55223e+07	-1.62227	-3.87128	-2.24901
tr|A0A0B4KED0|A0A0B4KED0_DROME	RpL38	tr|A0A0B4KED0|A0A0B4KED0_DROME;sp|Q9W5N2|RL38_DROME	tr|A0A0B4KED0|A0A0B4KED0_DROME;sp|Q9W5N2|RL38_DROME	GEO09618p1 OS=Drosophila melanogaster GN=RpL38 PE=2 SV=1;60S ribosomal protein L38 OS=Drosophila melanogaster GN=RpL38 PE=1 SV=1	2	19	84.3	8.1996	70	0	323.31	3//0	3//0	0//4	15238000000	983			7619200000	TRUE	FALSE	TRUE	TRUE	FALSE	TRUE	TRUE	FALSE	TRUE							TRUE	TRUE	7.8295e+08	1019400000	759480000	637170000	1001700000	1207800000	587790000	673590000	7.1573e+08	1240500000	0.136334	0.25193	0.115595
tr|A0A0B4KEH0|A0A0B4KEH0_DROME	14-3-3zeta	tr|A0A0B4KEH0|A0A0B4KEH0_DROME;sp|P29310|1433Z_DROME;tr|Q6LEH5|Q6LEH5_DROME	tr|A0A0B4KEH0|A0A0B4KEH0_DROME;sp|P29310|1433Z_DROME	14-3-3zeta, isoform K OS=Drosophila melanogaster GN=14-3-3zeta PE=1 SV=1;14-3-3 protein zeta OS=Drosophila melanogaster GN=14-3-3zeta PE=1 SV=1	3	3	12.1	28.227	248	0	100.49	1//2	0//3	3//1	78379000	4			5598500	TRUE	FALSE	TRUE	TRUE	FALSE	TRUE	TRUE	FALSE	FALSE							TRUE	TRUE	4871000	4451800	4.7529e+06	7896800	4342600	5445400	9.3583e+06	6983900	3433300	6.8601e+06	-0.417888	-0.132071	0.285817
tr|A0A0B4KFX7|A0A0B4KFX7_DROME	pum	tr|A0A0B4KFX7|A0A0B4KFX7_DROME;tr|A0A0B4K612|A0A0B4K612_DROME;tr|A0A0B4KFF0|A0A0B4KFF0_DROME;sp|P25822|PUM_DROME;tr|A0A075BIA6|A0A075BIA6_DROME;tr|A0A075BJN8|A0A075BJN8_DROME;tr|A0A075BLV2|A0A075BLV2_DROME;tr|A0A075BJE8|A0A075BJE8_DROME;tr|A0A075BJP0|A0A075BJP0_DROME;tr|A0A075BLV4|A0A075BLV4_DROME;tr|A0A075BJF4|A0A075BJF4_DROME	tr|A0A0B4KFX7|A0A0B4KFX7_DROME;tr|A0A0B4K612|A0A0B4K612_DROME;tr|A0A0B4KFF0|A0A0B4KFF0_DROME;sp|P25822|PUM_DROME;tr|A0A075BIA6|A0A075BIA6_DROME;tr|A0A075BJN8|A0A075BJN8_DROME;tr|A0A075BLV2|A0A075BLV2_DROME;tr|A0A075BJE8|A0A075BJE8_DROME;tr|A0A075BJP0|A0A075BJP0_DROME;tr|A0A075BLV4|A0A075BLV4_DROME;tr|A0A075BJF4|A0A075BJF4_DROME	Pumilio, isoform H OS=Drosophila melanogaster GN=pum PE=4 SV=1;Pumilio, isoform F OS=Drosophila melanogaster GN=pum PE=4 SV=1;Pumilio, isoform G OS=Drosophila melanogaster GN=pum PE=4 SV=1;Maternal protein pumilio OS=Drosophila melanogaster GN=pum PE=1 SV=	11	3	6	96.212	921	0	167.28	0//3	1//1	2//2	200550000	20			8356300	TRUE	FALSE	TRUE	TRUE	FALSE	TRUE	TRUE	FALSE	TRUE							TRUE	TRUE	20237000	10583000	8511300	16284000	8237900	7545800	18776000	13175000	23659000	9.225e+06	-0.319444	-0.602326	-0.282882
tr|A0A0B4KFZ8|A0A0B4KFZ8_DROME	nvy	tr|A0A0B4KFZ8|A0A0B4KFZ8_DROME;tr|Q9W186|Q9W186_DROME;tr|Q24037|Q24037_DROME;tr|A0A0B4KEZ2|A0A0B4KEZ2_DROME	tr|A0A0B4KFZ8|A0A0B4KFZ8_DROME;tr|Q9W186|Q9W186_DROME;tr|Q24037|Q24037_DROME;tr|A0A0B4KEZ2|A0A0B4KEZ2_DROME	Nervy, isoform B OS=Drosophila melanogaster GN=nvy PE=4 SV=1;LD17501p OS=Drosophila melanogaster GN=nvy PE=2 SV=2;Nervy OS=Drosophila melanogaster GN=nvy PE=2 SV=1;Nervy, isoform D OS=Drosophila melanogaster GN=nvy PE=4 SV=1	4	2	3.2	76.366	742	0.0022989	10.963	3//0	3//0	3//1	0	2			0	FALSE	FALSE	FALSE	FALSE	FALSE	FALSE	FALSE	TRUE	FALSE							FALSE	FALSE
tr|A0A0B4KFZ9|A0A0B4KFZ9_DROME	His4r	tr|A0A0B4KFZ9|A0A0B4KFZ9_DROME;sp|P84040|H4_DROME	tr|A0A0B4KFZ9|A0A0B4KFZ9_DROME;sp|P84040|H4_DROME	Histone H4 OS=Drosophila melanogaster GN=His4r PE=3 SV=1;Histone H4 OS=Drosophila melanogaster GN=His4 PE=1 SV=2	2	2	24.3	11.381	103	0	47.269	2//1	3//0	3//0	41158000	13			6859700	TRUE	FALSE	TRUE	TRUE	FALSE	FALSE	TRUE	FALSE	TRUE							TRUE	TRUE	2186700	2161400	1731000	3.66622e+06	2627600	3516400	1829000	3378300	2456600	3779300	-0.449758	0.233512	0.68327
tr|A0A0B4KGE6|A0A0B4KGE6_DROME	Rpn8	tr|A0A0B4KGE6|A0A0B4KGE6_DROME;sp|P26270|PSMD7_DROME;tr|A0A0B4KFH4|A0A0B4KFH4_DROME	tr|A0A0B4KGE6|A0A0B4KGE6_DROME;sp|P26270|PSMD7_DROME;tr|A0A0B4KFH4|A0A0B4KFH4_DROME	Regulatory particle non-ATPase 8, isoform C OS=Drosophila melanogaster GN=Rpn8 PE=4 SV=1;26S proteasome non-ATPase regulatory subunit 7 OS=Drosophila melanogaster GN=Rpn8 PE=1 SV=6;Regulatory particle non-ATPase 8, isoform B OS=Drosophila melanogaster GN=R	3	3	13.9	38.089	338	0	39.613	0//3	3//0	0//3	46404000	6			3093600	TRUE	FALSE	FALSE	TRUE	FALSE	TRUE	TRUE	FALSE	FALSE							TRUE	TRUE	3.16561e+06	6390800	2512600	2535300	3688700	3104600	1.73364e+06	2220400	2732300	9.28069e+06	0.236979	-0.0323498	-0.269329
tr|A0A0B4KGP8|A0A0B4KGP8_DROME	eIF2gamma	tr|A0A0B4KGP8|A0A0B4KGP8_DROME;sp|Q24208|IF2G_DROME;tr|Q53XD3|Q53XD3_DROME;tr|I0DHL3|I0DHL3_DROME;sp|P45975|SUV39_DROME	tr|A0A0B4KGP8|A0A0B4KGP8_DROME;sp|Q24208|IF2G_DROME;tr|Q53XD3|Q53XD3_DROME;tr|I0DHL3|I0DHL3_DROME;sp|P45975|SUV39_DROME	Eukaryotic initiation factor 2gamma, isoform D OS=Drosophila melanogaster GN=eIF2gamma PE=4 SV=1;Eukaryotic translation initiation factor 2 subunit 3 OS=Drosophila melanogaster GN=eIF2gamma PE=2 SV=1;RE71279p OS=Drosophila melanogaster GN=Su(var)3-9 PE=2 S	5	4	11.2	51.484	475	0	30.993	2//1	1//2	1//3	28709000	8			1148300	TRUE	FALSE	FALSE	FALSE	FALSE	FALSE	TRUE	FALSE	FALSE							TRUE	TRUE	5837300	2428100	2.94697e+06	583926	3371700	154325	1733700	1743700	2922800	4.92596e+06	0.433846	-1.93382	-2.36766
tr|A0A0B4KH85|A0A0B4KH85_DROME	BcDNA:AT19233	tr|A0A0B4KH85|A0A0B4KH85_DROME;sp|Q9VEW2|SERFL_DROME;tr|H1UUP5|H1UUP5_DROME	tr|A0A0B4KH85|A0A0B4KH85_DROME;sp|Q9VEW2|SERFL_DROME;tr|H1UUP5|H1UUP5_DROME	Uncharacterized protein, isoform C OS=Drosophila melanogaster GN=BcDNA:AT19233 PE=4 SV=1;Putative SERF-like protein OS=Drosophila melanogaster GN=CG17931 PE=3 SV=1;MIP34408p1 OS=Drosophila melanogaster GN=CG17931-RA PE=2 SV=1	3	4	40	6.8847	60	0	233.66	3//0	1//1	0//2	505990000	48			253000000	TRUE	FALSE	TRUE	TRUE	FALSE	TRUE	TRUE	FALSE	TRUE							TRUE	TRUE	46298000	31067000	34926000	30375000	24821000	51804000	27672000	16929000	24056000	26292000	0.661309	0.540267	-0.121042
tr|A0A0B4KHE9|A0A0B4KHE9_DROME	Rpn2	tr|A0A0B4KHE9|A0A0B4KHE9_DROME;sp|Q9V3P6|PSMD1_DROME;tr|A0A0B4KI10|A0A0B4KI10_DROME	tr|A0A0B4KHE9|A0A0B4KHE9_DROME;sp|Q9V3P6|PSMD1_DROME;tr|A0A0B4KI10|A0A0B4KI10_DROME	Regulatory particle non-ATPase 2, isoform C OS=Drosophila melanogaster GN=Rpn2 PE=4 SV=1;26S proteasome non-ATPase regulatory subunit 1 OS=Drosophila melanogaster GN=Rpn2 PE=1 SV=1;Regulatory particle non-ATPase 2, isoform B OS=Drosophila melanogaster GN=R	3	6	5.8	113.2	1020	0	38.697	2//1	2//1	4//0	303690000	9			5840200	TRUE	FALSE	TRUE	TRUE	FALSE	TRUE	TRUE	FALSE	TRUE							TRUE	TRUE	35901000	20216000	22954000	18560000	20204000	23030000	13407000	11610000	15628000	19731000	0.787018	0.471046	-0.315972
tr|A0A0B4KI71|A0A0B4KI71_DROME	Map205	tr|A0A0B4KI71|A0A0B4KI71_DROME;tr|Q8IMF5|Q8IMF5_DROME;sp|P23226|MA205_DROME	tr|A0A0B4KI71|A0A0B4KI71_DROME;tr|Q8IMF5|Q8IMF5_DROME;sp|P23226|MA205_DROME	Microtubule-associated protein 205, isoform C OS=Drosophila melanogaster GN=Map205 PE=1 SV=1;Microtubule-associated protein 205, isoform B OS=Drosophila melanogaster GN=Map205 PE=1 SV=1;205 kDa microtubule-associated protein OS=Drosophila melanogaster GN=M	3	2	2.5	118.15	1109	0	46.338	0//3	2//0	0//0	125390000	8			3134700	TRUE	FALSE	FALSE	FALSE	FALSE	FALSE	TRUE	FALSE	FALSE							TRUE	TRUE	2.39978e+06	2955700	4038100	322025	352276	4225900	4.18321e+06	4399800	5713000	50603000	-1.481	-3.44794	-1.96693
tr|A0A0B4LEV2|A0A0B4LEV2_DROME	dpa	tr|A0A0B4LEV2|A0A0B4LEV2_DROME;sp|Q26454|MCM4_DROME;tr|Q5BI95|Q5BI95_DROME	tr|A0A0B4LEV2|A0A0B4LEV2_DROME;sp|Q26454|MCM4_DROME;tr|Q5BI95|Q5BI95_DROME	DNA helicase OS=Drosophila melanogaster GN=dpa PE=1 SV=1;DNA replication licensing factor MCM4 OS=Drosophila melanogaster GN=dpa PE=1 SV=2;RE04051p OS=Drosophila melanogaster GN=dpa PE=2 SV=1	3	6	8.2	96.609	866	0	53.509	2//1	2//0	3//0	141420000	26			2772900	TRUE	FALSE	TRUE	TRUE	FALSE	TRUE	TRUE	FALSE	TRUE							TRUE	TRUE	16052000	4289400	11908000	15470000	9.6728e+06	7.0951e+06	13004000	8255200	7.5354e+06	9.1175e+06	0.0143115	0.138592	0.124281
tr|A0A0B4LFD2|A0A0B4LFD2_DROME	Hsc70-5	tr|A0A0B4LFD2|A0A0B4LFD2_DROME;sp|P29845|HSP7E_DROME	tr|A0A0B4LFD2|A0A0B4LFD2_DROME;sp|P29845|HSP7E_DROME	Heat shock protein cognate 5, isoform B OS=Drosophila melanogaster GN=Hsc70-5 PE=3 SV=1;Heat shock 70 kDa protein cognate 5 OS=Drosophila melanogaster GN=Hsc70-5 PE=1 SV=2	2	28	46.8	74.065	686	0	323.31	1//2	1//1	1//3	7474300000	577			191650000	TRUE	FALSE	TRUE	TRUE	FALSE	TRUE	TRUE	FALSE	TRUE							TRUE	TRUE	373800000	442940000	430530000	497070000	399390000	4.5589e+08	4.7114e+08	389430000	5.1385e+08	686610000	-0.282759	-0.167945	0.114814
tr|A0A0B4LFD9|A0A0B4LFD9_DROME	RpS23	tr|A0A0B4LFD9|A0A0B4LFD9_DROME;sp|Q8T3U2|RS23_DROME	tr|A0A0B4LFD9|A0A0B4LFD9_DROME;sp|Q8T3U2|RS23_DROME	GEO04460p1 OS=Drosophila melanogaster GN=RpS23 PE=2 SV=1;40S ribosomal protein S23 OS=Drosophila melanogaster GN=RpS23 PE=1 SV=1	2	11	63.6	16.016	143	0	297.93	2//1	1//0	3//1	1292900000	161			215480000	TRUE	FALSE	TRUE	TRUE	FALSE	TRUE	TRUE	FALSE	TRUE							TRUE	TRUE	85100000	94904000	88818000	59842000	93169000	6.8504e+07	6.8807e+07	90903000	7.7709e+07	46889000	0.373606	0.0705119	-0.303094
tr|A0A0B4LFL2|A0A0B4LFL2_DROME	eIF3c	tr|A0A0B4LFL2|A0A0B4LFL2_DROME;sp|A1ZAX1|EIF3C_DROME	tr|A0A0B4LFL2|A0A0B4LFL2_DROME;sp|A1ZAX1|EIF3C_DROME	Eukaryotic translation initiation factor 3 subunit C OS=Drosophila melanogaster GN=eIF3c PE=3 SV=1;Eukaryotic translation initiation factor 3 subunit C OS=Drosophila melanogaster GN=eIF3c PE=1 SV=1	2	3	3.6	105.65	910	0	23.264	0//0	1//0	1//0	206020000	31			4682200	TRUE	FALSE	TRUE	TRUE	FALSE	TRUE	TRUE	FALSE	TRUE							TRUE	TRUE	16978000	12040000	14611000	19546000	8.1725e+06	9.0489e+06	25390000	12542000	16870000	14491000	-0.213976	-0.562982	-0.349007
tr|A0A0B4LFL3|A0A0B4LFL3_DROME	eEF1beta	tr|A0A0B4LFL3|A0A0B4LFL3_DROME;sp|O96827|EF1B_DROME	tr|A0A0B4LFL3|A0A0B4LFL3_DROME;sp|O96827|EF1B_DROME	Elongation factor 1 beta, isoform C OS=Drosophila melanogaster GN=eEF1beta PE=3 SV=1;Probable elongation factor 1-beta OS=Drosophila melanogaster GN=eEF1beta PE=1 SV=3	2	2	10.4	24.247	222	0.0023697	11.886	0//2	0//2	2//0	152800000	5			10915000	TRUE	FALSE	TRUE	TRUE	FALSE	FALSE	TRUE	FALSE	TRUE							TRUE	TRUE	8.5512e+06	17618000	9649600	9.838e+06	1.2771e+07	9.3581e+06	10390000	9.2613e+06	5654200	18251000	0.182467	0.0804027	-0.102064
tr|A0A0B4LG52|A0A0B4LG52_DROME	RpS16	tr|A0A0B4LG52|A0A0B4LG52_DROME;sp|Q9W237|RS16_DROME	tr|A0A0B4LG52|A0A0B4LG52_DROME;sp|Q9W237|RS16_DROME	GEO08239p1 OS=Drosophila melanogaster GN=RpS16 PE=2 SV=1;40S ribosomal protein S16 OS=Drosophila melanogaster GN=RpS16 PE=1 SV=1	2	17	50.7	16.774	148	0	323.31	3//0	2//1	3//1	7565800000	326			687800000	TRUE	FALSE	TRUE	TRUE	FALSE	TRUE	TRUE	FALSE	TRUE							TRUE	TRUE	7.454e+08	587170000	540130000	493850000	6.4448e+08	396300000	317680000	489620000	334280000	192000000	0.968017	0.665917	-0.302099
tr|A0A0B4LGF8|A0A0B4LGF8_DROME	Mlp60A	tr|A0A0B4LGF8|A0A0B4LGF8_DROME;sp|P53777|MLP1_DROME;tr|B7YZP9|B7YZP9_DROME	tr|A0A0B4LGF8|A0A0B4LGF8_DROME;sp|P53777|MLP1_DROME;tr|B7YZP9|B7YZP9_DROME	Muscle LIM protein at 60A, isoform F OS=Drosophila melanogaster GN=Mlp60A PE=1 SV=1;Muscle LIM protein 1 OS=Drosophila melanogaster GN=Mlp60A PE=2 SV=1;Muscle LIM protein at 60A, isoform B OS=Drosophila melanogaster GN=Mlp60A PE=1 SV=1	3	2	40.2	9.9583	92	0	31.001	2//1	2//1	3//0	154280000	16			38570000	TRUE	FALSE	TRUE	TRUE	FALSE	FALSE	TRUE	FALSE	FALSE							TRUE	TRUE	22170000	8.9124e+06	11706000	14623000	14145000	7.83614e+06	37628000	4.2665e+07	26278000	5.62136e+06	-0.738678	-0.909677	-0.170999
tr|A0A0B4LGH1|A0A0B4LGH1_DROME	betaTub60D	tr|A0A0B4LGH1|A0A0B4LGH1_DROME	tr|A0A0B4LGH1|A0A0B4LGH1_DROME	Tubulin beta chain OS=Drosophila melanogaster GN=betaTub60D PE=1 SV=1	1	6	38.9	50.778	453	0	190.12	3//0	3//0	2//2	721520000	49			37975000	TRUE	FALSE	TRUE	TRUE	FALSE	TRUE	TRUE	FALSE	TRUE							TRUE	TRUE	6.9484e+07	44839000	54780000	82777000	61776000	9.3958e+06	7.7959e+07	28837000	9.5046e+07	1867800	1.14203	0.532453	-0.609573
tr|A0A0B4LGS4|A0A0B4LGS4_DROME	Vha26	tr|A0A0B4LGS4|A0A0B4LGS4_DROME;sp|P54611|VATE_DROME	tr|A0A0B4LGS4|A0A0B4LGS4_DROME;sp|P54611|VATE_DROME	Vacuolar H[+]-ATPase 26kD subunit, isoform C OS=Drosophila melanogaster GN=Vha26 PE=3 SV=1;V-type proton ATPase subunit E OS=Drosophila melanogaster GN=Vha26 PE=2 SV=1	2	3	14.6	26.082	226	0	230.04	2//1	2//1	4//0	367080000	47			24472000	TRUE	FALSE	TRUE	TRUE	FALSE	TRUE	TRUE	FALSE	TRUE							TRUE	TRUE	26120000	26196000	21424000	38847000	10115000	25858000	4.9837e+07	17870000	24633000	25766000	-0.163961	-0.340234	-0.176273
tr|A0A0B4LGZ5|A0A0B4LGZ5_DROME	RpL11	tr|A0A0B4LGZ5|A0A0B4LGZ5_DROME;sp|P46222|RL11_DROME;tr|Q4V5R3|Q4V5R3_DROME	tr|A0A0B4LGZ5|A0A0B4LGZ5_DROME;sp|P46222|RL11_DROME;tr|Q4V5R3|Q4V5R3_DROME	Ribosomal protein L11, isoform B OS=Drosophila melanogaster GN=RpL11 PE=1 SV=1;60S ribosomal protein L11 OS=Drosophila melanogaster GN=RpL11 PE=1 SV=2;IP06777p OS=Drosophila melanogaster GN=RpL11 PE=2 SV=1	3	2	13	21.112	184	0	61.923	2//1	2//0	2//2	342150000	26			42769000	TRUE	FALSE	TRUE	TRUE	FALSE	TRUE	TRUE	FALSE	TRUE							TRUE	TRUE	23517000	20154000	23512000	15840000	22667000	19752000	17995000	18431000	26314000	23363000	0.0719425	-0.145392	-0.217334
tr|A0A0B4LHE7|A0A0B4LHE7_DROME	Vha13	tr|A0A0B4LHE7|A0A0B4LHE7_DROME;sp|Q9XZH6|VATG_DROME	tr|A0A0B4LHE7|A0A0B4LHE7_DROME;sp|Q9XZH6|VATG_DROME	V-type proton ATPase subunit G OS=Drosophila melanogaster GN=Vha13 PE=3 SV=1;V-type proton ATPase subunit G OS=Drosophila melanogaster GN=Vha13 PE=3 SV=1	2	3	21.4	13.625	117	0	323.31	3//0	3//0	0//4	182070000	24			60689000	TRUE	FALSE	TRUE	TRUE	FALSE	TRUE	TRUE	FALSE	TRUE							TRUE	TRUE	14070000	9.3929e+06	15108000	15407000	9.7153e+06	15468000	26584000	11793000	8932500	8763700	0.00871664	0.0799251	0.0712085
tr|A0A0B4LHK4|A0A0B4LHK4_DROME	mask	tr|A0A0B4LHK4|A0A0B4LHK4_DROME;tr|A0A0B4KHZ8|A0A0B4KHZ8_DROME;tr|A0A0B4KHR8|A0A0B4KHR8_DROME;sp|Q9VCA8|ANKHM_DROME;tr|A0A0H4XWY3|A0A0H4XWY3_DROME;tr|A0A0B4K725|A0A0B4K725_DROME;tr|U3RLS1|U3RLS1_DROME	tr|A0A0B4LHK4|A0A0B4LHK4_DROME;tr|A0A0B4KHZ8|A0A0B4KHZ8_DROME;tr|A0A0B4KHR8|A0A0B4KHR8_DROME;sp|Q9VCA8|ANKHM_DROME;tr|A0A0H4XWY3|A0A0H4XWY3_DROME;tr|A0A0B4K725|A0A0B4K725_DROME;tr|U3RLS1|U3RLS1_DROME	Multiple ankyrin repeats single KH domain, isoform F OS=Drosophila melanogaster GN=mask PE=4 SV=1;Multiple ankyrin repeats single KH domain, isoform D OS=Drosophila melanogaster GN=mask PE=4 SV=1;Multiple ankyrin repeats single KH domain, isoform E OS=Dros	7	2	0.8	386.81	3623	0.0023256	11.081	2//1	3//0	3//1	9770400	3			84228	FALSE	FALSE	FALSE	FALSE	TRUE	FALSE	TRUE	FALSE	FALSE			WT				TRUE	TRUE	566545	255386	164624	338263	222469	539850	2882000	1.29442e+06	2639800	2068300	-2.88431	-2.62755
tr|A0A0B4LIJ0|A0A0B4LIJ0_DROME	Rpt2	tr|A0A0B4LIJ0|A0A0B4LIJ0_DROME;sp|P48601|PRS4_DROME	tr|A0A0B4LIJ0|A0A0B4LIJ0_DROME;sp|P48601|PRS4_DROME	Regulatory particle triple-A ATPase 2, isoform B OS=Drosophila melanogaster GN=Rpt2 PE=3 SV=1;26S proteasome regulatory subunit 4 OS=Drosophila melanogaster GN=Rpt2 PE=1 SV=2	2	12	38.7	49.323	439	0	323.31	2//1	1//2	4//0	941550000	77			36214000	TRUE	FALSE	TRUE	TRUE	FALSE	TRUE	TRUE	FALSE	TRUE							TRUE	TRUE	58789000	52684000	53367000	49253000	50264000	5.393e+07	5.0923e+07	4.5692e+07	44629000	6.9448e+07	0.0827429	-0.019935	-0.102678
tr|A0A0C4DHE8|A0A0C4DHE8_DROME	RpS29	tr|A0A0C4DHE8|A0A0C4DHE8_DROME;sp|Q9VH69|RS29_DROME;tr|I7CP40|I7CP40_DROME;tr|Q8IHD2|Q8IHD2_DROME;tr|Q8IH91|Q8IH91_DROME	tr|A0A0C4DHE8|A0A0C4DHE8_DROME;sp|Q9VH69|RS29_DROME;tr|I7CP40|I7CP40_DROME;tr|Q8IHD2|Q8IHD2_DROME;tr|Q8IH91|Q8IH91_DROME	GEO09636p1 OS=Drosophila melanogaster GN=RpS29 PE=1 SV=1;40S ribosomal protein S29 OS=Drosophila melanogaster GN=RpS29 PE=1 SV=1;LP18839p1 (Fragment) OS=Drosophila melanogaster GN=RpS29-RA PE=2 SV=1;AT13329p (Fragment) OS=Drosophila melanogaster GN=RpS29 P	5	13	98.2	6.5906	56	0	323.31	3//0	2//0	1//3	28659000000	632			9553100000	TRUE	FALSE	TRUE	TRUE	FALSE	TRUE	TRUE	FALSE	TRUE							TRUE	TRUE	3802000000	2022100000	1653000000	3387400000	1512600000	1982600000	1613700000	8.6201e+08	7.5279e+08	1791100000	0.995738	0.888039	-0.107699
tr|A0A0C4DHG5|A0A0C4DHG5_DROME	B52	tr|A0A0C4DHG5|A0A0C4DHG5_DROME;sp|P26686|SRR55_DROME	tr|A0A0C4DHG5|A0A0C4DHG5_DROME;sp|P26686|SRR55_DROME	B52, isoform O OS=Drosophila melanogaster GN=B52 PE=4 SV=1;Serine-arginine protein 55 OS=Drosophila melanogaster GN=B52 PE=1 SV=4	2	24	46.2	40.381	355	0	323.31	1//2	1//1	2//2	14469000000	630			1033500000	TRUE	FALSE	TRUE	TRUE	FALSE	TRUE	TRUE	FALSE	TRUE							TRUE	TRUE	430930000	8.2113e+08	1139600000	7.1607e+08	946400000	1001300000	5.4531e+08	1113400000	9.3204e+08	868160000	-0.180409	0.0698686	0.250278
tr|A0A0H4XWW0|A0A0H4XWW0_DROME	bel-RB	tr|A0A0H4XWW0|A0A0H4XWW0_DROME;sp|Q9VHP0|DDX3_DROME;tr|M9W6J0|M9W6J0_DROME;tr|A0A0B4KGU4|A0A0B4KGU4_DROME	tr|A0A0H4XWW0|A0A0H4XWW0_DROME;sp|Q9VHP0|DDX3_DROME;tr|M9W6J0|M9W6J0_DROME;tr|A0A0B4KGU4|A0A0B4KGU4_DROME	FI24601p1 OS=Drosophila melanogaster GN=bel-RB PE=2 SV=1;ATP-dependent RNA helicase bel OS=Drosophila melanogaster GN=bel PE=1 SV=1;FI21109p1 OS=Drosophila melanogaster GN=bel-RB PE=2 SV=1;Belle, isoform B OS=Drosophila melanogaster GN=bel PE=4 SV=1	4	6	15.4	85.08	798	0	53.675	3//0	0//2	0//1	356210000	28			8283900	TRUE	FALSE	TRUE	TRUE	FALSE	TRUE	TRUE	FALSE	TRUE							TRUE	TRUE	20475000	23498000	11117000	16712000	14254000	25256000	16669000	19735000	18257000	4.5296e+07	-0.38505	-0.32848	0.0565695
tr|A0A126BEE6|A0A126BEE6_DROME	Dmel\CG8223	tr|A0A126BEE6|A0A126BEE6_DROME;sp|Q9I7K6|NASP_DROME	tr|A0A126BEE6|A0A126BEE6_DROME;sp|Q9I7K6|NASP_DROME	CG8223, isoform B OS=Drosophila melanogaster GN=Dmel\CG8223 PE=4 SV=1;Protein NASP homolog OS=Drosophila melanogaster GN=CG8223 PE=1 SV=1	2	3	12.4	51.89	492	0	94.523	2//1	1//2	4//0	79647000	14			4685100	TRUE	FALSE	FALSE	TRUE	FALSE	FALSE	TRUE	FALSE	TRUE							TRUE	TRUE	3.32784e+06	1572000	2745500	4171400	1.36024e+06	7.6842e+06	16583000	3546300	2575200	6379400	-1.19759	-0.663583	0.534012
tr|A0A1B2AIV7|A0A1B2AIV7_DROME		tr|A0A1B2AIV7|A0A1B2AIV7_DROME;sp|P55841|RL14_DROME;tr|Q5U0W4|Q5U0W4_DROME;tr|Q5BIL1|Q5BIL1_DROME	tr|A0A1B2AIV7|A0A1B2AIV7_DROME;sp|P55841|RL14_DROME;tr|Q5U0W4|Q5U0W4_DROME;tr|Q5BIL1|Q5BIL1_DROME	GEO11454p1 (Fragment) OS=Drosophila melanogaster PE=2 SV=1;60S ribosomal protein L14 OS=Drosophila melanogaster GN=RpL14 PE=1 SV=1;GM06787p (Fragment) OS=Drosophila melanogaster PE=2 SV=1;RH72463p (Fragment) OS=Drosophila melanogaster GN=RpL14 PE=2 SV=1	4	10	53	19.173	166	0	74.484	2//1	2//1	4//0	458930000	45			50992000	TRUE	FALSE	TRUE	TRUE	FALSE	TRUE	TRUE	FALSE	TRUE							TRUE	TRUE	27033000	35935000	31289000	17029000	38952000	28079000	12863000	27008000	18158000	14878000	0.834322	0.598794	-0.235528
tr|A0A1B2AJ64|A0A1B2AJ64_DROME		tr|A0A1B2AJ64|A0A1B2AJ64_DROME;sp|Q9VLR5|TCP4_DROME	tr|A0A1B2AJ64|A0A1B2AJ64_DROME;sp|Q9VLR5|TCP4_DROME	GEO10165p1 (Fragment) OS=Drosophila melanogaster PE=2 SV=1;RNA polymerase II transcriptional coactivator OS=Drosophila melanogaster GN=Ssb-c31a PE=2 SV=1	2	25	76.4	12.189	110	0	323.31	3//0	1//2	0//3	45398000000	1560			7566400000	TRUE	FALSE	TRUE	TRUE	FALSE	TRUE	TRUE	FALSE	TRUE							TRUE	TRUE	1538500000	2184100000	2903200000	2071100000	2212200000	4031900000	2630400000	3565000000	3081500000	3640100000	-0.583796	-0.276752	0.307044
tr|A0A1B2AJH4|A0A1B2AJH4_DROME		tr|A0A1B2AJH4|A0A1B2AJH4_DROME;sp|O44437|SMD3_DROME	tr|A0A1B2AJH4|A0A1B2AJH4_DROME;sp|O44437|SMD3_DROME	GEO01109p1 (Fragment) OS=Drosophila melanogaster PE=2 SV=1;Small nuclear ribonucleoprotein Sm D3 OS=Drosophila melanogaster GN=SmD3 PE=1 SV=1	2	2	12.6	15.582	151	0.0025575	14.259	0//1	0//1	1//0	55803000	5			6200300	TRUE	FALSE	FALSE	TRUE	FALSE	FALSE	TRUE	FALSE	FALSE							TRUE	TRUE	2.19922e+06	3061600	3485900	3.14079e+06	3724800	3013000	5.25217e+06	5.8528e+06	3815300	7.3442e+06	-0.920007	-0.724447	0.19556
tr|A0A1B2AJK8|A0A1B2AJK8_DROME		tr|A0A1B2AJK8|A0A1B2AJK8_DROME;sp|Q24154|RL29_DROME;tr|B7FNL1|B7FNL1_DROME;tr|Q8SXW1|Q8SXW1_DROME	tr|A0A1B2AJK8|A0A1B2AJK8_DROME;sp|Q24154|RL29_DROME;tr|B7FNL1|B7FNL1_DROME	60S ribosomal protein L29 (Fragment) OS=Drosophila melanogaster PE=2 SV=1;60S ribosomal protein L29 OS=Drosophila melanogaster GN=RpL29 PE=1 SV=1;60S ribosomal protein L29 (Fragment) OS=Drosophila melanogaster GN=RpL29-RB PE=2 SV=1	4	9	67.1	8.9202	76	0	323.31	1//2	2//1	1//3	12066000000	243			4021900000	TRUE	FALSE	TRUE	TRUE	FALSE	TRUE	TRUE	FALSE	TRUE							TRUE	TRUE	671430000	9.7798e+08	795140000	833490000	1041700000	7.7511e+08	305310000	662120000	341800000	6.6685e+08	0.797446	0.919507	0.122061
tr|A0A1B2AJL4|A0A1B2AJL4_DROME		tr|A0A1B2AJL4|A0A1B2AJL4_DROME;sp|Q0E9B6|RS11_DROME;tr|L0CRF4|L0CRF4_DROME;tr|L0CPM0|L0CPM0_DROME;tr|L0CPL5|L0CPL5_DROME;tr|L0CPK9|L0CPK9_DROME;tr|L0CRF8|L0CRF8_DROME;tr|L0CR49|L0CR49_DROME;tr|L0CR44|L0CR44_DROME;tr|L0CQR2|L0CQR2_DROME;tr|L0CQQ8|L0CQQ8_DROME;tr|L0CPE3|L0CPE3_DROME;tr|L0CPD9|L0CPD9_DROME;tr|A1Z8U9|A1Z8U9_DROME;tr|C4JD65|C4JD65_DROME	tr|A0A1B2AJL4|A0A1B2AJL4_DROME;sp|Q0E9B6|RS11_DROME;tr|L0CRF4|L0CRF4_DROME;tr|L0CPM0|L0CPM0_DROME;tr|L0CPL5|L0CPL5_DROME;tr|L0CPK9|L0CPK9_DROME;tr|L0CRF8|L0CRF8_DROME;tr|L0CR49|L0CR49_DROME;tr|L0CR44|L0CR44_DROME;tr|L0CQR2|L0CQR2_DROME;tr|L0CQQ8|L0CQQ8_DROME;tr|L0CPE3|L0CPE3_DROME;tr|L0CPD9|L0CPD9_DROME	GEO13284p1 (Fragment) OS=Drosophila melanogaster PE=2 SV=1;40S ribosomal protein S11 OS=Drosophila melanogaster GN=RpS11 PE=1 SV=1;Ribosomal protein S11 (Fragment) OS=Drosophila melanogaster GN=RPS11 PE=3 SV=1;Ribosomal protein S11 (Fragment) OS=Drosophila	15	15	54.2	18.105	155	0	323.31	1//2	2//1	3//1	3126800000	216			312680000	TRUE	FALSE	TRUE	TRUE	FALSE	TRUE	TRUE	FALSE	TRUE							TRUE	TRUE	203370000	228880000	253940000	153030000	269090000	196920000	130460000	160640000	135240000	132280000	0.71109	0.529865	-0.181224
tr|A0A1B2AJV1|A0A1B2AJV1_DROME		tr|A0A1B2AJV1|A0A1B2AJV1_DROME;sp|Q9VZS3|ETIF1_DROME	tr|A0A1B2AJV1|A0A1B2AJV1_DROME;sp|Q9VZS3|ETIF1_DROME	GEO07409p1 (Fragment) OS=Drosophila melanogaster PE=2 SV=1;Eukaryotic translation initiation factor eIF1 OS=Drosophila melanogaster GN=eIF1 PE=1 SV=1	2	2	40	12.45	110	0	41.442	3//0	2//1	3//1	41625000	3			5946400	FALSE	FALSE	FALSE	FALSE	FALSE	FALSE	TRUE	FALSE	TRUE							TRUE	TRUE	408415	2510200	217176	415898	574481	3821000	16534000	4041500	3999000	3556500	-3.19547	-2.51689	0.678579
tr|A0A1B2AJY5|A0A1B2AJY5_DROME		tr|A0A1B2AJY5|A0A1B2AJY5_DROME;sp|Q02427|RBP1_DROME;tr|D3DMZ8|D3DMZ8_DROME	tr|A0A1B2AJY5|A0A1B2AJY5_DROME;sp|Q02427|RBP1_DROME;tr|D3DMZ8|D3DMZ8_DROME	GEO01114p1 (Fragment) OS=Drosophila melanogaster PE=2 SV=1;RNA-binding protein 1 OS=Drosophila melanogaster GN=Rbp1 PE=2 SV=3;RE57382p (Fragment) OS=Drosophila melanogaster GN=Rbp1-RA PE=2 SV=1	3	5	62.2	15.446	135	0	181.46	1//0	1//0	0//0	3128800000	249			446970000	TRUE	FALSE	TRUE	TRUE	FALSE	TRUE	TRUE	FALSE	TRUE							TRUE	TRUE	164570000	119450000	135060000	152830000	76912000	192380000	382050000	332800000	323560000	215120000	-1.14733	-1.22451	-0.0771805
tr|A0A1B2AKQ4|A0A1B2AKQ4_DROME		tr|A0A1B2AKQ4|A0A1B2AKQ4_DROME;sp|P45594|CADF_DROME	tr|A0A1B2AKQ4|A0A1B2AKQ4_DROME;sp|P45594|CADF_DROME	GEO10457p1 (Fragment) OS=Drosophila melanogaster PE=2 SV=1;Cofilin/actin-depolymerizing factor homolog OS=Drosophila melanogaster GN=tsr PE=1 SV=1	2	2	16.2	17.153	148	0	25.842	1//2	3//0	1//3	31872000	11			2897400	TRUE	FALSE	TRUE	TRUE	FALSE	FALSE	TRUE	FALSE	TRUE							TRUE	TRUE	2512100	2447400	1651600	1.50653e+06	1549000	1609300	1757500	3452900	2495600	2080400	-0.129726	-0.608062	-0.478336
tr|A0A1B2AL12|A0A1B2AL12_DROME		tr|A0A1B2AL12|A0A1B2AL12_DROME;sp|P55828|RS20_DROME	tr|A0A1B2AL12|A0A1B2AL12_DROME;sp|P55828|RS20_DROME	GEO11434p1 (Fragment) OS=Drosophila melanogaster PE=2 SV=1;40S ribosomal protein S20 OS=Drosophila melanogaster GN=RpS20 PE=1 SV=1	2	11	68.3	13.488	120	0	323.31	2//1	2//1	4//0	5008200000	383			834690000	TRUE	FALSE	TRUE	TRUE	FALSE	TRUE	TRUE	FALSE	TRUE							TRUE	TRUE	650490000	437740000	336270000	412630000	379490000	277310000	284270000	175280000	128910000	163800000	1.34493	0.964664	-0.38027
tr|A0A1B2ALR4|A0A1B2ALR4_DROME		tr|A0A1B2ALR4|A0A1B2ALR4_DROME;sp|O16130|RL39_DROME	tr|A0A1B2ALR4|A0A1B2ALR4_DROME;sp|O16130|RL39_DROME	GEO09496p1 (Fragment) OS=Drosophila melanogaster PE=2 SV=1;60S ribosomal protein L39 OS=Drosophila melanogaster GN=RpL39 PE=1 SV=2	2	2	33.3	6.2985	51	0	249.25	1//0	0//1	1//0	208490000	9			208490000	TRUE	FALSE	TRUE	TRUE	FALSE	FALSE	TRUE	FALSE	TRUE							TRUE	TRUE	26456000	14331000	10239000	267029	317975	401541	8.4266e+06	41842000	19199000	3.12981e+07	-0.449001	-6.04797	-5.59897
tr|A0A1B3Q3N5|A0A1B3Q3N5_DROME		tr|A0A1B3Q3N5|A0A1B3Q3N5_DROME;sp|P48588|RS25_DROME	tr|A0A1B3Q3N5|A0A1B3Q3N5_DROME;sp|P48588|RS25_DROME	GEO07404p1 (Fragment) OS=Drosophila melanogaster PE=2 SV=1;40S ribosomal protein S25 OS=Drosophila melanogaster GN=RpS25 PE=1 SV=3	2	16	55.6	13.201	117	0	323.31	2//1	1//2	3//1	9409000000	483			2352200000	TRUE	FALSE	TRUE	TRUE	FALSE	TRUE	TRUE	FALSE	TRUE							TRUE	TRUE	6.7872e+08	841970000	617510000	428640000	817040000	545640000	340380000	509050000	295240000	346650000	0.953436	0.65846	-0.294975
tr|A1Z6H4|A1Z6H4_DROME	vlc	tr|A1Z6H4|A1Z6H4_DROME;tr|Q7K1T1|Q7K1T1_DROME	tr|A1Z6H4|A1Z6H4_DROME;tr|Q7K1T1|Q7K1T1_DROME	RE52822p OS=Drosophila melanogaster GN=vlc PE=1 SV=1;LD44824p OS=Drosophila melanogaster GN=vlc PE=1 SV=1	2	2	6	63.597	583	0.0026247	15.717	3//0	3//0	3//1	37439000	5			1627800	FALSE	FALSE	FALSE	TRUE	FALSE	FALSE	TRUE	FALSE	TRUE							TRUE	TRUE	362373	441745	2382000	1.77678e+06	2754000	2336600	4004400	6002800	2251000	4.4538e+06	-2.44187	-0.806472	1.6354
tr|A1Z8M2|A1Z8M2_DROME	tou	tr|A1Z8M2|A1Z8M2_DROME;tr|A0A0B4KFE3|A0A0B4KFE3_DROME;tr|A0A0B4KEM1|A0A0B4KEM1_DROME;tr|Q9BMQ0|Q9BMQ0_DROME;tr|A8DYA3|A8DYA3_DROME;tr|Q960I3|Q960I3_DROME	tr|A1Z8M2|A1Z8M2_DROME;tr|A0A0B4KFE3|A0A0B4KFE3_DROME;tr|A0A0B4KEM1|A0A0B4KEM1_DROME;tr|Q9BMQ0|Q9BMQ0_DROME;tr|A8DYA3|A8DYA3_DROME	Toutatis, isoform A OS=Drosophila melanogaster GN=tou PE=1 SV=2;Toutatis, isoform F OS=Drosophila melanogaster GN=tou PE=1 SV=1;Toutatis, isoform G OS=Drosophila melanogaster GN=tou PE=1 SV=1;Toutatis OS=Drosophila melanogaster GN=tou PE=4 SV=1;Toutatis, i	6	4	1.8	322.21	2999	0	23.214	3//0	3//0	3//1	24647000	4			280090	TRUE	FALSE	FALSE	TRUE	FALSE	FALSE	FALSE	TRUE	FALSE	BicDRGFP		BicDRLA				TRUE	TRUE	2.63519e+06	1606800	2311600	259986	2381700	117611	343594	619289	542287	679227	2.01536	-0.341442	-2.3568
tr|A1Z934|A1Z934_DROME	CG8778	tr|A1Z934|A1Z934_DROME	tr|A1Z934|A1Z934_DROME	CG8778 OS=Drosophila melanogaster GN=CG8778 PE=1 SV=1	1	3	17.1	31.909	299	0	18.601	3//0	3//0	3//1	39529000	7			2325300	TRUE	FALSE	TRUE	TRUE	FALSE	TRUE	TRUE	FALSE	FALSE							TRUE	TRUE	2686700	4187900	2663300	2397000	2722100	3054000	2349800	2.05692e+06	3096400	4521500	0.114989	-0.0812202	-0.196209
tr|A1Z968|A1Z968_DROME	NAT1	tr|A1Z968|A1Z968_DROME;tr|Q5KTT4|Q5KTT4_DROME;tr|Q86NR8|Q86NR8_DROME;tr|Q0E996|Q0E996_DROME	tr|A1Z968|A1Z968_DROME;tr|Q5KTT4|Q5KTT4_DROME	NAT1, isoform D OS=Drosophila melanogaster GN=NAT1 PE=1 SV=1;Uncharacterized protein dNAT1 (Fragment) OS=Drosophila melanogaster GN=dNAT1 PE=2 SV=1	4	5	5.1	162.87	1488	0	116.95	3//0	3//0	3//1	126050000	36			1703400	TRUE	FALSE	TRUE	TRUE	FALSE	TRUE	TRUE	FALSE	TRUE							TRUE	TRUE	9.252e+06	5663000	6.9143e+06	10783000	7004200	6.2934e+06	14819000	8.1098e+06	10658000	9.0627e+06	-0.542074	-0.411463	0.130611
tr|A1ZAK7|A1ZAK7_DROME	Psi	tr|A1ZAK7|A1ZAK7_DROME;tr|A1ZAK8|A1ZAK8_DROME;tr|L0CRT5|L0CRT5_DROME;tr|L0CRT0|L0CRT0_DROME;tr|L0CRH5|L0CRH5_DROME;tr|L0CR32|L0CR32_DROME;tr|L0CR28|L0CR28_DROME;tr|L0CPZ9|L0CPZ9_DROME;tr|L0CPZ4|L0CPZ4_DROME;tr|L0CPR4|L0CPR4_DROME;tr|A1ZAK9|A1ZAK9_DROME;tr|O96828|O96828_DROME;tr|Q960R6|Q960R6_DROME	tr|A1ZAK7|A1ZAK7_DROME;tr|A1ZAK8|A1ZAK8_DROME;tr|L0CRT5|L0CRT5_DROME;tr|L0CRT0|L0CRT0_DROME;tr|L0CRH5|L0CRH5_DROME;tr|L0CR32|L0CR32_DROME;tr|L0CR28|L0CR28_DROME;tr|L0CPZ9|L0CPZ9_DROME;tr|L0CPZ4|L0CPZ4_DROME;tr|L0CPR4|L0CPR4_DROME;tr|A1ZAK9|A1ZAK9_DROME;tr|O96828|O96828_DROME;tr|Q960R6|Q960R6_DROME	LD35640p OS=Drosophila melanogaster GN=Psi PE=1 SV=1;p-element somatic inhibitor, isoform C OS=Drosophila melanogaster GN=Psi PE=1 SV=1;p-element somatic inhibitor OS=Drosophila melanogaster GN=Psi PE=4 SV=1;p-element somatic inhibitor OS=Drosophila melano	13	6	10.1	81.587	796	0	73.76	3//0	3//0	3//0	205480000	34			7338600	TRUE	FALSE	TRUE	TRUE	FALSE	TRUE	TRUE	FALSE	TRUE							TRUE	TRUE	13760000	10210000	14827000	19928000	8749200	11296000	17666000	14125000	20046000	10495000	-0.245164	-0.272117	-0.0269527
tr|A1ZAS3|A1ZAS3_DROME	l(2)k01209	tr|A1ZAS3|A1ZAS3_DROME;tr|Q8MQK4|Q8MQK4_DROME	tr|A1ZAS3|A1ZAS3_DROME;tr|Q8MQK4|Q8MQK4_DROME	Uridine kinase OS=Drosophila melanogaster GN=l(2)k01209 PE=1 SV=1;Uridine kinase OS=Drosophila melanogaster GN=l(2)k01209 PE=1 SV=1	2	2	4.6	63.012	561	0	119.11	3//0	3//0	3//0	27692000	15			1107700	TRUE	FALSE	TRUE	TRUE	FALSE	TRUE	FALSE	FALSE	FALSE							TRUE	TRUE	6.5002e+06	2578400	2350900	536966	5246400	236125	263771	716540	1.02292e+06	422650	2.67005	0.707275	-1.96277
tr|A1ZAU2|A1ZAU2_DROME	nw	tr|A1ZAU2|A1ZAU2_DROME;tr|C3KGN2|C3KGN2_DROME;tr|A0A0B4JCT4|A0A0B4JCT4_DROME;tr|A1ZAU3|A1ZAU3_DROME	tr|A1ZAU2|A1ZAU2_DROME;tr|C3KGN2|C3KGN2_DROME;tr|A0A0B4JCT4|A0A0B4JCT4_DROME;tr|A1ZAU3|A1ZAU3_DROME	MIP04175p OS=Drosophila melanogaster GN=nw PE=1 SV=1;MIP03875p OS=Drosophila melanogaster GN=nw PE=1 SV=1;Uncharacterized protein, isoform B OS=Drosophila melanogaster GN=nw PE=1 SV=1;Uncharacterized protein, isoform E OS=Drosophila melanogaster GN=nw PE=1	4	3	25.3	21.663	194	0	51.874	3//0	3//0	3//1	169110000	28			16911000	TRUE	FALSE	TRUE	TRUE	FALSE	TRUE	TRUE	FALSE	FALSE							TRUE	TRUE	8184400	9.6449e+06	7.1934e+06	14336000	9.627e+06	8081500	25097000	17314000	12505000	1.67154e+07	-1.06794	-0.743286	0.324654
tr|A1ZB48|A1ZB48_DROME	CG14500	tr|A1ZB48|A1ZB48_DROME;tr|Q5BIF1|Q5BIF1_DROME;tr|Q4V649|Q4V649_DROME	tr|A1ZB48|A1ZB48_DROME;tr|Q5BIF1|Q5BIF1_DROME;tr|Q4V649|Q4V649_DROME	FI01427p OS=Drosophila melanogaster GN=CG14500 PE=2 SV=1;RE45003p (Fragment) OS=Drosophila melanogaster GN=CG14500 PE=2 SV=1;IP05910p (Fragment) OS=Drosophila melanogaster GN=CG14500 PE=2 SV=1	3	3	24.7	21.059	190	0	71.446	3//0	3//0	3//1	233100000	15			46620000	TRUE	FALSE	TRUE	TRUE	FALSE	FALSE	TRUE	FALSE	FALSE							TRUE	TRUE	2438500	20782000	7.7636e+06	3229100	63344000	7.3703e+06	678905	5.2863e+06	5815000	4.718e+06	1.21795	1.86396	0.646003
tr|A1ZBJ2|A1ZBJ2_DROME	CG7461	tr|A1ZBJ2|A1ZBJ2_DROME;tr|C9QPI7|C9QPI7_DROME	tr|A1ZBJ2|A1ZBJ2_DROME;tr|C9QPI7|C9QPI7_DROME	CG7461, isoform B OS=Drosophila melanogaster GN=CG7461 PE=1 SV=2;RH10980p (Fragment) OS=Drosophila melanogaster GN=CG7461-RB PE=2 SV=1	2	9	23	68.367	627	0	216.21	3//0	3//0	3//1	909650000	101			26754000	TRUE	FALSE	TRUE	TRUE	FALSE	TRUE	TRUE	FALSE	TRUE							TRUE	TRUE	47024000	67578000	74620000	78135000	6.3202e+07	5.1011e+07	45273000	27169000	50092000	55926000	0.52266	0.551738	0.0290781
tr|A4V303|A4V303_DROME	CCT3	tr|A4V303|A4V303_DROME;sp|P48605|TCPG_DROME	tr|A4V303|A4V303_DROME;sp|P48605|TCPG_DROME	T-complex protein 1 subunit gamma OS=Drosophila melanogaster GN=CCT3 PE=1 SV=1;T-complex protein 1 subunit gamma OS=Drosophila melanogaster GN=Cctgamma PE=2 SV=2	2	35	59.9	59.394	544	0	323.31	2//1	2//1	1//3	7306400000	704			221410000	TRUE	FALSE	TRUE	TRUE	FALSE	TRUE	TRUE	FALSE	TRUE							TRUE	TRUE	4.5678e+08	338770000	402630000	494530000	400830000	540370000	566490000	534720000	5.2079e+08	496840000	-0.416493	-0.155914	0.260579
tr|A4V391|A4V391_DROME	CCT1	tr|A4V391|A4V391_DROME;sp|P12613|TCPA_DROME	tr|A4V391|A4V391_DROME;sp|P12613|TCPA_DROME	Tcp1-like, isoform B OS=Drosophila melanogaster GN=CCT1 PE=1 SV=1;T-complex protein 1 subunit alpha OS=Drosophila melanogaster GN=T-cp1 PE=2 SV=2	2	16	39.9	59.556	557	0	315.93	2//0	2//0	0//3	1365800000	172			42682000	TRUE	FALSE	TRUE	TRUE	FALSE	TRUE	TRUE	FALSE	TRUE							TRUE	TRUE	5.1954e+07	71462000	7.9395e+07	7.0523e+07	94523000	86350000	8.0517e+07	107570000	9.7715e+07	90306000	-0.490488	-0.168656	0.321832
tr|A4V488|A4V488_DROME	ras	tr|A4V488|A4V488_DROME;sp|Q07152|IMDH_DROME	tr|A4V488|A4V488_DROME;sp|Q07152|IMDH_DROME	Inosine-5-monophosphate dehydrogenase OS=Drosophila melanogaster GN=ras PE=1 SV=1;Inosine-5-monophosphate dehydrogenase OS=Drosophila melanogaster GN=ras PE=1 SV=1	2	2	7.1	57.829	537	0	29.884	1//2	1//2	0//3	76742000	17			4263400	FALSE	TRUE	FALSE	FALSE	FALSE	FALSE	TRUE	FALSE	FALSE	WT						TRUE	TRUE	232769	329499	551310	426209	130282	5916900	32792000	11693000	14557000	1.27118e+07	-5.54989	-4.56392	0.985976
tr|A4V4A1|A4V4A1_DROME	Klp10A	tr|A4V4A1|A4V4A1_DROME;sp|Q960Z0|KI10A_DROME	tr|A4V4A1|A4V4A1_DROME;sp|Q960Z0|KI10A_DROME	Kinesin-like protein OS=Drosophila melanogaster GN=Klp10A PE=1 SV=1;Kinesin-like protein Klp10A OS=Drosophila melanogaster GN=Klp10A PE=1 SV=1	2	3	4.6	88.671	805	0	323.31	2//1	1//2	2//2	254600000	28			6881100	TRUE	FALSE	TRUE	TRUE	FALSE	TRUE	TRUE	FALSE	TRUE							TRUE	TRUE	39521000	15788000	13271000	39134000	16497000	12746000	16257000	10439000	9.9115e+06	11711000	0.772054	0.769036	-0.00301804
tr|A4V4A5|A4V4A5_DROME	Ran	tr|A4V4A5|A4V4A5_DROME;sp|Q9VZ23|RAN_DROME	tr|A4V4A5|A4V4A5_DROME;sp|Q9VZ23|RAN_DROME	GTP-binding nuclear protein OS=Drosophila melanogaster GN=Ran PE=1 SV=1;GTP-binding nuclear protein Ran OS=Drosophila melanogaster GN=Ran PE=1 SV=1	2	24	72.2	24.708	216	0	323.31	3//0	2//1	2//2	12444000000	760			957240000	TRUE	FALSE	TRUE	TRUE	FALSE	TRUE	TRUE	FALSE	TRUE							TRUE	TRUE	1301600000	873400000	1123800000	1054200000	1180100000	9.2523e+08	665680000	506670000	162310000	154380000	1.83945	1.7893	-0.0501481
tr|A4V4I0|A4V4I0_DROME	Gbeta13F	tr|A4V4I0|A4V4I0_DROME;sp|P26308|GBB1_DROME	tr|A4V4I0|A4V4I0_DROME;sp|P26308|GBB1_DROME	G protein beta-subunit 13F, isoform C OS=Drosophila melanogaster GN=Gbeta13F PE=1 SV=1;Guanine nucleotide-binding protein subunit beta-1 OS=Drosophila melanogaster GN=Gbeta13F PE=1 SV=1	2	2	9.7	37.133	340	0.0026385	15.778	1//2	0//2	1//1	35829000	6			2756100	TRUE	FALSE	FALSE	TRUE	FALSE	TRUE	FALSE	FALSE	FALSE							TRUE	TRUE	5213700	4881800	2.50701e+06	3213200	1945300	2679000	438756	676855	349968	3814500	2.33226	1.68893	-0.64333
tr|A8DYJ0|A8DYJ0_DROME	EndoB	tr|A8DYJ0|A8DYJ0_DROME;tr|Q8T389|Q8T389_DROME;tr|Q8IGU0|Q8IGU0_DROME;tr|A8DYJ1|A8DYJ1_DROME;tr|Q8SYD9|Q8SYD9_DROME;tr|A4IJ71|A4IJ71_DROME	tr|A8DYJ0|A8DYJ0_DROME;tr|Q8T389|Q8T389_DROME;tr|Q8IGU0|Q8IGU0_DROME;tr|A8DYJ1|A8DYJ1_DROME;tr|Q8SYD9|Q8SYD9_DROME;tr|A4IJ71|A4IJ71_DROME	Endophilin B, isoform D OS=Drosophila melanogaster GN=EndoB PE=1 SV=1;Endophilin B OS=Drosophila melanogaster GN=EndoB PE=1 SV=1;RE31027p OS=Drosophila melanogaster GN=EndoB PE=2 SV=1;Endophilin B, isoform C OS=Drosophila melanogaster GN=EndoB PE=1 SV=1;En	6	3	13.4	41.336	366	0	21.834	3//0	3//0	4//0	90332000	6			5018500	TRUE	FALSE	TRUE	TRUE	FALSE	TRUE	TRUE	FALSE	FALSE							TRUE	TRUE	9122800	9.7028e+06	6.33262e+06	9665100	7.5559e+06	7.4305e+06	4464000	2.57297e+06	3.45988e+06	6.5742e+06	1.03623	1.02062	-0.0156106
tr|A8E774|A8E774_DROME	Cyp1	tr|A8E774|A8E774_DROME;sp|P25007|PPIA_DROME;tr|F6J7B3|F6J7B3_DROME	tr|A8E774|A8E774_DROME;sp|P25007|PPIA_DROME;tr|F6J7B3|F6J7B3_DROME	Peptidyl-prolyl cis-trans isomerase OS=Drosophila melanogaster GN=Cyp1 PE=2 SV=1;Peptidyl-prolyl cis-trans isomerase OS=Drosophila melanogaster GN=Cyp1 PE=1 SV=2;Peptidyl-prolyl cis-trans isomerase (Fragment) OS=Drosophila melanogaster GN=CG9916 PE=3 SV=1	3	3	19.8	24.666	227	0	35.535	0//3	1//2	0//4	140180000	17			10783000	TRUE	FALSE	FALSE	TRUE	FALSE	TRUE	TRUE	FALSE	TRUE							TRUE	TRUE	21968000	8.4308e+06	2.80062e+06	4462500	2969800	3271100	7.3849e+06	6272600	11734000	25509000	-0.43355	-1.62714	-1.19359
tr|A8E792|A8E792_DROME	RpL17A	tr|A8E792|A8E792_DROME;sp|P48159|RL23_DROME	tr|A8E792|A8E792_DROME;sp|P48159|RL23_DROME	TA01212p OS=Drosophila melanogaster GN=RpL17A PE=2 SV=1;60S ribosomal protein L23 OS=Drosophila melanogaster GN=RpL23 PE=1 SV=2	2	6	47.1	14.918	140	0	60.682	2//1	1//2	0//3	1325400000	54			147270000	TRUE	FALSE	TRUE	TRUE	FALSE	TRUE	TRUE	FALSE	TRUE							TRUE	TRUE	160610000	8.5059e+07	105680000	116730000	100580000	70500000	101170000	67695000	7.043e+07	6.348e+07	0.603465	0.335937	-0.267529
tr|A8Y560|A8Y560_DROME	RpL15	tr|A8Y560|A8Y560_DROME;sp|O17445|RL15_DROME	tr|A8Y560|A8Y560_DROME;sp|O17445|RL15_DROME	Ribosomal protein L15 OS=Drosophila melanogaster GN=RpL15 PE=1 SV=2;60S ribosomal protein L15 OS=Drosophila melanogaster GN=RpL15 PE=1 SV=1	2	7	27.9	24.325	204	0	136.97	1//0	1//0	0//0	481120000	62			48112000	TRUE	FALSE	TRUE	TRUE	FALSE	TRUE	TRUE	FALSE	TRUE							TRUE	TRUE	16427000	33118000	31398000	10310000	50585000	37776000	8.9765e+06	30954000	27390000	13982000	0.511893	0.580515	0.0686222
tr|B7YZQ7|B7YZQ7_DROME	Nurf-38	tr|B7YZQ7|B7YZQ7_DROME;tr|A0A0B4K7G9|A0A0B4K7G9_DROME;tr|B9EQY3|B9EQY3_DROME;sp|O77460|IPYR_DROME;tr|I0DHK6|I0DHK6_DROME	tr|B7YZQ7|B7YZQ7_DROME;tr|A0A0B4K7G9|A0A0B4K7G9_DROME;tr|B9EQY3|B9EQY3_DROME;sp|O77460|IPYR_DROME;tr|I0DHK6|I0DHK6_DROME	Nucleosome remodeling factor-38kD, isoform B OS=Drosophila melanogaster GN=Nurf-38 PE=1 SV=1;Nucleosome remodeling factor-38kD, isoform C OS=Drosophila melanogaster GN=Nurf-38 PE=1 SV=1;MIP03147p (Fragment) OS=Drosophila melanogaster GN=Nurf-38-RB PE=2 SV=	5	2	7.2	32.646	290	0	25.366	3//0	3//0	2//2	116120000	22			6830500	TRUE	FALSE	TRUE	TRUE	FALSE	TRUE	TRUE	FALSE	TRUE							TRUE	TRUE	11324000	5.2418e+06	6941100	11852000	3064800	5642100	13188000	6327100	6183000	9.418e+06	-0.166094	-0.501912	-0.335818
tr|B7Z0W3|B7Z0W3_DROME	Dmtn	tr|B7Z0W3|B7Z0W3_DROME	tr|B7Z0W3|B7Z0W3_DROME	Dementin, isoform G OS=Drosophila melanogaster GN=Dmtn PE=4 SV=1	1	2	11.8	54.59	500	0.0022831	10.783	3//0	3//0	4//0	98490000	0			4282200	FALSE	FALSE	FALSE	TRUE	FALSE	FALSE	TRUE	FALSE	FALSE							TRUE	FALSE					16312000
tr|C0LA78|C0LA78_DROME	Sd-RanGAP	tr|C0LA78|C0LA78_DROME;tr|C0LA70|C0LA70_DROME;tr|C0LA69|C0LA69_DROME;tr|C0LA68|C0LA68_DROME;tr|A0A0E3T5D1|A0A0E3T5D1_DROME;tr|A0A0E3T458|A0A0E3T458_DROME;tr|M9PD65|M9PD65_DROME;tr|A0A0E3T5D4|A0A0E3T5D4_DROME;tr|A0A0E3T4A9|A0A0E3T4A9_DROME;tr|A0A0E3T479|A0A0E3T479_DROME;tr|A0A0E3T462|A0A0E3T462_DROME;tr|M9PBD9|M9PBD9_DROME;tr|A0A0E3X848|A0A0E3X848_DROME;sp|Q9VIW3|RAGP1_DROME	tr|C0LA78|C0LA78_DROME;tr|C0LA70|C0LA70_DROME;tr|C0LA69|C0LA69_DROME;tr|C0LA68|C0LA68_DROME;tr|A0A0E3T5D1|A0A0E3T5D1_DROME;tr|A0A0E3T458|A0A0E3T458_DROME;tr|M9PD65|M9PD65_DROME;tr|A0A0E3T5D4|A0A0E3T5D4_DROME;tr|A0A0E3T4A9|A0A0E3T4A9_DROME;tr|A0A0E3T479|A0A0E3T479_DROME;tr|A0A0E3T462|A0A0E3T462_DROME;tr|M9PBD9|M9PBD9_DROME;tr|A0A0E3X848|A0A0E3X848_DROME;sp|Q9VIW3|RAGP1_DROME	Sd-Ran GTPase activating protein (Fragment) OS=Drosophila melanogaster GN=Sd-RanGAP PE=4 SV=1;Ran GTPase activating protein (Fragment) OS=Drosophila melanogaster GN=RanGAP PE=4 SV=1;Ran GTPase activating protein (Fragment) OS=Drosophila melanogaster GN=Ran	14	2	7.7	39.469	362	0.002584	14.539	3//0	0//2	4//0	46556000	9			2327800	TRUE	FALSE	TRUE	TRUE	FALSE	FALSE	TRUE	FALSE	TRUE							TRUE	TRUE	2954200	2016200	1969000	2.35323e+06	2007500	3890000	2493900	3425600	3505800	3399500	-0.4835	-0.26752	0.215981
tr|C0MJA0|C0MJA0_DROME	HmgD	tr|C0MJA0|C0MJA0_DROME;sp|Q05783|HMGD_DROME;tr|B5RJ65|B5RJ65_DROME;sp|Q05344|SSRP1_DROME	tr|C0MJA0|C0MJA0_DROME;sp|Q05783|HMGD_DROME	CG17950-PA OS=Drosophila melanogaster GN=HmgD PE=1 SV=1;High mobility group protein D OS=Drosophila melanogaster GN=HmgD PE=1 SV=1	4	13	75	12.416	112	0	323.31	2//0	2//0	4//0	4321800000	251			1440600000	TRUE	FALSE	TRUE	TRUE	FALSE	TRUE	TRUE	FALSE	TRUE							TRUE	TRUE	217060000	297500000	252180000	185230000	312120000	360050000	240210000	317480000	171560000	167420000	0.228526	0.346585	0.118059
tr|C3KGJ8|C3KGJ8_DROME	CG18190-RB	tr|C3KGJ8|C3KGJ8_DROME;tr|A1ZBF1|A1ZBF1_DROME	tr|C3KGJ8|C3KGJ8_DROME;tr|A1ZBF1|A1ZBF1_DROME	IP08151p OS=Drosophila melanogaster GN=CG18190-RB PE=2 SV=1;FI16628p1 OS=Drosophila melanogaster GN=CG18190-RB PE=1 SV=2	2	2	14.1	23.063	198	0	19.278	3//0	3//0	3//1	19467000	7			1769700	FALSE	FALSE	FALSE	FALSE	FALSE	FALSE	FALSE	FALSE	FALSE							FALSE	FALSE	3271600					3782100				4969400
tr|C5I7F7|C5I7F7_DROME		tr|C5I7F7|C5I7F7_DROME;tr|C5I7C5|C5I7C5_DROME;tr|C5I7A1|C5I7A1_DROME;tr|C5I7E9|C5I7E9_DROME;tr|C5I7R9|C5I7R9_DROME;tr|C5I7K5|C5I7K5_DROME;tr|C5I7I9|C5I7I9_DROME;tr|C5I7H3|C5I7H3_DROME;tr|C5I7D3|C5I7D3_DROME;tr|C5I7A9|C5I7A9_DROME;tr|C5I7R1|C5I7R1_DROME;tr|C5I7J7|C5I7J7_DROME;tr|Q9VXW4|Q9VXW4_DROME;tr|B3DN58|B3DN58_DROME;tr|C5I7I1|C5I7I1_DROME;tr|C5I7B7|C5I7B7_DROME;tr|Q5IF97|Q5IF97_DROME;tr|Q5IFA…	tr|C5I7F7|C5I7F7_DROME;tr|C5I7C5|C5I7C5_DROME;tr|C5I7A1|C5I7A1_DROME;tr|C5I7E9|C5I7E9_DROME;tr|C5I7R9|C5I7R9_DROME;tr|C5I7K5|C5I7K5_DROME;tr|C5I7I9|C5I7I9_DROME;tr|C5I7H3|C5I7H3_DROME;tr|C5I7D3|C5I7D3_DROME;tr|C5I7A9|C5I7A9_DROME;tr|C5I7R1|C5I7R1_DROME;tr|C5I7J7|C5I7J7_DROME;tr|Q9VXW4|Q9VXW4_DROME;tr|B3DN58|B3DN58_DROME;tr|C5I7I1|C5I7I1_DROME;tr|C5I7B7|C5I7B7_DROME;tr|Q5IF97|Q5IF97_DROME;tr|Q5IFA…	Uncharacterized protein OS=Drosophila melanogaster PE=4 SV=1;Uncharacterized protein OS=Drosophila melanogaster PE=4 SV=1;Uncharacterized protein OS=Drosophila melanogaster PE=4 SV=1;Uncharacterized protein OS=Drosophila melanogaster PE=4 SV=1;Uncharacteri	23	2	24.6	48.302	431	0.0025316	14.11	3//0	3//0	4//0	14834000	2			741680	FALSE	TRUE	FALSE	FALSE	FALSE	FALSE	FALSE	FALSE	FALSE							FALSE	FALSE						3229500				3753300
tr|C5I7R2|C5I7R2_DROME	CG12608	tr|C5I7R2|C5I7R2_DROME;tr|C5I7K6|C5I7K6_DROME;tr|C5I7J0|C5I7J0_DROME;tr|C5I7A2|C5I7A2_DROME;tr|Q9VXW3|Q9VXW3_DROME;tr|C5I7Q4|C5I7Q4_DROME;tr|C5I7F8|C5I7F8_DROME;tr|C5I7E2|C5I7E2_DROME;tr|C5I7B8|C5I7B8_DROME;tr|Q5IF77|Q5IF77_DROME;tr|C5I7I2|C5I7I2_DROME	tr|C5I7R2|C5I7R2_DROME;tr|C5I7K6|C5I7K6_DROME;tr|C5I7J0|C5I7J0_DROME;tr|C5I7A2|C5I7A2_DROME;tr|Q9VXW3|Q9VXW3_DROME;tr|C5I7Q4|C5I7Q4_DROME;tr|C5I7F8|C5I7F8_DROME;tr|C5I7E2|C5I7E2_DROME;tr|C5I7B8|C5I7B8_DROME;tr|Q5IF77|Q5IF77_DROME;tr|C5I7I2|C5I7I2_DROME	Uncharacterized protein OS=Drosophila melanogaster GN=CG12608 PE=4 SV=1;Uncharacterized protein OS=Drosophila melanogaster GN=CG12608 PE=4 SV=1;Uncharacterized protein OS=Drosophila melanogaster GN=CG12608 PE=4 SV=1;Uncharacterized protein OS=Drosophila me	11	18	44.2	49.138	443	0	323.31	3//0	3//0	4//0	3250300000	232			171070000	TRUE	FALSE	TRUE	TRUE	FALSE	TRUE	TRUE	FALSE	TRUE							TRUE	TRUE	8.4502e+07	130340000	215500000	9.8855e+07	179800000	296590000	123450000	365620000	219150000	160110000	-0.580638	-0.196897	0.383741
tr|C6SUW3|C6SUW3_DROME	RpS9	tr|C6SUW3|C6SUW3_DROME;sp|P55935|RS9_DROME;tr|Q95RG1|Q95RG1_DROME	tr|C6SUW3|C6SUW3_DROME;sp|P55935|RS9_DROME;tr|Q95RG1|Q95RG1_DROME	LD13662p OS=Drosophila melanogaster GN=RpS9 PE=1 SV=1;40S ribosomal protein S9 OS=Drosophila melanogaster GN=RpS9 PE=1 SV=2;GEO04282p1 OS=Drosophila melanogaster GN=RpS9 PE=1 SV=1	3	7	34.9	22.623	195	0	302.3	2//1	3//0	0//3	1130800000	104			94236000	TRUE	FALSE	TRUE	TRUE	FALSE	TRUE	TRUE	FALSE	TRUE							TRUE	TRUE	154600000	77190000	61720000	9.9746e+07	112030000	66031000	6.7381e+07	43382000	5.6929e+07	44933000	0.788279	0.789144	0.000865087
tr|C6TP70|C6TP70_DROME	14-3-3epsilon-RA	tr|C6TP70|C6TP70_DROME;sp|P92177|1433E_DROME;tr|D3DMY5|D3DMY5_DROME	tr|C6TP70|C6TP70_DROME;sp|P92177|1433E_DROME	MIP08648p OS=Drosophila melanogaster GN=14-3-3epsilon-RA PE=2 SV=1;14-3-3 protein epsilon OS=Drosophila melanogaster GN=14-3-3epsilon PE=1 SV=2	3	3	13	29.798	262	0	34.465	1//0	0//0	2//1	484210000	27			32281000	TRUE	FALSE	TRUE	TRUE	FALSE	TRUE	TRUE	FALSE	TRUE							TRUE	TRUE	45225000	38215000	16173000	27318000	22869000	33044000	25863000	24741000	15462000	40883000	0.26711	0.121372	-0.145738
tr|C6TP77|C6TP77_DROME	Edc3-RB	tr|C6TP77|C6TP77_DROME;sp|Q9VVI2|EDC3_DROME	tr|C6TP77|C6TP77_DROME;sp|Q9VVI2|EDC3_DROME	LD04327p OS=Drosophila melanogaster GN=Edc3-RB PE=2 SV=1;Enhancer of mRNA-decapping protein 3 OS=Drosophila melanogaster GN=Edc3 PE=1 SV=1	2	4	6.9	73.414	680	0	22.737	3//0	2//1	4//0	38403000	7			1163700	TRUE	FALSE	TRUE	TRUE	FALSE	TRUE	TRUE	FALSE	TRUE							TRUE	TRUE	1465600	1933500	2213100	2435300	2595600	2256600	1541700	1797900	2165100	1832000	0.0182529	0.413434	0.395181
tr|C6TP87|C6TP87_DROME	eEF1alpha1	tr|C6TP87|C6TP87_DROME;sp|P08736|EF1A1_DROME;tr|Q8T3U3|Q8T3U3_DROME;tr|A4V3Q6|A4V3Q6_DROME;sp|P05303|EF1A2_DROME	tr|C6TP87|C6TP87_DROME;sp|P08736|EF1A1_DROME;tr|Q8T3U3|Q8T3U3_DROME	Elongation factor 1-alpha OS=Drosophila melanogaster GN=eEF1alpha1 PE=1 SV=1;Elongation factor 1-alpha 1 OS=Drosophila melanogaster GN=Ef1alpha48D PE=1 SV=2;GM14559p OS=Drosophila melanogaster GN=eEF1alpha1 PE=2 SV=1	5	62	81.6	50.306	463	0	323.31	2//0	1//1	4//0	86662000000	2774			4126700000	TRUE	FALSE	TRUE	TRUE	FALSE	TRUE	TRUE	FALSE	TRUE							TRUE	TRUE	4846000000	4693500000	5485400000	5.2715e+09	4819000000	6138300000	8520400000	7.2105e+09	5.9475e+09	4068600000	-0.313441	-0.206197	0.107244
tr|C7LA75|C7LA75_DROME	Hsc70-4	tr|C7LA75|C7LA75_DROME;sp|P11147|HSP7D_DROME;tr|Q8I0E9|Q8I0E9_DROME	tr|C7LA75|C7LA75_DROME;sp|P11147|HSP7D_DROME	Heat shock protein cognate 4, isoform G OS=Drosophila melanogaster GN=Hsc70-4 PE=1 SV=1;Heat shock 70 kDa protein cognate 4 OS=Drosophila melanogaster GN=Hsc70-4 PE=1 SV=3	3	54	64.5	71.131	651	0	323.31	2//0	2//0	0//0	26475000000	1609			827330000	TRUE	FALSE	TRUE	TRUE	FALSE	TRUE	TRUE	FALSE	TRUE							TRUE	TRUE	1271200000	1838400000	1658500000	1281200000	1677800000	1567300000	1283200000	1515300000	1683700000	2003900000	-0.0269419	-0.0943328	-0.067391
tr|C7LA94|C7LA94_DROME		tr|C7LA94|C7LA94_DROME;sp|O02649|CH60_DROME;sp|Q9VMN5|CH60C_DROME	tr|C7LA94|C7LA94_DROME;sp|O02649|CH60_DROME	FI05241p OS=Drosophila melanogaster PE=2 SV=1;60 kDa heat shock protein, mitochondrial OS=Drosophila melanogaster GN=Hsp60 PE=1 SV=3	3	25	52	60.808	573	0	323.31	0//1	0//2	3//1	3300900000	302			100030000	TRUE	FALSE	TRUE	TRUE	FALSE	TRUE	TRUE	FALSE	TRUE							TRUE	TRUE	196370000	182030000	158990000	299030000	113960000	286970000	226820000	179840000	269690000	200990000	-0.28111	-0.0200993	0.26101
tr|C8VV33|C8VV33_DROME	eIF-4a-RD	tr|C8VV33|C8VV33_DROME;tr|D3DMH8|D3DMH8_DROME;tr|C9QP42|C9QP42_DROME;sp|Q02748|IF4A_DROME	tr|C8VV33|C8VV33_DROME;tr|D3DMH8|D3DMH8_DROME;tr|C9QP42|C9QP42_DROME;sp|Q02748|IF4A_DROME	AT04852p OS=Drosophila melanogaster GN=eIF-4a-RD PE=2 SV=1;RE22480p OS=Drosophila melanogaster GN=eIF-4a-RD PE=2 SV=1;Eukaryotic initiation factor 4a, isoform E OS=Drosophila melanogaster GN=eIF4A PE=1 SV=1;Eukaryotic initiation factor 4A OS=Drosophila mel	4	7	21.5	44.292	390	0	81.084	1//1	0//1	1//2	851460000	55			42573000	TRUE	FALSE	TRUE	TRUE	FALSE	TRUE	TRUE	FALSE	TRUE							TRUE	TRUE	5.9206e+07	78456000	36971000	49731000	57814000	52719000	56636000	44675000	27660000	109310000	0.0798383	0.0197937	-0.0600446
tr|C9QP09|C9QP09_DROME	ps-RK	tr|C9QP09|C9QP09_DROME;tr|Q9GNC8|Q9GNC8_DROME;tr|A0A0B4KFY5|A0A0B4KFY5_DROME;tr|Q0KI94|Q0KI94_DROME;tr|Q8T4D1|Q8T4D1_DROME;tr|Q0KI96|Q0KI96_DROME;tr|Q9GQN3|Q9GQN3_DROME;tr|Q6AWM9|Q6AWM9_DROME;tr|Q9GQN4|Q9GQN4_DROME;tr|Q8INP0|Q8INP0_DROME;tr|A0A0B4LGY5|A0A0B4LGY5_DROME;tr|Q8IGS7|Q8IGS7_DROME;tr|A0A0B4LI06|A0A0B4LI06_DROME;tr|A0A0B4JCX5|A0A0B4JCX5_DROME;tr|A0A0B4KGY6|A0A0B4KGY6_DROME;tr|A0A023UKB8|…	tr|C9QP09|C9QP09_DROME;tr|Q9GNC8|Q9GNC8_DROME;tr|A0A0B4KFY5|A0A0B4KFY5_DROME;tr|Q0KI94|Q0KI94_DROME;tr|Q8T4D1|Q8T4D1_DROME;tr|Q0KI96|Q0KI96_DROME;tr|Q9GQN3|Q9GQN3_DROME;tr|Q6AWM9|Q6AWM9_DROME;tr|Q9GQN4|Q9GQN4_DROME;tr|Q8INP0|Q8INP0_DROME;tr|A0A0B4LGY5|A0A0B4LGY5_DROME;tr|Q8IGS7|Q8IGS7_DROME;tr|A0A0B4LI06|A0A0B4LI06_DROME;tr|A0A0B4JCX5|A0A0B4JCX5_DROME;tr|A0A0B4KGY6|A0A0B4KGY6_DROME;tr|A0A023UKB8|…	MIP13670p (Fragment) OS=Drosophila melanogaster GN=ps-RK PE=2 SV=1;PASILLA splice variant 1 OS=Drosophila melanogaster GN=ps PE=1 SV=1;Pasilla, isoform Q OS=Drosophila melanogaster GN=ps PE=1 SV=1;Pasilla, isoform I OS=Drosophila melanogaster GN=ps PE=1 SV	16	3	12.7	36.303	346	0.0026738	16.103	3//0	3//0	2//2	66786000	2			6678600	TRUE	FALSE	TRUE	TRUE	FALSE	TRUE	TRUE	FALSE	FALSE							TRUE	TRUE	6.4008e+06	5943700	5.8041e+06	5661800	6325500	5.04765e+06	2.17944e+06	313101	5.9007e+06	791696	2.17742	2.08121	-0.0962109
tr|D0Z768|D0Z768_DROME	lig	tr|D0Z768|D0Z768_DROME;tr|A0A126GUM8|A0A126GUM8_DROME;tr|A0A0B4K6T1|A0A0B4K6T1_DROME;tr|A0A0B4K7U5|A0A0B4K7U5_DROME;tr|E1JH02|E1JH02_DROME;sp|Q86S05|LIG_DROME;tr|A0A0B4KFC5|A0A0B4KFC5_DROME	tr|D0Z768|D0Z768_DROME;tr|A0A126GUM8|A0A126GUM8_DROME;tr|A0A0B4K6T1|A0A0B4K6T1_DROME;tr|A0A0B4K7U5|A0A0B4K7U5_DROME;tr|E1JH02|E1JH02_DROME;sp|Q86S05|LIG_DROME;tr|A0A0B4KFC5|A0A0B4KFC5_DROME	Lingerer, isoform J OS=Drosophila melanogaster GN=lig PE=1 SV=1;Lingerer, isoform L OS=Drosophila melanogaster GN=lig PE=1 SV=1;Lingerer, isoform I OS=Drosophila melanogaster GN=lig PE=1 SV=1;Lingerer, isoform H OS=Drosophila melanogaster GN=lig PE=1 SV=1;	7	2	3.2	107.81	1079	0	92.152	2//0	1//0	2//1	57424000	9			3377900	TRUE	FALSE	FALSE	FALSE	FALSE	FALSE	TRUE	FALSE	TRUE							TRUE	TRUE	387657	324340	883165	312220	242131	9.8724e+06	9528000	5942800	10119000	5312500	-3.94986	-3.03363	0.916238
tr|D0Z769|D0Z769_DROME	RpII215-RA	tr|D0Z769|D0Z769_DROME;tr|A9UNH9|A9UNH9_DROME;sp|P04052|RPB1_DROME;tr|Q8SXM3|Q8SXM3_DROME	tr|D0Z769|D0Z769_DROME;tr|A9UNH9|A9UNH9_DROME;sp|P04052|RPB1_DROME;tr|Q8SXM3|Q8SXM3_DROME	DNA-directed RNA polymerase subunit OS=Drosophila melanogaster GN=RpII215-RA PE=2 SV=1;DNA-directed RNA polymerase subunit OS=Drosophila melanogaster PE=2 SV=1;DNA-directed RNA polymerase II subunit RPB1 OS=Drosophila melanogaster GN=RpII215 PE=3 SV=4;LD43	4	2	1.9	209.17	1887	0.0025189	13.733	1//0	1//1	0//3	394490000	8			4587100	TRUE	FALSE	TRUE	TRUE	FALSE	FALSE	TRUE	FALSE	TRUE							TRUE	TRUE	38167000	30947000	26800000	43682000	2.35723e+07	33551000	35468000	28626000	25367000	44434000	-0.0481625	-0.00611917	0.0420433
tr|D1Z3A1|D1Z3A1_DROME	RpL28	tr|D1Z3A1|D1Z3A1_DROME;sp|Q9VZS5|RL28_DROME;tr|Q8MZI5|Q8MZI5_DROME;REV__tr|Q9VGU6|Q9VGU6_DROME	tr|D1Z3A1|D1Z3A1_DROME;sp|Q9VZS5|RL28_DROME;tr|Q8MZI5|Q8MZI5_DROME	MIP15344p OS=Drosophila melanogaster GN=RpL28 PE=1 SV=1;60S ribosomal protein L28 OS=Drosophila melanogaster GN=RpL28 PE=1 SV=1;GH04183p OS=Drosophila melanogaster PE=2 SV=1	4	11	62.5	16.029	144	0	323.31	3//0	2//1	4//0	1650200000	152			165020000	TRUE	FALSE	TRUE	TRUE	FALSE	TRUE	TRUE	FALSE	TRUE							TRUE	TRUE	137730000	114250000	119120000	105130000	112500000	106390000	75394000	8.7686e+07	85323000	7.3969e+07	0.617416	0.425752	-0.191664
tr|D3DMZ9|D3DMZ9_DROME	Trx-2-RA	tr|D3DMZ9|D3DMZ9_DROME;sp|Q9V429|THIO2_DROME	tr|D3DMZ9|D3DMZ9_DROME;sp|Q9V429|THIO2_DROME	Thioredoxin OS=Drosophila melanogaster GN=Trx-2-RA PE=2 SV=1;Thioredoxin-2 OS=Drosophila melanogaster GN=Trx-2 PE=1 SV=2	2	4	37.7	11.737	106	0	41.409	3//0	3//0	4//0	326180000	40			65236000	TRUE	FALSE	TRUE	TRUE	FALSE	TRUE	TRUE	FALSE	TRUE							TRUE	TRUE	14855000	25674000	21236000	10858000	12222000	27237000	7390400	28936000	18619000	26656000	0.153966	-0.234021	-0.387987
tr|D3PFE0|D3PFE0_DROME	dec-1-RC	tr|D3PFE0|D3PFE0_DROME;sp|P18170|DEC12_DROME;tr|M9NEY9|M9NEY9_DROME;tr|M9NEA7|M9NEA7_DROME;sp|P18169|DEC11_DROME;tr|M9NG31|M9NG31_DROME;sp|P18171|DEC13_DROME	tr|D3PFE0|D3PFE0_DROME;sp|P18170|DEC12_DROME;tr|M9NEY9|M9NEY9_DROME;tr|M9NEA7|M9NEA7_DROME;sp|P18169|DEC11_DROME;tr|M9NG31|M9NG31_DROME;sp|P18171|DEC13_DROME	MIP16878p (Fragment) OS=Drosophila melanogaster GN=dec-1-RC PE=2 SV=1;Defective chorion-1 protein, FC106 isoform OS=Drosophila melanogaster GN=dec-1 PE=1 SV=2;Defective chorion 1, isoform F OS=Drosophila melanogaster GN=dec-1 PE=4 SV=1;Defective chorion 1,	7	2	2.5	105.12	919	0	101.89	1//1	0//2	3//0	15486000	4			322610	FALSE	TRUE	FALSE	FALSE	TRUE	FALSE	FALSE	FALSE	FALSE							FALSE	FALSE										8.5873e+06
tr|D5SHQ7|D5SHQ7_DROME	M(2)21AB-RB	tr|D5SHQ7|D5SHQ7_DROME;tr|C8VV92|C8VV92_DROME;tr|A4UZW2|A4UZW2_DROME;sp|P40320|METK_DROME	tr|D5SHQ7|D5SHQ7_DROME;tr|C8VV92|C8VV92_DROME;tr|A4UZW2|A4UZW2_DROME;sp|P40320|METK_DROME	S-adenosylmethionine synthase OS=Drosophila melanogaster GN=M(2)21AB-RB PE=2 SV=1;S-adenosylmethionine synthase OS=Drosophila melanogaster GN=M(2)21AB-RG PE=2 SV=1;S-adenosylmethionine synthase OS=Drosophila melanogaster GN=Sam-S PE=1 SV=1;S-adenosylmethio	4	3	13.5	28.952	260	0	22.832	1//2	1//1	1//3	183780000	19			14137000	TRUE	FALSE	TRUE	TRUE	FALSE	TRUE	TRUE	FALSE	TRUE							TRUE	TRUE	8318600	8.1061e+06	11216000	9653600	13955000	5.5763e+06	25097000	15891000	29539000	10827000	-1.05256	-1.05581	-0.00324987
tr|D6W4V6|D6W4V6_DROME	Eb1-RF	tr|D6W4V6|D6W4V6_DROME;tr|Q9XZ57|Q9XZ57_DROME;tr|Q7JZD3|Q7JZD3_DROME;tr|D3DMK3|D3DMK3_DROME;tr|D5SHT9|D5SHT9_DROME;tr|Q6NNE2|Q6NNE2_DROME;tr|A1Z6P3|A1Z6P3_DROME	tr|D6W4V6|D6W4V6_DROME;tr|Q9XZ57|Q9XZ57_DROME;tr|Q7JZD3|Q7JZD3_DROME;tr|D3DMK3|D3DMK3_DROME;tr|D5SHT9|D5SHT9_DROME;tr|Q6NNE2|Q6NNE2_DROME;tr|A1Z6P3|A1Z6P3_DROME	MIP19989p OS=Drosophila melanogaster GN=Eb1-RF PE=2 SV=1;Eb1, isoform E OS=Drosophila melanogaster GN=Eb1 PE=1 SV=1;Eb1, isoform A OS=Drosophila melanogaster GN=Eb1 PE=1 SV=1;MIP15933p (Fragment) OS=Drosophila melanogaster GN=Eb1-RA PE=2 SV=1;MIP21692p OS=	7	3	21.7	24.894	226	0	46.658	3//0	3//0	4//0	193650000	36			14896000	TRUE	FALSE	TRUE	TRUE	FALSE	TRUE	TRUE	FALSE	TRUE							TRUE	TRUE	7.9825e+06	10198000	9415400	15923000	7713600	7945100	16907000	12592000	19637000	16731000	-0.829459	-0.713315	0.116144
tr|E1JGN7|E1JGN7_DROME	HnRNP-K	tr|E1JGN7|E1JGN7_DROME;tr|Q7KA80|Q7KA80_DROME;tr|A1ZBW1|A1ZBW1_DROME;tr|A1ZBW0|A1ZBW0_DROME;tr|Q7KHL0|Q7KHL0_DROME;tr|Q9V948|Q9V948_DROME;tr|Q8IGP8|Q8IGP8_DROME;tr|A1ZBW4|A1ZBW4_DROME;tr|D3DMD1|D3DMD1_DROME;tr|A1ZBW3|A1ZBW3_DROME	tr|E1JGN7|E1JGN7_DROME;tr|Q7KA80|Q7KA80_DROME;tr|A1ZBW1|A1ZBW1_DROME;tr|A1ZBW0|A1ZBW0_DROME;tr|Q7KHL0|Q7KHL0_DROME;tr|Q9V948|Q9V948_DROME	Heterogeneous nuclear ribonucleoprotein K, isoform E OS=Drosophila melanogaster GN=HnRNP-K PE=1 SV=1;Heterogeneous nuclear ribonucleoprotein (HnRNP) OS=Drosophila melanogaster GN=HnRNP-K PE=2 SV=1;Heterogeneous nuclear ribonucleoprotein K, isoform A OS=Dro	10	3	11.8	49.872	493	0	28.46	3//0	3//0	4//0	120120000	18			6321900	TRUE	FALSE	TRUE	TRUE	FALSE	TRUE	TRUE	FALSE	TRUE							TRUE	TRUE	10300000	6856400	9.413e+06	8214100	7759900	4319700	13787000	7.5165e+06	6760900	7731000	0.0247674	-0.399101	-0.423869
tr|E1JHQ1|E1JHQ1_DROME	Gs1	tr|E1JHQ1|E1JHQ1_DROME;sp|P20477|GLNA1_DROME	tr|E1JHQ1|E1JHQ1_DROME;sp|P20477|GLNA1_DROME	Glutamine synthetase OS=Drosophila melanogaster GN=Gs1 PE=1 SV=1;Glutamine synthetase 1, mitochondrial OS=Drosophila melanogaster GN=Gs1 PE=2 SV=3	2	4	25.6	44.395	399	0	106.58	0//3	1//0	4//0	407600000	32			31354000	TRUE	FALSE	TRUE	TRUE	FALSE	TRUE	TRUE	FALSE	TRUE							TRUE	TRUE	29719000	30264000	17089000	33084000	10503000	23336000	6.509e+07	26260000	5.5035e+07	29730000	-0.717874	-1.0254	-0.307521
tr|E1JIJ5|E1JIJ5_DROME	Vha55	tr|E1JIJ5|E1JIJ5_DROME;sp|P31409|VATB_DROME	tr|E1JIJ5|E1JIJ5_DROME;sp|P31409|VATB_DROME	Vacuolar H[+]-ATPase 55kD subunit, isoform C OS=Drosophila melanogaster GN=Vha55 PE=1 SV=1;V-type proton ATPase subunit B OS=Drosophila melanogaster GN=Vha55 PE=2 SV=1	2	3	8.4	54.549	490	0	26.572	1//1	0//0	0//1	172640000	13			6640100	TRUE	FALSE	TRUE	TRUE	FALSE	TRUE	TRUE	FALSE	TRUE							TRUE	TRUE	4137000	9.7154e+06	11384000	6717100	11466000	9.972e+06	7144300	8.7595e+06	11894000	6.9733e+06	-0.13948	0.109593	0.249073
tr|E1JIR3|E1JIR3_DROME	Cdk2	tr|E1JIR3|E1JIR3_DROME;sp|P23573|CDK2_DROME;tr|F0JAN8|F0JAN8_DROME	tr|E1JIR3|E1JIR3_DROME;sp|P23573|CDK2_DROME	Cyclin-dependent kinase 2, isoform C OS=Drosophila melanogaster GN=Cdk2 PE=1 SV=1;Cyclin-dependent kinase 2 OS=Drosophila melanogaster GN=Cdk2 PE=1 SV=1	3	4	17.8	35.888	314	0	126.97	0//3	0//1	1//2	102250000	9			5680700	TRUE	FALSE	TRUE	TRUE	FALSE	FALSE	TRUE	FALSE	TRUE							TRUE	TRUE	5.3913e+06	6433400	5427700	10615000	2.809e+06	7.6509e+06	7830600	5932500	7869300	13607000	-0.551217	-0.45883	0.0923874
tr|E1JJ68|E1JJ68_DROME	Rm62	tr|E1JJ68|E1JJ68_DROME;tr|C7LAE4|C7LAE4_DROME;sp|P19109|DDX17_DROME;tr|A0A0B4K624|A0A0B4K624_DROME;tr|A0A0B4K6A3|A0A0B4K6A3_DROME;tr|A0A0B4K6K1|A0A0B4K6K1_DROME;tr|A0A0B4K6T7|A0A0B4K6T7_DROME;tr|I0B1P2|I0B1P2_DROME	tr|E1JJ68|E1JJ68_DROME;tr|C7LAE4|C7LAE4_DROME;sp|P19109|DDX17_DROME;tr|A0A0B4K624|A0A0B4K624_DROME;tr|A0A0B4K6A3|A0A0B4K6A3_DROME;tr|A0A0B4K6K1|A0A0B4K6K1_DROME;tr|A0A0B4K6T7|A0A0B4K6T7_DROME	Rm62, isoform H OS=Drosophila melanogaster GN=Rm62 PE=1 SV=1;LP18603p OS=Drosophila melanogaster GN=Rm62 PE=1 SV=1;ATP-dependent RNA helicase p62 OS=Drosophila melanogaster GN=Rm62 PE=1 SV=3;Rm62, isoform J OS=Drosophila melanogaster GN=Rm62 PE=1 SV=1;Rm62	8	6	14.4	62.473	575	0	167.98	0//2	1//0	1//1	347880000	46			9663400	TRUE	FALSE	TRUE	TRUE	FALSE	TRUE	TRUE	FALSE	TRUE							TRUE	TRUE	16502000	16078000	24366000	22451000	17064000	16073000	35912000	26039000	41910000	17848000	-0.634516	-0.657924	-0.0234078
tr|E1JJM9|E1JJM9_DROME	RpS15Aa	tr|E1JJM9|E1JJM9_DROME;sp|P48149|RS15A_DROME;sp|Q7KR04|RS15B_DROME	tr|E1JJM9|E1JJM9_DROME;sp|P48149|RS15A_DROME;sp|Q7KR04|RS15B_DROME	GEO07866p1 OS=Drosophila melanogaster GN=RpS15Aa PE=1 SV=1;40S ribosomal protein S15Aa OS=Drosophila melanogaster GN=RpS15Aa PE=1 SV=2;40S ribosomal protein S15Ab OS=Drosophila melanogaster GN=RpS15Ab PE=2 SV=3	3	4	29.2	14.771	130	0	38.143	2//1	1//1	1//2	563520000	54			56352000	TRUE	FALSE	TRUE	TRUE	FALSE	TRUE	TRUE	FALSE	TRUE							TRUE	TRUE	42136000	35047000	42170000	31867000	48095000	38638000	25907000	28579000	32527000	27107000	0.479704	0.455507	-0.0241969
tr|E2QCG7|E2QCG7_DROME	eIF3b	tr|E2QCG7|E2QCG7_DROME;sp|Q0E940|EIF3B_DROME	tr|E2QCG7|E2QCG7_DROME;sp|Q0E940|EIF3B_DROME	Eukaryotic translation initiation factor 3 subunit B OS=Drosophila melanogaster GN=eIF3b PE=1 SV=1;Eukaryotic translation initiation factor 3 subunit B OS=Drosophila melanogaster GN=eIF3b PE=1 SV=1	2	6	10.9	80.44	690	0	60.469	1//2	2//1	1//0	65608000	11			2116400	TRUE	FALSE	TRUE	TRUE	FALSE	TRUE	TRUE	FALSE	TRUE							TRUE	TRUE	4165500	4261000	2846700	4.7172e+06	3548900	4843800	4591500	5.5193e+06	6610500	2833800	-0.336413	-0.108923	0.22749
tr|E2QCP0|E2QCP0_DROME	His3.3A	tr|E2QCP0|E2QCP0_DROME;sp|P84249|H33_DROME;sp|P02299|H3_DROME;tr|Q6TXQ1|Q6TXQ1_DROME	tr|E2QCP0|E2QCP0_DROME;sp|P84249|H33_DROME;sp|P02299|H3_DROME;tr|Q6TXQ1|Q6TXQ1_DROME	Histone H3 OS=Drosophila melanogaster GN=His3.3A PE=1 SV=2;Histone H3.3 OS=Drosophila melanogaster GN=His3.3A PE=1 SV=2;Histone H3 OS=Drosophila melanogaster GN=His3 PE=1 SV=4;H3L-like histone (Fragment) OS=Drosophila melanogaster GN=His3.3A PE=3 SV=1	4	2	11.8	15.328	136	0	16.926	1//1	1//2	1//3	176300000	17			44075000	TRUE	FALSE	TRUE	TRUE	FALSE	TRUE	TRUE	FALSE	TRUE							TRUE	TRUE	14554000	6323000	11315000	17626000	9.0209e+06	8.5132e+06	19287000	11601000	11742000	9633800	-0.315489	-0.189326	0.126163
tr|E2QD63|E2QD63_DROME	HIP-R	tr|E2QD63|E2QD63_DROME;sp|Q86DS1|F10A2_DROME;sp|C4NYP8|F10A1_DROME	tr|E2QD63|E2QD63_DROME;sp|Q86DS1|F10A2_DROME;sp|C4NYP8|F10A1_DROME	Hsc/Hsp70-interacting protein related, isoform B OS=Drosophila melanogaster GN=HIP-R PE=4 SV=1;Hsc70-interacting protein 2 OS=Drosophila melanogaster GN=HIP-R PE=1 SV=2;Hsc70-interacting protein 1 OS=Drosophila melanogaster GN=HIP PE=1 SV=2	3	5	16.4	41.036	377	0	66.03	0//0	0//1	1//2	201440000	33			11849000	TRUE	FALSE	TRUE	TRUE	FALSE	TRUE	TRUE	FALSE	TRUE							TRUE	TRUE	5874800	10008000	9.2207e+06	3784600	2796800	14888000	24311000	17397000	7715500	36813000	-1.19105	-1.78522	-0.594167
tr|E2QD65|E2QD65_DROME	RpS19a	tr|E2QD65|E2QD65_DROME;sp|P39018|RS19A_DROME	tr|E2QD65|E2QD65_DROME;sp|P39018|RS19A_DROME	Ribosomal protein S19a, isoform C OS=Drosophila melanogaster GN=RpS19a PE=1 SV=1;40S ribosomal protein S19a OS=Drosophila melanogaster GN=RpS19a PE=1 SV=3	2	33	96.2	17.291	156	0	323.31	1//2	2//0	3//1	43879000000	1375			3656600000	TRUE	FALSE	TRUE	TRUE	FALSE	TRUE	TRUE	FALSE	TRUE							TRUE	TRUE	4.9635e+09	3720000000	2877800000	4495600000	3801800000	2645000000	2199100000	1730100000	1106700000	1074300000	1.36618	1.28846	-0.0777209
tr|E4NKG1|E4NKG1_DROME	Capr	tr|E4NKG1|E4NKG1_DROME;sp|Q9I7D3|CAPR1_DROME	tr|E4NKG1|E4NKG1_DROME;sp|Q9I7D3|CAPR1_DROME	Caprin, isoform B OS=Drosophila melanogaster GN=Capr PE=1 SV=1;Caprin homolog OS=Drosophila melanogaster GN=Capr PE=1 SV=1	2	2	2.8	103.59	961	0	45.62	2//1	1//2	1//3	6348000	2			204780	FALSE	FALSE	FALSE	FALSE	TRUE	FALSE	FALSE	FALSE	FALSE							FALSE	FALSE										2966300
tr|E4NKN3|E4NKN3_DROME	Fib-RA	tr|E4NKN3|E4NKN3_DROME;sp|Q9W1V3|FBRL_DROME	tr|E4NKN3|E4NKN3_DROME;sp|Q9W1V3|FBRL_DROME	GM13963p OS=Drosophila melanogaster GN=Fib-RA PE=2 SV=1;rRNA 2-O-methyltransferase fibrillarin OS=Drosophila melanogaster GN=Fib PE=2 SV=1	2	2	6.4	34.636	344	0.002551	14.18	3//0	2//1	3//1	143620000	33			7180900	TRUE	FALSE	TRUE	TRUE	FALSE	TRUE	TRUE	FALSE	TRUE							TRUE	TRUE	9971500	9586700	11418000	9.7941e+06	7814100	6.9022e+06	12550000	6750500	16303000	10885000	-0.104959	-0.45397	-0.349011
tr|F3YDB2|F3YDB2_DROME	eIF-2beta-RA	tr|F3YDB2|F3YDB2_DROME;sp|P41375|IF2B_DROME	tr|F3YDB2|F3YDB2_DROME;sp|P41375|IF2B_DROME	LD35750p OS=Drosophila melanogaster GN=eIF-2beta-RA PE=2 SV=1;Eukaryotic translation initiation factor 2 subunit 2 OS=Drosophila melanogaster GN=eIF-2beta PE=1 SV=1	2	5	14.7	35.217	312	0	75.869	1//2	2//1	1//2	374000000	37			22000000	TRUE	FALSE	TRUE	TRUE	FALSE	TRUE	TRUE	FALSE	TRUE							TRUE	TRUE	43825000	20027000	24010000	22133000	26608000	17226000	25802000	17740000	37582000	11340000	0.394291	0.0427278	-0.351563
tr|F3YDH0|F3YDH0_DROME	Hsc70-3	tr|F3YDH0|F3YDH0_DROME;sp|P29844|HSP7C_DROME;tr|F6J5W4|F6J5W4_DROME;tr|Q95NM1|Q95NM1_DROME	tr|F3YDH0|F3YDH0_DROME;sp|P29844|HSP7C_DROME	Heat shock 70-kDa protein cognate 3, isoform E OS=Drosophila melanogaster GN=Hsc70-3 PE=1 SV=1;Heat shock 70 kDa protein cognate 3 OS=Drosophila melanogaster GN=Hsc70-3 PE=2 SV=2	4	27	47.3	72.26	656	0	323.31	1//2	2//1	4//0	8158100000	659			254940000	TRUE	FALSE	TRUE	TRUE	FALSE	TRUE	TRUE	FALSE	TRUE							TRUE	TRUE	342450000	473960000	5.6612e+08	355390000	458150000	434160000	528680000	7.3874e+08	763000000	533770000	-0.484918	-0.611024	-0.126106
tr|F6J6B9|F6J6B9_DROME	CG1633	tr|F6J6B9|F6J6B9_DROME;tr|X2JF59|X2JF59_DROME;sp|Q9V3P0|PRDX1_DROME	tr|F6J6B9|F6J6B9_DROME;tr|X2JF59|X2JF59_DROME;sp|Q9V3P0|PRDX1_DROME	CG1633 (Fragment) OS=Drosophila melanogaster GN=CG1633 PE=4 SV=1;Thioredoxin peroxidase 1, isoform C OS=Drosophila melanogaster GN=Jafrac1 PE=1 SV=1;Peroxiredoxin 1 OS=Drosophila melanogaster GN=Jafrac1 PE=1 SV=1	3	3	22.3	19.858	175	0	21.72	2//1	2//1	3//1	150180000	31			13653000	TRUE	FALSE	TRUE	TRUE	FALSE	TRUE	TRUE	FALSE	TRUE							TRUE	TRUE	9.125e+06	11499000	6.7016e+06	7.5969e+06	7.043e+06	7.6088e+06	10792000	11914000	11284000	11335000	-0.34876	-0.611592	-0.262832
tr|F6J6F8|F6J6F8_DROME	CG1681	tr|F6J6F8|F6J6F8_DROME;tr|F6J6F6|F6J6F6_DROME;tr|F6J6F4|F6J6F4_DROME;tr|Q8MRM0|Q8MRM0_DROME	tr|F6J6F8|F6J6F8_DROME;tr|F6J6F6|F6J6F6_DROME;tr|F6J6F4|F6J6F4_DROME;tr|Q8MRM0|Q8MRM0_DROME	CG1681 (Fragment) OS=Drosophila melanogaster GN=CG1681 PE=4 SV=1;CG1681 (Fragment) OS=Drosophila melanogaster GN=CG1681 PE=4 SV=1;CG1681 (Fragment) OS=Drosophila melanogaster GN=CG1681 PE=4 SV=1;GH16740p OS=Drosophila melanogaster GN=GstT4 PE=1 SV=1	4	8	62.5	22.478	192	0	235.32	3//0	3//0	4//0	856600000	108			77873000	TRUE	FALSE	TRUE	TRUE	FALSE	TRUE	TRUE	FALSE	TRUE							TRUE	TRUE	48982000	4.2233e+07	7.4005e+07	48263000	8.0744e+07	23597000	58518000	75671000	7.9491e+07	11131000	0.265916	0.0207931	-0.245123
tr|F6JQA6|F6JQA6_DROME	Torsin	tr|F6JQA6|F6JQA6_DROME;tr|F6JQA2|F6JQA2_DROME;tr|F6JQ95|F6JQ95_DROME;sp|O77277|TORS_DROME;tr|F6JQA7|F6JQA7_DROME;tr|F6JQ98|F6JQ98_DROME;tr|F6JQ92|F6JQ92_DROME	tr|F6JQA6|F6JQA6_DROME;tr|F6JQA2|F6JQA2_DROME;tr|F6JQ95|F6JQ95_DROME;sp|O77277|TORS_DROME;tr|F6JQA7|F6JQA7_DROME;tr|F6JQ98|F6JQ98_DROME;tr|F6JQ92|F6JQ92_DROME	CG3024 (Fragment) OS=Drosophila melanogaster GN=Torsin PE=1 SV=1;CG3024 (Fragment) OS=Drosophila melanogaster GN=CG3024 PE=4 SV=1;CG3024 (Fragment) OS=Drosophila melanogaster GN=CG3024 PE=4 SV=1;Torsin-like protein OS=Drosophila melanogaster GN=Torsin PE=2	7	2	7.6	38.17	340	0.0024752	12.702	0//2	0//1	1//1	54703000	8			3217800	TRUE	FALSE	TRUE	TRUE	FALSE	TRUE	TRUE	FALSE	FALSE							TRUE	TRUE	5490100	3584000	5006600	4727100	3233400	2154500	4816800	3.12464e+06	4192700	3077800	0.307026	-0.219932	-0.526958
tr|F9W345|F9W345_DROME	larp-RB	tr|F9W345|F9W345_DROME;tr|F9W325|F9W325_DROME;tr|A0A0B4K6K9|A0A0B4K6K9_DROME;tr|A0A0B4K7Y7|A0A0B4K7Y7_DROME;sp|Q9VAW5|LARP_DROME;tr|E1NZB5|E1NZB5_DROME	tr|F9W345|F9W345_DROME;tr|F9W325|F9W325_DROME;tr|A0A0B4K6K9|A0A0B4K6K9_DROME;tr|A0A0B4K7Y7|A0A0B4K7Y7_DROME;sp|Q9VAW5|LARP_DROME	FI14823p1 OS=Drosophila melanogaster GN=larp-RB PE=2 SV=1;FI14723p1 OS=Drosophila melanogaster GN=larp-RB PE=2 SV=1;La related protein, isoform F OS=Drosophila melanogaster GN=larp PE=1 SV=1;La related protein, isoform G OS=Drosophila melanogaster GN=larp	6	4	5.5	106.22	965	0	54.092	2//1	3//0	2//2	29984000	7			749600	FALSE	FALSE	FALSE	TRUE	FALSE	FALSE	TRUE	FALSE	FALSE							TRUE	TRUE	268953	2094100	154679	898098	1233900	1580000	1505300	1916900	2.82885e+06	8056600	-2.68343	-1.24044	1.443
tr|G3KKP7|G3KKP7_DROME	CG12262	tr|G3KKP7|G3KKP7_DROME;sp|Q9VSA3|ACADM_DROME	tr|G3KKP7|G3KKP7_DROME;sp|Q9VSA3|ACADM_DROME	CG12262-PA OS=Drosophila melanogaster GN=CG12262 PE=3 SV=1;Probable medium-chain specific acyl-CoA dehydrogenase, mitochondrial OS=Drosophila melanogaster GN=CG12262 PE=2 SV=1	2	5	16.7	45.871	419	0	137.31	3//0	2//1	3//1	242850000	41			10559000	TRUE	FALSE	TRUE	TRUE	FALSE	TRUE	TRUE	FALSE	TRUE							TRUE	TRUE	19133000	12232000	16726000	12087000	15214000	23603000	9.7116e+06	10711000	15989000	17753000	0.265768	0.315438	0.04967
tr|G3M3A2|G3M3A2_DROME	RpS3	tr|G3M3A2|G3M3A2_DROME;sp|Q06559|RS3_DROME;tr|Q29QY2|Q29QY2_DROME	tr|G3M3A2|G3M3A2_DROME;sp|Q06559|RS3_DROME;tr|Q29QY2|Q29QY2_DROME	Ribosomal protein S3, isoform B OS=Drosophila melanogaster GN=RpS3 PE=1 SV=1;40S ribosomal protein S3 OS=Drosophila melanogaster GN=RpS3 PE=1 SV=1;IP15838p (Fragment) OS=Drosophila melanogaster PE=2 SV=1	3	31	85	27.471	246	0	323.31	1//2	1//2	2//2	7856000000	562			392800000	TRUE	FALSE	TRUE	TRUE	FALSE	TRUE	TRUE	FALSE	TRUE							TRUE	TRUE	430250000	6.0506e+08	548370000	417510000	792700000	511170000	351710000	403720000	270440000	333250000	0.635887	0.717549	0.0816619
tr|H0RN81|H0RN81_DROME	FK506-bp2-RA	tr|H0RN81|H0RN81_DROME;sp|P48375|FKB12_DROME	tr|H0RN81|H0RN81_DROME;sp|P48375|FKB12_DROME	Peptidylprolyl isomerase OS=Drosophila melanogaster GN=FK506-bp2-RA PE=2 SV=1;12 kDa FK506-binding protein OS=Drosophila melanogaster GN=FK506-bp2 PE=3 SV=2	2	4	50.9	11.666	108	0	27.38	2//1	1//2	2//1	194510000	34			38903000	TRUE	FALSE	TRUE	TRUE	FALSE	FALSE	TRUE	FALSE	TRUE							TRUE	TRUE	17484000	13016000	10416000	9.2803e+06	1.13152e+07	11487000	24754000	21170000	14769000	18038000	-0.535783	-0.860656	-0.324873
tr|H0RNK7|H0RNK7_DROME	Rtf1	tr|H0RNK7|H0RNK7_DROME;sp|Q9W261|RTF1_DROME;tr|A9UNB4|A9UNB4_DROME	tr|H0RNK7|H0RNK7_DROME;sp|Q9W261|RTF1_DROME;tr|A9UNB4|A9UNB4_DROME	FI16824p1 OS=Drosophila melanogaster GN=Rtf1 PE=1 SV=1;RNA polymerase-associated protein Rtf1 OS=Drosophila melanogaster GN=Rtf1 PE=1 SV=1;LP07508p OS=Drosophila melanogaster GN=CG10955 PE=2 SV=1	3	2	4.8	87.551	775	0	54.438	3//0	3//0	1//0	134130000	20			4471100	TRUE	FALSE	TRUE	TRUE	FALSE	TRUE	TRUE	FALSE	TRUE							TRUE	TRUE	8.1665e+06	6632500	7348900	9.8641e+06	4810400	8572100	9.2573e+06	8.687e+06	13017000	9.5158e+06	-0.441592	-0.431194	0.010398
tr|H1ZYE3|H1ZYE3_DROME	S6k	tr|H1ZYE3|H1ZYE3_DROME;tr|Q94533|Q94533_DROME;tr|P91656|P91656_DROME	tr|H1ZYE3|H1ZYE3_DROME;tr|Q94533|Q94533_DROME;tr|P91656|P91656_DROME	RPS6-p70-protein kinase (Fragment) OS=Drosophila melanogaster GN=S6k PE=3 SV=1;Ribosomal protein S6 kinase OS=Drosophila melanogaster GN=S6k PE=1 SV=2;Ribosomal protein S6 kinase OS=Drosophila melanogaster GN=S6k PE=1 SV=1	3	2	7.3	44.895	395	0.0025445	14.152	3//0	3//0	4//0	12634000	3			743150	FALSE	FALSE	FALSE	FALSE	FALSE	FALSE	FALSE	FALSE	FALSE							FALSE	FALSE			1559500		3057600			1351300
tr|H1ZYF1|H1ZYF1_DROME	RpS6	tr|H1ZYF1|H1ZYF1_DROME;sp|P29327|RS6_DROME;tr|D2NUH9|D2NUH9_DROME;tr|A8E700|A8E700_DROME	tr|H1ZYF1|H1ZYF1_DROME;sp|P29327|RS6_DROME;tr|D2NUH9|D2NUH9_DROME	40S ribosomal protein S6 OS=Drosophila melanogaster GN=RpS6 PE=3 SV=1;40S ribosomal protein S6 OS=Drosophila melanogaster GN=RpS6 PE=1 SV=1;TA01224p (Fragment) OS=Drosophila melanogaster GN=RpS6-RB PE=2 SV=1	4	13	44.8	28.407	248	0	323.31	1//2	1//2	3//1	3386200000	147			307830000	TRUE	FALSE	TRUE	TRUE	FALSE	TRUE	TRUE	FALSE	TRUE							TRUE	TRUE	324070000	207510000	224960000	455760000	217000000	199930000	191600000	130690000	200460000	153360000	0.570264	0.699034	0.12877
tr|H5V888|H5V888_DROME	Pfk-RB	tr|H5V888|H5V888_DROME;tr|C8VV04|C8VV04_DROME;tr|C7LA80|C7LA80_DROME;sp|P52034|PFKA_DROME;tr|A0A0B4KFI7|A0A0B4KFI7_DROME;tr|A0A0B4K7L1|A0A0B4K7L1_DROME	tr|H5V888|H5V888_DROME;tr|C8VV04|C8VV04_DROME;tr|C7LA80|C7LA80_DROME;sp|P52034|PFKA_DROME;tr|A0A0B4KFI7|A0A0B4KFI7_DROME;tr|A0A0B4K7L1|A0A0B4K7L1_DROME	ATP-dependent 6-phosphofructokinase OS=Drosophila melanogaster GN=Pfk-RB PE=2 SV=1;ATP-dependent 6-phosphofructokinase OS=Drosophila melanogaster GN=Pfk-RB PE=2 SV=1;ATP-dependent 6-phosphofructokinase OS=Drosophila melanogaster GN=Pfk-RC PE=2 SV=1;ATP-dep	6	2	4.2	86.647	788	0.0025707	14.408	2//1	2//1	3//1	63945000	2			1776300	TRUE	FALSE	TRUE	TRUE	FALSE	TRUE	TRUE	FALSE	FALSE							TRUE	TRUE	10035000	3937800	3848200	6145700	5431800	3474600	5909600	4366800	6006600	9.86322e+06	-0.22838	-0.358609	-0.130229
tr|H8F4R5|H8F4R5_DROME	Aats-glupro-RB	tr|H8F4R5|H8F4R5_DROME;sp|P28668|SYEP_DROME	tr|H8F4R5|H8F4R5_DROME;sp|P28668|SYEP_DROME	FI18146p1 (Fragment) OS=Drosophila melanogaster GN=Aats-glupro-RB PE=2 SV=1;Bifunctional glutamate/proline--tRNA ligase OS=Drosophila melanogaster GN=GluProRS PE=1 SV=2	2	2	2.1	108.02	998	0.0023529	11.474	1//2	0//2	3//0	58630000	12			1172600	TRUE	FALSE	TRUE	TRUE	FALSE	TRUE	TRUE	FALSE	TRUE							TRUE	TRUE	3582200	2611100	4235100	3990200	3486700	2939000	6463700	3589700	3435900	3502600	-0.262035	-0.246785	0.0152497
tr|K7X561|K7X561_DROME		tr|K7X561|K7X561_DROME;tr|K7WQ63|K7WQ63_DROME;tr|K7WQ56|K7WQ56_DROME;tr|K7WKV5|K7WKV5_DROME;sp|P06605-3|TBA3_DROME;sp|P06603-3|TBA1_DROME;sp|P06605-2|TBA3_DROME;sp|P06603-2|TBA1_DROME;sp|P06605-1|TBA3_DROME;sp|P06603-1|TBA1_DROME;sp|P06605|TBA3_DROME;sp|P06603|TBA1_DROME;tr|K7XI11|K7XI11_DROME;tr|K7WKV0|K7WKV0_DROME;tr|K7XI17|K7XI17_DROME;tr|K7WSB4|K7WSB4_DROME;tr|K7WSB1|K7WSB1_DROME;sp|P06604-3|…	tr|K7X561|K7X561_DROME;tr|K7WQ63|K7WQ63_DROME;tr|K7WQ56|K7WQ56_DROME;tr|K7WKV5|K7WKV5_DROME;sp|P06605-3|TBA3_DROME;sp|P06603-3|TBA1_DROME;sp|P06605-2|TBA3_DROME;sp|P06603-2|TBA1_DROME;sp|P06605-1|TBA3_DROME;sp|P06603-1|TBA1_DROME;sp|P06605|TBA3_DROME;sp|P06603|TBA1_DROME;tr|K7XI11|K7XI11_DROME;tr|K7WKV0|K7WKV0_DROME;tr|K7XI17|K7XI17_DROME;tr|K7WSB4|K7WSB4_DROME;tr|K7WSB1|K7WSB1_DROME;sp|P06604-3|…	Alpha tubulin 84B (Fragment) OS=Drosophila melanogaster PE=2 SV=1;Tubulin alpha chain (Fragment) OS=Drosophila melanogaster PE=2 SV=1;Tubulin alpha chain (Fragment) OS=Drosophila melanogaster PE=2 SV=1;Tubulin alpha chain (Fragment) OS=Drosophila melanogas	21	27	57.6	46.213	415	0	323.31	1//1	1//1	0//0	22380000000	981			1177900000	TRUE	FALSE	TRUE	TRUE	FALSE	TRUE	TRUE	FALSE	TRUE							TRUE	TRUE	1040400000	1406900000	1651700000	1114500000	1855300000	1262300000	1301400000	1610700000	1717900000	1217200000	-0.108455	-0.0716232	0.0368314
tr|L0CRN5|L0CRN5_DROME	hrp48	tr|L0CRN5|L0CRN5_DROME;tr|L0CRY8|L0CRY8_DROME;tr|L0CPX5|L0CPX5_DROME;tr|E1JHA4|E1JHA4_DROME;sp|P48809|RB27C_DROME;tr|L0CQ56|L0CQ56_DROME;tr|L0CRY2|L0CRY2_DROME;tr|L0CQ61|L0CQ61_DROME;tr|L0CRN0|L0CRN0_DROME;tr|L0CR94|L0CR94_DROME	tr|L0CRN5|L0CRN5_DROME;tr|L0CRY8|L0CRY8_DROME;tr|L0CPX5|L0CPX5_DROME;tr|E1JHA4|E1JHA4_DROME;sp|P48809|RB27C_DROME;tr|L0CQ56|L0CQ56_DROME;tr|L0CRY2|L0CRY2_DROME;tr|L0CQ61|L0CQ61_DROME;tr|L0CRN0|L0CRN0_DROME;tr|L0CR94|L0CR94_DROME	Heterogeneous nuclear ribonucleoprotein (Fragment) OS=Drosophila melanogaster GN=hrp48 PE=4 SV=1;Heterogeneous nuclear ribonucleoprotein (Fragment) OS=Drosophila melanogaster GN=hrp48 PE=4 SV=1;Heterogeneous nuclear ribonucleoprotein OS=Drosophila melanoga	10	4	16	42.229	418	0	39.484	2//1	2//1	2//2	74232000	11			6186000	FALSE	TRUE	FALSE	FALSE	TRUE	FALSE	TRUE	FALSE	TRUE	WT	WT	WT	WT			TRUE	TRUE	610422	544519	176039	304110	365891	169235	19659000	19565000	11164000	11900000	-5.27528	-5.8205
tr|L0MPS3|L0MPS3_DROME	apolpp	tr|L0MPS3|L0MPS3_DROME;sp|Q9V496|APLP_DROME;tr|C7LAA3|C7LAA3_DROME;tr|Q1RKX2|Q1RKX2_DROME	tr|L0MPS3|L0MPS3_DROME;sp|Q9V496|APLP_DROME	Apolipophorin, isoform B OS=Drosophila melanogaster GN=apolpp PE=1 SV=1;Apolipophorins OS=Drosophila melanogaster GN=Rfabg PE=1 SV=2	4	81	27.7	372.67	3351	0	323.31	2//1	1//1	0//2	19161000000	1268			111400000	TRUE	FALSE	TRUE	TRUE	FALSE	TRUE	TRUE	FALSE	TRUE							TRUE	TRUE	6.5084e+08	1001400000	1237700000	888790000	1169300000	1314900000	8.3583e+08	1286900000	1084600000	1649600000	-0.33943	-0.0859443	0.253486
tr|M9MRC9|M9MRC9_DROME	RpL27A	tr|M9MRC9|M9MRC9_DROME;sp|P41092|RL27A_DROME	tr|M9MRC9|M9MRC9_DROME;sp|P41092|RL27A_DROME	GEO07462p1 OS=Drosophila melanogaster GN=RpL27A PE=2 SV=1;60S ribosomal protein L27a OS=Drosophila melanogaster GN=RpL27A PE=1 SV=2	2	8	53.7	17.022	149	0	98.6	1//2	1//2	2//1	1039500000	81			129940000	TRUE	FALSE	TRUE	TRUE	FALSE	TRUE	TRUE	FALSE	TRUE							TRUE	TRUE	81406000	8.3827e+07	67784000	49157000	107840000	7.3723e+07	28942000	45258000	26463000	26930000	1.31503	1.23398	-0.0810543
tr|M9MRF2|M9MRF2_DROME	RpL37A	tr|M9MRF2|M9MRF2_DROME;sp|Q9VMU4|RL37A_DROME	tr|M9MRF2|M9MRF2_DROME;sp|Q9VMU4|RL37A_DROME	GEO09637p1 OS=Drosophila melanogaster GN=RpL37A PE=2 SV=1;60S ribosomal protein L37a OS=Drosophila melanogaster GN=RpL37A PE=1 SV=3	2	4	54.3	10.311	92	0	323.31	3//0	2//1	0//2	347760000	51			86939000	TRUE	FALSE	TRUE	TRUE	FALSE	TRUE	TRUE	FALSE	TRUE							TRUE	TRUE	10981000	18017000	24824000	10438000	31812000	22233000	17304000	29884000	23195000	6.9826e+06	-0.00116428	0.194841	0.196005
tr|M9MRQ9|M9MRQ9_DROME	Scsalpha	tr|M9MRQ9|M9MRQ9_DROME;sp|Q94522|SUCA_DROME	tr|M9MRQ9|M9MRQ9_DROME;sp|Q94522|SUCA_DROME	Succinate--CoA ligase [ADP/GDP-forming] subunit alpha, mitochondrial OS=Drosophila melanogaster GN=Scsalpha PE=3 SV=1;Succinate--CoA ligase [ADP/GDP-forming] subunit alpha, mitochondrial OS=Drosophila melanogaster GN=Scsalpha PE=2 SV=3	2	9	35.4	34.389	328	0	317.94	2//1	2//0	0//4	847240000	100			56483000	TRUE	FALSE	TRUE	TRUE	FALSE	TRUE	TRUE	FALSE	TRUE							TRUE	TRUE	65098000	44898000	48840000	49826000	48589000	43115000	7.1987e+07	54954000	6.6312e+07	79471000	-0.370639	-0.521175	-0.150536
tr|M9MRT6|M9MRT6_DROME	Rap1	tr|M9MRT6|M9MRT6_DROME;sp|P08645|RAS3_DROME	tr|M9MRT6|M9MRT6_DROME;sp|P08645|RAS3_DROME	Rap1 GTPase, isoform B OS=Drosophila melanogaster GN=Rap1 PE=4 SV=1;Ras-like protein 3 OS=Drosophila melanogaster GN=R PE=2 SV=2	2	2	7.6	20.863	184	0.002451	12.394	2//0	1//0	3//1	63568000	10			7063100	TRUE	FALSE	TRUE	TRUE	FALSE	FALSE	TRUE	FALSE	FALSE							TRUE	TRUE	5.8282e+06	4413200	4820300	5.64979e+06	6281200	3976300	4.52671e+06	2556000	6038800	2.09936e+06	0.518858	0.58108	0.0622219
tr|M9ND95|M9ND95_DROME	Mhc	tr|M9ND95|M9ND95_DROME;tr|E1JHJ5|E1JHJ5_DROME;tr|E1JHJ4|E1JHJ4_DROME;tr|M9NF46|M9NF46_DROME;tr|M9NEP1|M9NEP1_DROME;tr|M9NCU7|M9NCU7_DROME;tr|E1JHJ3|E1JHJ3_DROME;tr|B8A423|B8A423_DROME;tr|A0A0S0WIH4|A0A0S0WIH4_DROME;sp|P05661|MYSA_DROME;tr|Q26433|Q26433_DROME;tr|Q24410|Q24410_DROME;tr|Q24411|Q24411_DROME	tr|M9ND95|M9ND95_DROME;tr|E1JHJ5|E1JHJ5_DROME;tr|E1JHJ4|E1JHJ4_DROME;tr|M9NF46|M9NF46_DROME;tr|M9NEP1|M9NEP1_DROME;tr|M9NCU7|M9NCU7_DROME;tr|E1JHJ3|E1JHJ3_DROME;tr|B8A423|B8A423_DROME;tr|A0A0S0WIH4|A0A0S0WIH4_DROME;sp|P05661|MYSA_DROME;tr|Q26433|Q26433_DROME	Myosin heavy chain, isoform U OS=Drosophila melanogaster GN=Mhc PE=1 SV=1;Myosin heavy chain, isoform P OS=Drosophila melanogaster GN=Mhc PE=1 SV=1;Myosin heavy chain, isoform N OS=Drosophila melanogaster GN=Mhc PE=1 SV=1;Myosin heavy chain, isoform R OS=D	13	11	8.3	222.9	1949	0	229.95	3//0	3//0	4//0	155100000	29			1449500	TRUE	FALSE	FALSE	TRUE	FALSE	FALSE	TRUE	FALSE	TRUE							TRUE	TRUE	2.68842e+06	6772600	2418500	1828200	1.32446e+06	8.1141e+06	40167000	12102000	46002000	3104800	-2.20062	-2.58872	-0.388108
tr|M9NE68|M9NE68_DROME	Hsp23	tr|M9NE68|M9NE68_DROME;sp|P02516|HSP23_DROME	tr|M9NE68|M9NE68_DROME;sp|P02516|HSP23_DROME	Heat shock protein 23, isoform B OS=Drosophila melanogaster GN=Hsp23 PE=3 SV=1;Heat shock protein 23 OS=Drosophila melanogaster GN=Hsp23 PE=2 SV=2	2	3	33.3	20.629	186	0	100.46	1//0	1//0	0//0	65000000	7			5416700	FALSE	FALSE	FALSE	FALSE	FALSE	FALSE	FALSE	TRUE	FALSE							FALSE	FALSE		9.9779e+06				19501000
tr|M9NEQ9|M9NEQ9_DROME	RpS10b	tr|M9NEQ9|M9NEQ9_DROME;sp|Q9VWG3|RS10B_DROME;tr|D4G7H1|D4G7H1_DROME;tr|C0H6Z8|C0H6Z8_DROME;tr|B7ZWP7|B7ZWP7_DROME	tr|M9NEQ9|M9NEQ9_DROME;sp|Q9VWG3|RS10B_DROME;tr|D4G7H1|D4G7H1_DROME;tr|C0H6Z8|C0H6Z8_DROME;tr|B7ZWP7|B7ZWP7_DROME	Ribosomal protein S10b, isoform D OS=Drosophila melanogaster GN=RpS10b PE=1 SV=1;40S ribosomal protein S10b OS=Drosophila melanogaster GN=RpS10b PE=1 SV=2;FI14147p (Fragment) OS=Drosophila melanogaster GN=RpS10b-RC PE=2 SV=1;GM15153p (Fragment) OS=Drosophi	5	18	79.4	17.878	160	0	323.31	3//0	2//1	4//0	14366000000	769			1436600000	TRUE	FALSE	TRUE	TRUE	FALSE	TRUE	TRUE	FALSE	TRUE							TRUE	TRUE	6.9974e+08	1053900000	1092800000	1131900000	910010000	1299400000	7.5849e+08	6.5654e+08	287750000	319750000	1.0082	1.25217	0.243963
tr|M9NF33|M9NF33_DROME	CFlm-68k	tr|M9NF33|M9NF33_DROME;sp|Q9VSH4|CPSF6_DROME	tr|M9NF33|M9NF33_DROME;sp|Q9VSH4|CPSF6_DROME	CG7185, isoform B OS=Drosophila melanogaster GN=CFlm-68k PE=4 SV=1;Cleavage and polyadenylation specificity factor subunit CG7185 OS=Drosophila melanogaster GN=CG7185 PE=1 SV=2	2	3	8.6	66.125	605	0	68.75	3//0	2//1	3//1	257900000	24			15171000	TRUE	FALSE	FALSE	TRUE	FALSE	TRUE	TRUE	FALSE	TRUE							TRUE	TRUE	2.54387e+07	11412000	10610000	17532000	12754000	10890000	22949000	29959000	22822000	22750000	-0.748428	-0.861447	-0.113018
tr|M9NFP7|M9NFP7_DROME	elav	tr|M9NFP7|M9NFP7_DROME;sp|P16914|ELAV_DROME	tr|M9NFP7|M9NFP7_DROME;sp|P16914|ELAV_DROME	Embryonic lethal abnormal vision, isoform D OS=Drosophila melanogaster GN=elav PE=4 SV=1;Protein elav OS=Drosophila melanogaster GN=elav PE=2 SV=1	2	3	10.4	50.817	483	0	29.559	0//1	0//1	1//1	36479000	14			2280000	TRUE	FALSE	FALSE	FALSE	FALSE	FALSE	TRUE	FALSE	FALSE							TRUE	TRUE	283912	294645	3244100	297669	2347500	217218	1179100	9.0937e+06	7.1307e+06	6.62533e+06	-2.87335	-3.15277	-0.279422
tr|M9NFR5|M9NFR5_DROME	yps	tr|M9NFR5|M9NFR5_DROME;tr|Q95RE4|Q95RE4_DROME;tr|O46173|O46173_DROME	tr|M9NFR5|M9NFR5_DROME;tr|Q95RE4|Q95RE4_DROME;tr|O46173|O46173_DROME	Ypsilon schachtel, isoform B OS=Drosophila melanogaster GN=yps PE=1 SV=1;LD37574p OS=Drosophila melanogaster GN=yps PE=1 SV=1;Y-box protein OS=Drosophila melanogaster GN=yps PE=2 SV=1	3	5	33.8	36.978	340	0	59.92	3//0	3//0	4//0	124030000	19			8268900	TRUE	FALSE	TRUE	TRUE	FALSE	TRUE	TRUE	FALSE	TRUE							TRUE	TRUE	3785700	5245800	1534100	1166000	4051000	1199100	4037900	4.6839e+06	6.84982e+06	46324000	-1.49473	-2.30383	-0.809106
tr|M9NG39|M9NG39_DROME	Pep	tr|M9NG39|M9NG39_DROME;sp|P41073|PEP_DROME;tr|D5AEL0|D5AEL0_DROME;tr|C0PTV1|C0PTV1_DROME	tr|M9NG39|M9NG39_DROME;sp|P41073|PEP_DROME;tr|D5AEL0|D5AEL0_DROME	Protein on ecdysone puffs, isoform D OS=Drosophila melanogaster GN=Pep PE=1 SV=1;Zinc finger protein on ecdysone puffs OS=Drosophila melanogaster GN=Pep PE=1 SV=1;RE25356p OS=Drosophila melanogaster PE=2 SV=1	4	5	10.7	75.598	693	0	110.55	1//2	1//2	4//0	134380000	14			4977100	TRUE	FALSE	TRUE	TRUE	FALSE	TRUE	TRUE	FALSE	TRUE							TRUE	TRUE	9833800	6972500	8227100	8.62e+06	5820300	7909100	12721000	10679000	12245000	11595000	-0.512246	-0.681418	-0.169171
tr|M9NH51|M9NH51_DROME	U2af50	tr|M9NH51|M9NH51_DROME;tr|M9NDZ4|M9NDZ4_DROME;sp|Q24562|U2AF2_DROME;tr|M9NF89|M9NF89_DROME	tr|M9NH51|M9NH51_DROME;tr|M9NDZ4|M9NDZ4_DROME;sp|Q24562|U2AF2_DROME;tr|M9NF89|M9NF89_DROME	U2 snRNP auxiliary factor large subunit OS=Drosophila melanogaster GN=U2af50 PE=3 SV=1;U2 snRNP auxiliary factor large subunit OS=Drosophila melanogaster GN=U2af50 PE=3 SV=1;Splicing factor U2AF 50 kDa subunit OS=Drosophila melanogaster GN=U2af50 PE=1 SV=1	4	2	11.1	39.456	360	0.0025974	14.747	2//1	2//1	3//1	177690000	14			14807000	TRUE	FALSE	TRUE	TRUE	FALSE	TRUE	TRUE	FALSE	TRUE							TRUE	TRUE	4025400	9.5763e+06	14597000	2964800	10440000	8593200	11516000	17945000	16389000	8.5991e+06	-0.66208	-1.02242	-0.36034
tr|M9PB84|M9PB84_DROME	RpS2	tr|M9PB84|M9PB84_DROME;sp|P31009|RS2_DROME	tr|M9PB84|M9PB84_DROME;sp|P31009|RS2_DROME	Ribosomal protein S2, isoform B OS=Drosophila melanogaster GN=RpS2 PE=3 SV=1;40S ribosomal protein S2 OS=Drosophila melanogaster GN=RpS2 PE=1 SV=2	2	9	31.8	28.899	267	0	139.22	1//2	3//0	0//2	1963500000	130			122720000	TRUE	FALSE	TRUE	TRUE	FALSE	TRUE	TRUE	FALSE	TRUE							TRUE	TRUE	134430000	121160000	147090000	103230000	121230000	109010000	134850000	100930000	159620000	125370000	0.0587699	-0.21203	-0.270799
tr|M9PBH7|M9PBH7_DROME	Rac1	tr|M9PBH7|M9PBH7_DROME;sp|P40792|RAC1_DROME	tr|M9PBH7|M9PBH7_DROME;sp|P40792|RAC1_DROME	Rac1, isoform B OS=Drosophila melanogaster GN=Rac1 PE=3 SV=1;Ras-related protein Rac1 OS=Drosophila melanogaster GN=Rac1 PE=1 SV=2	2	2	12.5	21.354	192	0.002331	11.103	1//2	0//3	2//2	23266000	3			3323800	TRUE	FALSE	TRUE	TRUE	FALSE	FALSE	FALSE	TRUE	FALSE	BicDRGFP	BicDRGFP	BicDRLA				TRUE	TRUE	1988000	2130800	2840000	427514	4862100	330092	356784	156509	326902	330465	3.03947	1.66212	-1.37735
tr|M9PBK5|M9PBK5_DROME	RpLP1	tr|M9PBK5|M9PBK5_DROME;sp|P08570|RLA1_DROME	tr|M9PBK5|M9PBK5_DROME;sp|P08570|RLA1_DROME	Ribosomal protein LP1, isoform B OS=Drosophila melanogaster GN=RpLP1 PE=3 SV=1;60S acidic ribosomal protein P1 OS=Drosophila melanogaster GN=RpLP1 PE=1 SV=2	2	2	21.4	11.513	112	0	16.514	1//1	1//2	0//2	384200000	31			96050000	TRUE	FALSE	TRUE	TRUE	FALSE	TRUE	TRUE	FALSE	TRUE							TRUE	TRUE	31147000	28814000	15157000	26703000	18329000	21348000	39480000	24298000	29928000	22519000	-0.248367	-0.375239	-0.126872
tr|M9PBL3|M9PBL3_DROME	Hsp83	tr|M9PBL3|M9PBL3_DROME;sp|P02828|HSP83_DROME	tr|M9PBL3|M9PBL3_DROME;sp|P02828|HSP83_DROME	Heat shock protein 83, isoform B OS=Drosophila melanogaster GN=Hsp83 PE=3 SV=1;Heat shock protein 83 OS=Drosophila melanogaster GN=Hsp83 PE=1 SV=1	2	29	36.7	81.864	717	0	323.31	1//0	1//1	0//0	5028300000	390			143670000	TRUE	FALSE	TRUE	TRUE	FALSE	TRUE	TRUE	FALSE	TRUE							TRUE	TRUE	230180000	365330000	264130000	233040000	302970000	350400000	293800000	285300000	164760000	457320000	-0.00415075	0.0476974	0.0518481
tr|M9PBM1|M9PBM1_DROME	U2af38	tr|M9PBM1|M9PBM1_DROME;sp|Q94535|U2AF1_DROME	tr|M9PBM1|M9PBM1_DROME;sp|Q94535|U2AF1_DROME	U2 small nuclear riboprotein auxiliary factor 38, isoform B OS=Drosophila melanogaster GN=U2af38 PE=4 SV=1;Splicing factor U2af 38 kDa subunit OS=Drosophila melanogaster GN=U2af38 PE=1 SV=2	2	4	26.5	29.877	264	0	39.122	2//1	0//2	0//2	228210000	25			20746000	TRUE	FALSE	TRUE	TRUE	FALSE	TRUE	TRUE	FALSE	TRUE							TRUE	TRUE	12145000	17992000	13379000	7.1244e+06	12191000	16607000	23878000	23515000	15239000	8707300	-0.208436	-0.548183	-0.339747
tr|M9PBV6|M9PBV6_DROME	anon-WO0172774.138	tr|M9PBV6|M9PBV6_DROME;tr|Q9Y109|Q9Y109_DROME	tr|M9PBV6|M9PBV6_DROME;tr|Q9Y109|Q9Y109_DROME	CG7927, isoform B OS=Drosophila melanogaster GN=anon-WO0172774.138 PE=4 SV=1;BcDNA.GH11023 OS=Drosophila melanogaster GN=BcDNA.GH11023 PE=2 SV=1	2	2	3.1	73.408	653	0.0023981	12.131	3//0	3//0	4//0	130940000	23			4224000	TRUE	FALSE	TRUE	TRUE	FALSE	TRUE	TRUE	FALSE	TRUE							TRUE	TRUE	1.16501e+07	6187500	7228500	12363000	4317300	8.5358e+06	19173000	6873300	10885000	9.2949e+06	-0.417236	-0.481808	-0.0645718
tr|M9PC85|M9PC85_DROME	x16	tr|M9PC85|M9PC85_DROME;tr|Q9V3V0|Q9V3V0_DROME	tr|M9PC85|M9PC85_DROME;tr|Q9V3V0|Q9V3V0_DROME	X16 splicing factor, isoform B OS=Drosophila melanogaster GN=x16 PE=1 SV=1;DXl6 protein OS=Drosophila melanogaster GN=x16 PE=1 SV=1	2	17	46.7	27.711	257	0	323.31	3//0	3//0	4//0	10763000000	554			827910000	TRUE	FALSE	TRUE	TRUE	FALSE	TRUE	TRUE	FALSE	TRUE							TRUE	TRUE	418600000	559570000	693430000	616050000	462890000	7.2744e+08	5.3661e+08	6.4673e+08	800500000	1138400000	-0.458838	-0.341204	0.117635
tr|M9PCC1|M9PCC1_DROME	Rack1	tr|M9PCC1|M9PCC1_DROME;sp|O18640|GBLP_DROME	tr|M9PCC1|M9PCC1_DROME;sp|O18640|GBLP_DROME	Receptor of activated protein kinase C 1, isoform C OS=Drosophila melanogaster GN=Rack1 PE=4 SV=1;Guanine nucleotide-binding protein subunit beta-like protein OS=Drosophila melanogaster GN=Rack1 PE=1 SV=2	2	2	10.1	35.618	318	0.0026178	15.678	0//1	0//0	1//1	116500000	6			5825200	TRUE	FALSE	TRUE	TRUE	FALSE	TRUE	TRUE	FALSE	FALSE							TRUE	TRUE	13584000	6032700	8.8221e+06	6334300	12756000	8455700	7.6565e+06	8.5481e+06	8.23164e+06	1.48576e+07	-0.0757297	-0.102913	-0.027183
tr|M9PD75|M9PD75_DROME	porin	tr|M9PD75|M9PD75_DROME;sp|Q94920|VDAC_DROME	tr|M9PD75|M9PD75_DROME;sp|Q94920|VDAC_DROME	Porin, isoform D OS=Drosophila melanogaster GN=porin PE=4 SV=1;Voltage-dependent anion-selective channel OS=Drosophila melanogaster GN=porin PE=1 SV=3	2	2	7.8	30.55	282	0.0025773	14.498	2//1	1//2	1//3	17894000	2			994090	TRUE	FALSE	TRUE	TRUE	FALSE	FALSE	FALSE	FALSE	FALSE							TRUE	TRUE	1.51525e+06	1760500	1576200	851542	1984800	355463	504113	456529	317541	1607600	1.46303	0.527342	-0.935693
tr|M9PDN9|M9PDN9_DROME	gammaTub37C	tr|M9PDN9|M9PDN9_DROME;sp|P42271|TBG2_DROME	tr|M9PDN9|M9PDN9_DROME;sp|P42271|TBG2_DROME	Tubulin gamma chain OS=Drosophila melanogaster GN=gammaTub37C PE=3 SV=1;Tubulin gamma-2 chain OS=Drosophila melanogaster GN=gammaTub37C PE=1 SV=3	2	3	8.3	51.296	457	0	111.58	1//2	2//1	0//3	68824000	9			3277300	TRUE	FALSE	TRUE	TRUE	FALSE	TRUE	TRUE	FALSE	FALSE							TRUE	TRUE	3372600	3049700	3610500	4453600	3.87905e+06	3480500	4296900	4412900	5.96453e+06	16306000	-0.973948	-0.7422	0.231748
tr|M9PE74|M9PE74_DROME	nocte	tr|M9PE74|M9PE74_DROME;tr|Q9W2U7|Q9W2U7_DROME	tr|M9PE74|M9PE74_DROME;tr|Q9W2U7|Q9W2U7_DROME	No circadian temperature entrainment, isoform D OS=Drosophila melanogaster GN=nocte PE=1 SV=1;LP18708p OS=Drosophila melanogaster GN=nocte PE=1 SV=4	2	4	3.6	235.04	2305	0	38.814	3//0	3//0	4//0	99023000	7			1571800	TRUE	FALSE	FALSE	TRUE	FALSE	FALSE	TRUE	FALSE	TRUE							TRUE	TRUE	3.33837e+06	6.1717e+06	4.5818e+06	6397900	3.31615e+06	7.8997e+06	8.9668e+06	7.2162e+06	6.0622e+06	17436000	-0.998009	-0.721949	0.27606
tr|M9PFB2|M9PFB2_DROME	tral	tr|M9PFB2|M9PFB2_DROME;tr|M9PCB7|M9PCB7_DROME;tr|M9PFF9|M9PFF9_DROME;tr|M9PFG3|M9PFG3_DROME;tr|Q9VTZ0|Q9VTZ0_DROME;tr|M9PI44|M9PI44_DROME;tr|M9PF14|M9PF14_DROME;tr|M9PF20|M9PF20_DROME	tr|M9PFB2|M9PFB2_DROME;tr|M9PCB7|M9PCB7_DROME;tr|M9PFF9|M9PFF9_DROME;tr|M9PFG3|M9PFG3_DROME;tr|Q9VTZ0|Q9VTZ0_DROME;tr|M9PI44|M9PI44_DROME;tr|M9PF14|M9PF14_DROME;tr|M9PF20|M9PF20_DROME	Trailer hitch, isoform E OS=Drosophila melanogaster GN=tral PE=1 SV=1;Trailer hitch, isoform G OS=Drosophila melanogaster GN=tral PE=1 SV=1;Trailer hitch, isoform D OS=Drosophila melanogaster GN=tral PE=1 SV=1;Trailer hitch, isoform I OS=Drosophila melanog	8	12	33	68.303	642	0	323.31	3//0	3//0	4//0	324810000	36			14764000	TRUE	FALSE	TRUE	TRUE	FALSE	FALSE	TRUE	FALSE	TRUE							TRUE	TRUE	1108400	1576500	2638400	3331500	1.52099e+06	7702900	6742400	7593400	8.3114e+06	148410000	-3.25168	-2.22444	1.02724
tr|M9PFF0|M9PFF0_DROME	RpL13	tr|M9PFF0|M9PFF0_DROME;sp|P41126|RL13_DROME	tr|M9PFF0|M9PFF0_DROME;sp|P41126|RL13_DROME	60S ribosomal protein L13 OS=Drosophila melanogaster GN=RpL13 PE=1 SV=1;60S ribosomal protein L13 OS=Drosophila melanogaster GN=RpL13 PE=1 SV=1	2	21	62.8	24.951	218	0	323.31	1//2	2//1	3//1	6119100000	324			556290000	TRUE	FALSE	TRUE	TRUE	FALSE	TRUE	TRUE	FALSE	TRUE							TRUE	TRUE	6.7166e+08	468070000	488270000	494650000	5.7143e+08	280790000	319070000	251790000	246890000	174280000	1.14287	0.82565	-0.317219
tr|M9PG22|M9PG22_DROME	Arf79F	tr|M9PG22|M9PG22_DROME;sp|P61209|ARF1_DROME	tr|M9PG22|M9PG22_DROME;sp|P61209|ARF1_DROME	ADP ribosylation factor at 79F, isoform J OS=Drosophila melanogaster GN=Arf79F PE=3 SV=1;ADP-ribosylation factor 1 OS=Drosophila melanogaster GN=Arf79F PE=1 SV=2	2	2	21.4	20.688	182	0.0026596	16.019	2//1	3//0	2//2	209490000	11			20949000	TRUE	FALSE	TRUE	TRUE	FALSE	TRUE	TRUE	FALSE	TRUE							TRUE	TRUE	7.1082e+06	13521000	19686000	6.544e+06	17925000	16447000	7.3877e+06	15190000	13561000	5202400	0.390885	0.400256	0.0093714
tr|M9PG47|M9PG47_DROME	RpS26	tr|M9PG47|M9PG47_DROME;sp|P13008|RS26_DROME	tr|M9PG47|M9PG47_DROME;sp|P13008|RS26_DROME	40S ribosomal protein S26 OS=Drosophila melanogaster GN=RpS26 PE=3 SV=1;40S ribosomal protein S26 OS=Drosophila melanogaster GN=RpS26 PE=1 SV=1	2	3	31.6	13.266	114	0	92.601	2//0	2//0	2//2	48712000	18			12178000	TRUE	FALSE	TRUE	TRUE	FALSE	FALSE	TRUE	FALSE	FALSE							TRUE	TRUE	2681400	5199200	2774600	1.59327e+06	7.1174e+06	2957800	767989	624087	1742900	1660400	1.63985	1.57129	-0.0685633
tr|M9PG62|M9PG62_DROME	Rpn3	tr|M9PG62|M9PG62_DROME;sp|P25161|PSMD3_DROME	tr|M9PG62|M9PG62_DROME;sp|P25161|PSMD3_DROME	Regulatory particle non-ATPase 3, isoform B OS=Drosophila melanogaster GN=Rpn3 PE=1 SV=1;Probable 26S proteasome non-ATPase regulatory subunit 3 OS=Drosophila melanogaster GN=Rpn3 PE=2 SV=1	2	7	23.5	56.003	494	0	173.07	0//3	1//2	2//2	634500000	37			19227000	TRUE	FALSE	TRUE	TRUE	FALSE	TRUE	TRUE	FALSE	TRUE							TRUE	TRUE	5.3679e+07	4.5041e+07	41753000	39141000	40016000	42563000	39660000	27777000	32970000	40672000	0.417468	0.217928	-0.19954
tr|M9PGG0|M9PGG0_DROME	ArfGAP3	tr|M9PGG0|M9PGG0_DROME;tr|M9PG88|M9PG88_DROME;tr|M9PIL3|M9PIL3_DROME;tr|Q9VNS2|Q9VNS2_DROME;tr|A8JNX0|A8JNX0_DROME	tr|M9PGG0|M9PGG0_DROME;tr|M9PG88|M9PG88_DROME;tr|M9PIL3|M9PIL3_DROME;tr|Q9VNS2|Q9VNS2_DROME;tr|A8JNX0|A8JNX0_DROME	ADP-ribosylation factor GTPase activating protein 3, isoform E OS=Drosophila melanogaster GN=ArfGAP3 PE=1 SV=1;ADP-ribosylation factor GTPase activating protein 3, isoform F OS=Drosophila melanogaster GN=ArfGAP3 PE=1 SV=1;ADP-ribosylation factor GTPase act	5	4	12.5	54.454	513	0	77.483	3//0	3//0	4//0	51613000	11			2064500	TRUE	FALSE	FALSE	FALSE	FALSE	FALSE	TRUE	FALSE	TRUE							TRUE	TRUE	5380400	297645	549758	712974	697261	193182	6175100	7.61096e+06	8.0804e+06	10426000	-3.04902	-4.11453	-1.06551
tr|M9PH59|M9PH59_DROME	RpL37a	tr|M9PH59|M9PH59_DROME;sp|Q9VXX8|RL371_DROME	tr|M9PH59|M9PH59_DROME;sp|Q9VXX8|RL371_DROME	Ribosomal protein L37 OS=Drosophila melanogaster GN=RpL37a PE=2 SV=1;Probable 60S ribosomal protein L37-A OS=Drosophila melanogaster GN=RpL37a PE=1 SV=1	2	5	43	10.643	93	0	156.79	3//0	2//1	4//0	641430000	40			128290000	TRUE	FALSE	TRUE	TRUE	FALSE	TRUE	TRUE	FALSE	TRUE							TRUE	TRUE	57796000	34565000	42473000	48041000	32575000	36610000	33794000	5.5279e+07	58484000	31402000	0.0300099	-0.158843	-0.188853
tr|M9PHM6|M9PHM6_DROME	RpL18	tr|M9PHM6|M9PHM6_DROME;sp|Q9VS34|RL18_DROME	tr|M9PHM6|M9PHM6_DROME;sp|Q9VS34|RL18_DROME	Ribosomal protein L18, isoform B OS=Drosophila melanogaster GN=RpL18 PE=4 SV=1;60S ribosomal protein L18 OS=Drosophila melanogaster GN=RpL18 PE=1 SV=1	2	7	26.6	21.664	188	0	67.367	3//0	2//1	2//2	407260000	31			50908000	TRUE	FALSE	TRUE	TRUE	FALSE	TRUE	TRUE	FALSE	TRUE							TRUE	TRUE	24839000	36912000	34939000	20861000	36235000	18408000	18540000	20672000	7.9453e+06	18297000	1.04765	0.64665	-0.401003
tr|M9PIG8|M9PIG8_DROME	Rpn10	tr|M9PIG8|M9PIG8_DROME;sp|P55035|PSMD4_DROME	tr|M9PIG8|M9PIG8_DROME;sp|P55035|PSMD4_DROME	Regulatory particle non-ATPase 10, isoform B OS=Drosophila melanogaster GN=Rpn10 PE=4 SV=1;26S proteasome non-ATPase regulatory subunit 4 OS=Drosophila melanogaster GN=Rpn10 PE=1 SV=2	2	4	20.2	42.618	396	0	81.416	2//1	2//1	4//0	118960000	10			9913500	TRUE	FALSE	TRUE	TRUE	FALSE	TRUE	TRUE	FALSE	TRUE							TRUE	TRUE	7.3126e+06	10995000	7255100	7964300	7.0797e+06	7.6777e+06	5844600	6189600	6937600	6.684e+06	0.384694	0.241279	-0.143415
tr|M9PIM0|M9PIM0_DROME	RpL10	tr|M9PIM0|M9PIM0_DROME;sp|O61231|RL10_DROME	tr|M9PIM0|M9PIM0_DROME;sp|O61231|RL10_DROME	Ribosomal protein L10, isoform E OS=Drosophila melanogaster GN=RpL10 PE=4 SV=1;60S ribosomal protein L10 OS=Drosophila melanogaster GN=RpL10 PE=1 SV=1	2	12	51.8	25.527	218	0	323.31	0//1	0//1	1//2	2227700000	156			278460000	TRUE	FALSE	TRUE	TRUE	FALSE	TRUE	TRUE	FALSE	TRUE							TRUE	TRUE	183610000	133070000	161610000	146500000	193130000	110210000	100350000	105620000	9.6014e+07	7.1882e+07	0.773213	0.659674	-0.113539
tr|M9PJN8|M9PJN8_DROME	Gapdh2	tr|M9PJN8|M9PJN8_DROME;sp|P07487|G3P2_DROME	tr|M9PJN8|M9PJN8_DROME;sp|P07487|G3P2_DROME	Glyceraldehyde-3-phosphate dehydrogenase OS=Drosophila melanogaster GN=Gapdh2 PE=3 SV=1;Glyceraldehyde-3-phosphate dehydrogenase 2 OS=Drosophila melanogaster GN=Gapdh2 PE=1 SV=2	2	6	26.2	35.369	332	0	93.357	1//1	1//2	2//2	245450000	64			12919000	TRUE	FALSE	TRUE	TRUE	FALSE	TRUE	TRUE	FALSE	TRUE							TRUE	TRUE	17845000	19973000	15123000	11098000	13964000	8.6039e+06	21142000	19506000	24573000	4895400	0.232454	-0.439292	-0.671747
[truncated: 211 more rows]
[truncated: 40 more columns]

## Sheet: Note
Produced by R script	MQanalysis v032			First page:
minNumSamp_peptlevel	1
minNumSamp_protlevel	2			The first page, proteinGroups cleaned, lists the Leading Protein of each group of proteins identified by MaxQuant.
peptide_impute_shift_param	2.5			Three different quantifications can be given for each Leading Protein:
[truncated: 47 more rows]
