# Supplementary material for: Role of BicDR in bristle shaft construction and support of BicD functions
Source: J Cell Sci. 2024 Jan 31;137(2):jcs261408. doi: 10.1242/jcs.261408 (PMC10917063; doi:10.1242/jcs.261408)
Supplement: Table S6. Proteins identified in BicDR::GFP immunoprecipitations by MS analysis of SDS-PAGE bands. [file joces-137-261408-TableS6.xlsx]

## Sheet: Normalised Leading Proteins
Table S6. Proteins identified in BicDR::GFP immunoprecipitations by MS analysis of SDS-PAGE bands
Entry no.	Group Prob	Protein AC	Protein ID	Description	Protein Prob	Percent Coverage	Protein length	Num indistinguish. prots	Indistinguish. Prots	Group sibling id	Num of Prot in Group	Group Prot AC	Num Pept in Group	Num Pept in Prot	Num Pept Unique to Prot	Pept sequence	Pept sequence unique	Modifications	Tot num PSM	Tot num PSM unique pepts	dNSAF BicDRGFP_1	dNSAF BicDRGFP_2	dNSAF BicDRLA_1	dNSAF BicDRLA_2
1	1	A0A0B4JCT7	A0A0B4JCT7_DROME	Jabba, isoform F OS=Drosophila melanogaster GN=Jabba PE=1 SV=1	1	25.3	537	8	A0A0B4KFV2|A0A0B4KFV2_DROME;A0A0B4KG78|A0A0B4KG78_DROME;B7YZK4|B7YZK4_DROME;B7YZK5|B7YZK5_DROME;B7YZK6|B7YZK6_DROME;K4GUH7|K4GUH7_DROME;Q7K1Q6|Q7K1Q6_DROME	a	1	A0A0B4JCT7	9	9	9	ALAMIEDTAK+AMCRPGVQQDSSSR+DHIDEEEVIELHESR+HSEQGLSNFVVK+LNQWFSR+QQEVSYGSGK+SAGAVVENGVHK+SAGAVVENGVHKAEEKENDKGK+VGQFVIER	ALAMIEDTAK+AMCRPGVQQDSSSR+DHIDEEEVIELHESR+HSEQGLSNFVVK+LNQWFSR+QQEVSYGSGK+SAGAVVENGVHK+SAGAVVENGVHKAEEKENDKGK+VGQFVIER	AMC[Carbamidomethyl]RPGVQQDSSSR;AM[Oxidation]C[Carbamidomethyl]RPGVQQDSSSR	20	20	0.000640209	0.00110461	0	0.000568903
2	1	A0A0B4JD11	A0A0B4JD11_DROME	Ef1gamma, isoform C OS=Drosophila melanogaster GN=eEF1gamma PE=4 SV=1	1	52	431	2	Q9NJH0|EF1G_DROME	a	1	A0A0B4JD11	25	25	25	AAEPAEELDAADEALAAEPK+ALIAAQYSGAQVK+ALVFDPKK+GTFNFDDFKR+GTLYTYPENFR+KAAEPAEELDAADEALAAEPK+KLVTQYFSWSGTDKDGR+KLVTQYFSWSGTDKDGRK+KYAEFQAK+LQDATFLAGER+LVTQYFSWSGTDKDGR+LVTQYFSWSGTDKDGRK+NSTAKQEAEAVLQQLNQK+QEAEAVLQQLNQK+QVQAVVKDYK+SAEFLKK+SIPYFFDK+SKDPFDALPK+VADNFKFGETNK+VFMSCNLITGMFQR+VKGTLYTYPENFR+VPAFETAEGQYLSESNAIAYLLANEQLR+WFVTILNQK+YAEFQAK+YNEELSK	AAEPAEELDAADEALAAEPK+ALIAAQYSGAQVK+ALVFDPKK+GTFNFDDFKR+GTLYTYPENFR+KAAEPAEELDAADEALAAEPK+KLVTQYFSWSGTDKDGR+KLVTQYFSWSGTDKDGRK+KYAEFQAK+LQDATFLAGER+LVTQYFSWSGTDKDGR+LVTQYFSWSGTDKDGRK+NSTAKQEAEAVLQQLNQK+QEAEAVLQQLNQK+QVQAVVKDYK+SAEFLKK+SIPYFFDK+SKDPFDALPK+VADNFKFGETNK+VFMSCNLITGMFQR+VKGTLYTYPENFR+VPAFETAEGQYLSESNAIAYLLANEQLR+WFVTILNQK+YAEFQAK+YNEELSK	VFMSC[Carbamidomethyl]NLITGMFQR;VFM[Oxidation]SC[Carbamidomethyl]NLITGMFQR	129	129	0.00911614	0.00493164	0.00397249	0
3	1	A0A0B4JD46	A0A0B4JD46_DROME	CG3800, isoform B OS=Drosophila melanogaster GN=CNBP PE=2 SV=1	1	38.8	165	2	Q8T8R1|Y3800_DROME	a	1	A0A0B4JD46	6	6	6	CNGIGHISK+DCSLGGGGGPGGVGGGGGGGGGGMR+DCTQADNPTCYR+GPTNVSCYK+NCPEAVNER+NCPEAVNERGPTNVSCYK	CNGIGHISK+DCSLGGGGGPGGVGGGGGGGGGGMR+DCTQADNPTCYR+GPTNVSCYK+NCPEAVNER+NCPEAVNERGPTNVSCYK	C[Carbamidomethyl]NGIGHISK;DC[Carbamidomethyl]SLGGGGGPGGVGGGGGGGGGGMR;DC[Carbamidomethyl]TQADNPTC[Carbamidomethyl]YR;GPTNVSC[Carbamidomethyl]YK;NC[Carbamidomethyl]PEAVNER;NC[Carbamidomethyl]PEAVNERGPTNVSC[Carbamidomethyl]YK	38	38	0.00446484	0.00569206	0.00172944	0.00555456
4	1	A0A0B4K664	A0A0B4K664_DROME	Mini spindles, isoform E OS=Drosophila melanogaster GN=msps PE=1 SV=1	1	18.5	2074	6	A0A0B4K700|A0A0B4K700_DROME;E1JIM4|E1JIM4_DROME;Q95TZ9|Q95TZ9_DROME;Q9U5W6|Q9U5W6_DROME;Q9VEZ3|MSPS_DROME	a	1	A0A0B4K664	16	16	16	AAINELAAIIEAPEK+DGSASGIGASPQR+DYEEIFIQNVLAQFK+FTDLLMK+GVSSTDTLK+ISHQTHDTVSQIFK+LAVGDDSQYNK+LAVGDDSQYNKVINGICLK+LQHQQPQQQLENNIPNLADVLPK+LYDFKQQNPDIDLSTFLQGSSAPFHK+NLMSALLNLMADPK+QQNPDIDLSTFLQGSSAPFHK+TILHNMAK+VINGICLK+VLDKVDFTNLNCALIR+YIEEGLAEIER	AAINELAAIIEAPEK+DGSASGIGASPQR+DYEEIFIQNVLAQFK+FTDLLMK+GVSSTDTLK+ISHQTHDTVSQIFK+LAVGDDSQYNK+LAVGDDSQYNKVINGICLK+LQHQQPQQQLENNIPNLADVLPK+LYDFKQQNPDIDLSTFLQGSSAPFHK+NLMSALLNLMADPK+QQNPDIDLSTFLQGSSAPFHK+TILHNMAK+VINGICLK+VLDKVDFTNLNCALIR+YIEEGLAEIER	LAVGDDSQYNKVINGIC[Carbamidomethyl]LK;VINGIC[Carbamidomethyl]LK;VLDKVDFTNLNC[Carbamidomethyl]ALIR	59	59	0.000331526	0.000548175	0.00151346	0.0016203
5	1	A0A0B4K6N1	A0A0B4K6N1_DROME	40S ribosomal protein S8 OS=Drosophila melanogaster GN=RpS8 PE=3 SV=1	1	17.8	208	2	Q8MLY8|RS8_DROME	a	1	A0A0B4K6N1	3	3	3	LETGNFAWASEGVAR+QWYEAHYVLPLGR+SDGYILEGK	LETGNFAWASEGVAR+QWYEAHYVLPLGR+SDGYILEGK		3	3	0.000708363	0	0	0
6	1	A0A0B4K812	A0A0B4K812_DROME	Lissencephaly-1 homolog OS=Drosophila melanogaster GN=Lis-1 PE=3 SV=1	1	9.5	411	2	Q7KNS3|LIS1_DROME	a	1	A0A0B4K812	2	2	2	LLASCSADLSIK+QREELNQAIADYLGSNGYADSLETFRK	LLASCSADLSIK+QREELNQAIADYLGSNGYADSLETFRK	LLASC[Carbamidomethyl]SADLSIK	2	2	0	0.000240541	0	0
7	1	A0A0B4KFH4	A0A0B4KFH4_DROME	Regulatory particle non-ATPase 8, isoform B OS=Drosophila melanogaster GN=Rpn8 PE=4 SV=1	1	13.6	358	3	A0A0B4KGE6|A0A0B4KGE6_DROME;P26270|PSMD7_DROME	a	1	A0A0B4KFH4	3	3	3	LHQNDIAINELVR+PSQEVSVNK+TFEHVPSEIGAEEAEEVGVEHLLR	LHQNDIAINELVR+PSQEVSVNK+TFEHVPSEIGAEEAEEVGVEHLLR		4	4	0.000137188	0.000414227	0	0
8	1	A0A0B4KFZ9	A0A0B4KFZ9_DROME	Histone H4 OS=Drosophila melanogaster GN=His4r PE=3 SV=1	1	41.7	103	2	P84040|H4_DROME	a	1	A0A0B4KFZ9	5	5	5	DAVTYTEHAK+DNIQGITKPAIR+TVTAMDVVYALK+TVTAMDVVYALKR+VFLENVIR	DAVTYTEHAK+DNIQGITKPAIR+TVTAMDVVYALK+TVTAMDVVYALKR+VFLENVIR		10	10	0.00238414	0.000959827	0.00554091	0.00296603
9	1	A0A0B4KH25	A0A0B4KH25_DROME	Histone H2A OS=Drosophila melanogaster GN=His2Av PE=3 SV=1	1	12.9	141	4	P08985|H2AV_DROME;P84051|H2A_DROME;Q4AB57|Q4AB57_DROME	a	1	A0A0B4KH25	2	2	2	AGLQFPVGR+HLQLAIR	AGLQFPVGR+HLQLAIR		9	9	0.00139328	0.00105173	0.00404762	0
10	1	A0A0B4KHX3	A0A0B4KHX3_DROME	Discs overgrown, isoform D OS=Drosophila melanogaster GN=dco PE=3 SV=1	1	11.8	440	2	O76324|DCO_DROME	a	1	A0A0B4KHX3	4	4	4	DIKPDNFLMGLGK+GNLVYIIDFGLAK+TVLLLADQMISR+YASINTHLGIEQSR	DIKPDNFLMGLGK+GNLVYIIDFGLAK+TVLLLADQMISR+YASINTHLGIEQSR		6	6	0.000223242	0.000449373	0	0
11	1	A0A0B4LEZ3	A0A0B4LEZ3_DROME	Not1, isoform H OS=Drosophila melanogaster GN=Not1 PE=1 SV=1	1	3.9	2511	5	A8DY80|A8DY80_DROME;A8DY81|A8DY81_DROME;A8DY82|A8DY82_DROME;E2QCN4|E2QCN4_DROME	a	1	A0A0B4LEZ3	6	6	6	EQEVFLCMLR+EVEDEVNSYFQR+IYNHQPNPTLSIDEVLDILQR+LIGLSNTIPSAISSGPGTEPIYR+NLFEEYR+NLVPTFVALGLSLR	EQEVFLCMLR+EVEDEVNSYFQR+IYNHQPNPTLSIDEVLDILQR+LIGLSNTIPSAISSGPGTEPIYR+NLFEEYR+NLVPTFVALGLSLR	EQEVFLC[Carbamidomethyl]MLR	11	11	0.000156474	5.90574e-05	0	0
12	1	A0A0B4LFA6	A0A0B4LFA6_DROME	Regulatory particle non-ATPase 13, isoform G OS=Drosophila melanogaster GN=Rpn13 PE=1 SV=1	1	67.5	424	1		a	1	A0A0B4LFA6	23	23	2	ASDPETPTSVAR+ASDPETPTSVARDENTDPATEKQEEK+DENTDPATEKQEEK+DENTDPATEKQEEKQK+DNITSPQFQQALAQFSSALQSAQLGPVIK+INELLNNPPSAHQR+KASDPETPTSVAR+KASDPETPTSVARDENTDPATEKQEEK+MVHPDPR+NTSSSGGGGASALQTPENVSVPR+QFELSNEAVAAAFSGNLEDFVR+QSGLGSSSNSSNLVEFR+RINELLNNPPSAHQR+SLNIDLSTALPGADAINQIIADPEHVK+SLPPGATMGGKPSASEK+SLPPGATMGGKPSASEKK+SSSNVNSQVGEGAGSSVDADAPGKNSTTSTTTASK+STGAYANPFQAYLSNLSPEHGAGR+TLIVHLPESEDVDDDRK+TLIVHLP…	SSSNVNSQVGEGAGSSVDADAPGKNSTTSTTTASK+STGAYANPFQAYLSNLSPEHGAGR	SLPPGATM[Oxidation]GGKPSASEK;SLPPGATM[Oxidation]GGKPSASEKK	60	3	0.000405416	0.00244824	0	0
13	1	A0A0B4LFB3	A0A0B4LFB3_DROME	Eukaryotic translation initiation factor 3 subunit M OS=Drosophila melanogaster GN=eIF3m PE=3 SV=1	1	59.7	387	2	Q7JVI3|EIF3M_DROME	a	1	A0A0B4LFB3	20	20	20	APNLPLGK+CIVTALADPNTFLLDPLLSLKPVR+DLLQAWKENLSTVR+DTNLELSSK+EGLTSVSSAQLDLAR+ELQINEDEVEPFVIEVLK+GENIVLAYCEK+GVEDDLHK+KLGAEISSEK+LFNNLDTASPLR+LGAEISSEK+LLHDVTK+LLHDVTKDTNLELSSK+LLTFMQLAESSPEMTFETLTK+QCEQVLEVFSGVDQLK+SNKGVEDDLHK+SQFANCPPSSEQMQK+TSHPVFIDLSLDEQVQELRK+VCLQSLWR+YHVYYHLVQVAK	APNLPLGK+CIVTALADPNTFLLDPLLSLKPVR+DLLQAWKENLSTVR+DTNLELSSK+EGLTSVSSAQLDLAR+ELQINEDEVEPFVIEVLK+GENIVLAYCEK+GVEDDLHK+KLGAEISSEK+LFNNLDTASPLR+LGAEISSEK+LLHDVTK+LLHDVTKDTNLELSSK+LLTFMQLAESSPEMTFETLTK+QCEQVLEVFSGVDQLK+SNKGVEDDLHK+SQFANCPPSSEQMQK+TSHPVFIDLSLDEQVQELRK+VCLQSLWR+YHVYYHLVQVAK	C[Carbamidomethyl]IVTALADPNTFLLDPLLSLKPVR;GENIVLAYC[Carbamidomethyl]EK;QC[Carbamidomethyl]EQVLEVFSGVDQLK;SQFANC[Carbamidomethyl]PPSSEQMQK;n[Acetyl]TSHPVFIDLSLDEQVQELRK;VC[Carbamidomethyl]LQSLWR	35	35	0	0.00191593	0.00147471	0.0142093
14	1	A0A0B4LFL3	A0A0B4LFL3_DROME	Elongation factor 1 beta, isoform C OS=Drosophila melanogaster GN=eEF1beta PE=3 SV=1	1	49.5	222	2	O96827|EF1B_DROME	a	1	A0A0B4LFL3	9	9	9	ADLSVFDALGK+ADLSVFDALGKAPSADNVNVAR+AFGDVTTPQGLK+APSADNVNVAR+ELNAFLADNSYISGYTPSK+HIASFEAAER+LVPVGYGINK+SSVLLDVKPWDDETDMKEMENNVR+TIEMDGLLWGASK	ADLSVFDALGK+ADLSVFDALGKAPSADNVNVAR+AFGDVTTPQGLK+APSADNVNVAR+ELNAFLADNSYISGYTPSK+HIASFEAAER+LVPVGYGINK+SSVLLDVKPWDDETDMKEMENNVR+TIEMDGLLWGASK		12	12	0.00265477	0	0	0
15	1	A0A0B4LG52	A0A0B4LG52_DROME	GEO08239p1 OS=Drosophila melanogaster GN=RpS16 PE=2 SV=1	1	21.6	148	2	Q9W237|RS16_DROME	a	1	A0A0B4LG52	3	3	3	ALVAFYQK+LQEPLLLLGK+VSGGGHVAQIYAIR	ALVAFYQK+LQEPLLLLGK+VSGGGHVAQIYAIR		4	4	0.000331846	0.00100198	0	0
16	1	A0A0B4LG95	A0A0B4LG95_DROME	Lethal (2) k09913, isoform F OS=Drosophila melanogaster GN=l(2)k09913 PE=1 SV=1	1	27.4	388	4	A0A0B4LGC6|A0A0B4LGC6_DROME;Q7K274|Q7K274_DROME;Q8MLS7|Q8MLS7_DROME	a	1	A0A0B4LG95	6	6	6	APALFFVSDNDPIGPPSSNQSVR+FVCQVWDSAADITEIPVGVPK+NMTLYTSTK+SSQMFHSTLLK+TQVEVDPK+YGSILDR	APALFFVSDNDPIGPPSSNQSVR+FVCQVWDSAADITEIPVGVPK+NMTLYTSTK+SSQMFHSTLLK+TQVEVDPK+YGSILDR	FVC[Carbamidomethyl]QVWDSAADITEIPVGVPK	9	9	0	0.0011466	0	0
17	1	A0A0B4LGS4	A0A0B4LGS4_DROME	Vacuolar H[+]-ATPase 26kD subunit, isoform C OS=Drosophila melanogaster GN=Vha26 PE=3 SV=1	1	52.2	226	2	P54611|VATE_DROME	a	1	A0A0B4LGS4	12	12	12	AEEEFNIEK+ALSDADVQK+HMMAFIEQEANEK+HMMAFIEQEANEKAEEIDAK+IQSSNMLNQAR+KIQSSNMLNQAR+LDLISQQLVPEIR+LGEVTKNQSEYETVLTK+LIVQGLFQIMEPK+NQSEYETVLTK+NVLPAAVEQYK+VREDHVSSVLDDAR	AEEEFNIEK+ALSDADVQK+HMMAFIEQEANEK+HMMAFIEQEANEKAEEIDAK+IQSSNMLNQAR+KIQSSNMLNQAR+LDLISQQLVPEIR+LGEVTKNQSEYETVLTK+LIVQGLFQIMEPK+NQSEYETVLTK+NVLPAAVEQYK+VREDHVSSVLDDAR	n[Acetyl]ALSDADVQK;IQSSNM[Oxidation]LNQAR;KIQSSNM[Oxidation]LNQAR;LIVQGLFQIM[Oxidation]EPK	40	40	0.00478093	0.00393699	0	0
18	1	A0A0C4DHG2	A0A0C4DHG2_DROME	Gelsolin, isoform J OS=Drosophila melanogaster GN=Gel PE=4 SV=1	1	6.4	798	3	A0A0C4DHG6|A0A0C4DHG6_DROME;Q07171|GELS_DROME	a	1	A0A0C4DHG2	4	4	4	FYTGDSFIVLNTIENKK+IENFEPVIYPK+IVEGSESAPFK+TPGLEIWR	FYTGDSFIVLNTIENKK+IENFEPVIYPK+IVEGSESAPFK+TPGLEIWR		5	5	0.000123091	0.000185831	0	0
19	1	A0A0C4DHG5	A0A0C4DHG5_DROME	B52, isoform O OS=Drosophila melanogaster GN=B52 PE=4 SV=1	1	7.6	355	2	P26686|SRR55_DROME	a	1	A0A0C4DHG5	3	3	3	LIVENLSSR+VSWQDLK+VYVGGLPYGVR	LIVENLSSR+VSWQDLK+VYVGGLPYGVR		4	4	0.000138347	0.000417727	0	0
20	1	A0A126BEE6	A0A126BEE6_DROME	CG8223, isoform B OS=Drosophila melanogaster GN=Dmel\CG8223 PE=4 SV=1	1	13	492	2	Q9I7K6|NASP_DROME	a	1	A0A126BEE6	5	5	5	GAAAASSSTISSSSAKPTDITHLIK+GAAAASSSTISSSSAKPTDITHLIKR+IQEIEEMQAQTIAEVR+QSSVLIEEEIAEIK+QSSVLIEEEIAEIKGKDEPSER	GAAAASSSTISSSSAKPTDITHLIK+GAAAASSSTISSSSAKPTDITHLIKR+IQEIEEMQAQTIAEVR+QSSVLIEEEIAEIK+QSSVLIEEEIAEIKGKDEPSER		6	6	9.98236e-05	0.000502348	0	0
21	1	A0A1B2AJ64	A0A1B2AJ64_DROME	GEO10165p1 (Fragment) OS=Drosophila melanogaster PE=2 SV=1	1	18.2	110	2	Q9VLR5|TCP4_DROME	a	1	A0A1B2AJ64	2	2	2	GISLSLIQWK+LLEVAEEVTR	GISLSLIQWK+LLEVAEEVTR		13	13	0.0026789	0.00269624	0	0.00277728
22	1	A1Z968	A1Z968_DROME	NAT1, isoform D OS=Drosophila melanogaster GN=NAT1 PE=1 SV=1	1	5.6	1488	4	Q0E996|Q0E996_DROME;Q5KTT4|Q5KTT4_DROME;Q86NR8|Q86NR8_DROME	a	1	A1Z968	4	4	4	IVSLVASLLAK+LVDGFLELKLPEK+QLQSDPNPNNFYK+QSNIKPNIVVEIFK	IVSLVASLLAK+LVDGFLELKLPEK+QLQSDPNPNNFYK+QSNIKPNIVVEIFK		8	8	0	3.32198e-05	0.000575316	0.000821238
23	1	A4V383	A4V383_DROME	NADH dehydrogenase [ubiquinone] 1 alpha subcomplex subunit 10, mitochondrial OS=Drosophila melanogaster GN=ND-42 PE=1 SV=1	1	38.6	407	2	P91929|NDUAA_DROME	a	1	A4V383	12	12	12	DVWFNAPGMK+FDVPELVR+FPLEAEWCEAR+IDFNQFEADIHNKK+NFCLDPSHDLAAQFQIR+SPYSDFVFMEAMFR+SVYNELR+VFSDAYLSDLEQLYK+VICVEGPIAAGK+YRPGYNADMGDEGLLTK+YSQYIDALQHVLSTGQGVVLER+YSVFNAIFDK	DVWFNAPGMK+FDVPELVR+FPLEAEWCEAR+IDFNQFEADIHNKK+NFCLDPSHDLAAQFQIR+SPYSDFVFMEAMFR+SVYNELR+VFSDAYLSDLEQLYK+VICVEGPIAAGK+YRPGYNADMGDEGLLTK+YSQYIDALQHVLSTGQGVVLER+YSVFNAIFDK	FPLEAEWC[Carbamidomethyl]EAR;NFC[Carbamidomethyl]LDPSHDLAAQFQIR;VIC[Carbamidomethyl]VEGPIAAGK;YRPGYNADM[Oxidation]GDEGLLTK	25	25	0.0025341	0.000364357	0.000701123	0
24	1	A4V391	A4V391_DROME	Tcp1-like, isoform B OS=Drosophila melanogaster GN=CCT1 PE=1 SV=1	1	14.4	557	2	P12613|TCPA_DROME	a	1	A4V391	8	8	8	AAASIILR+AGVLEPAMSK+DATDLVAK+FATEAAITILR+IACLDFSLQK+MGVQVLINDPDKLEAIR+SDLKWTGLDLIEGVVR+WTGLDLIEGVVR	AAASIILR+AGVLEPAMSK+DATDLVAK+FATEAAITILR+IACLDFSLQK+MGVQVLINDPDKLEAIR+SDLKWTGLDLIEGVVR+WTGLDLIEGVVR	IAC[Carbamidomethyl]LDFSLQK	13	13	0	0	0.00358617	0.00329085
25	1	A8DZ29	A8DZ29_DROME	Eukaryotic translation initiation factor 4G, isoform B OS=Drosophila melanogaster GN=eIF4G1 PE=1 SV=1	1	7.8	1919	2	O61380|O61380_DROME	a	1	A8DZ29	9	9	9	FCIPVLQR+GSEQQTSATFSQTTR+LEYVENESK+SLNPFFNSLLNDDAN+SVAPVAVFIEASETDLK+SVVSEIVDLSAASK+TYLIYCTQEVGPNFAR+WSDFMPESEVADFIK+YLSIAVSQLIQQNYISADHLR	FCIPVLQR+GSEQQTSATFSQTTR+LEYVENESK+SLNPFFNSLLNDDAN+SVAPVAVFIEASETDLK+SVVSEIVDLSAASK+TYLIYCTQEVGPNFAR+WSDFMPESEVADFIK+YLSIAVSQLIQQNYISADHLR	FC[Carbamidomethyl]IPVLQR;TYLIYC[Carbamidomethyl]TQEVGPNFAR	18	18	2.55931e-05	0.00020607	0.000743504	0.000636791
26	1	A8E777	A8E777_DROME	RH10422p OS=Drosophila melanogaster GN=Rab14 PE=2 SV=1	1	12.1	233	4	O18336|O18336_DROME;Q86BK8|Q86BK8_DROME;Q8T046|Q8T046_DROME	a	1	A8E777	2	2	2	NLTNPSTVIFLIGNK+TSLSSEATGAK	NLTNPSTVIFLIGNK+TSLSSEATGAK		3	3	0.000632359	0	0	0
27	1	A8JNP1	A8JNP1_DROME	Arginine kinase, isoform G OS=Drosophila melanogaster GN=Argk PE=1 SV=2	1	25.8	356	3	A8JNP2|A8JNP2_DROME;P48610|KARG_DROME	a	1	A8JNP1	7	7	7	AKLEEVAAK+AVQQQLIDDHFLFK+FLQAANACR+GTRGEHTEAEGGVYDISNK+LGFLTFCPTNLGTTIR+LVTAVNEIEK+VSSTLSGLEGELKGK	AKLEEVAAK+AVQQQLIDDHFLFK+FLQAANACR+GTRGEHTEAEGGVYDISNK+LGFLTFCPTNLGTTIR+LVTAVNEIEK+VSSTLSGLEGELKGK	FLQAANAC[Carbamidomethyl]R;LGFLTFC[Carbamidomethyl]PTNLGTTIR	16	16	0.00082775	0.00111081	0.000801564	0.000858148
28	1	A8JV22	A8JV22_DROME	AT08049p OS=Drosophila melanogaster GN=Dmel\CG1440 PE=1 SV=1	1	9	511	4	A8JV24|A8JV24_DROME;Q9W3F6|Q9W3F6_DROME;X2JEJ0|X2JEJ0_DROME	a	1	A8JV22	3	3	3	IQEQMAEIYK+QGIEDVDVHDFK+YVKPHFNVEDK	IQEQMAEIYK+QGIEDVDVHDFK+YVKPHFNVEDK		3	3	0	0.000290202	0	0
29	1	B3DNM7	B3DNM7_DROME	RH29922p OS=Drosophila melanogaster GN=CG6547-RA PE=2 SV=1	1	13	408	2	Q9VGW9|Q9VGW9_DROME	a	1	B3DNM7	4	4	4	ETGAAAELLK+HAILASHVLDAEQVKLPK+HIEDAIASQQLPNSVDK+LIDNASFK	ETGAAAELLK+HAILASHVLDAEQVKLPK+HIEDAIASQQLPNSVDK+LIDNASFK		4	4	0	0.000484618	0	0
30	1	B5RIL6	B5RIL6_DROME	FI03275p (Fragment) OS=Drosophila melanogaster GN=CG32164-RA PE=2 SV=1	1	12.7	1120	8	M9PFR8|M9PFR8_DROME;M9PFW8|M9PFW8_DROME;M9WT69|M9WT69_DROME;Q8SWQ9|Q8SWQ9_DROME;Q8T094|Q8T094_DROME;Q9I7R5|Q9I7R5_DROME;Q9VV82|Q9VV82_DROME	a	1	B5RIL6	5	5	5	EFATHTGAAFAPYLQSAFENVYK+GCCATYFDALRPIFIAGSR+QMPDVETTESAVALIK+SFESYPTILQALSEAIVR+TDDQVAVVLR	EFATHTGAAFAPYLQSAFENVYK+GCCATYFDALRPIFIAGSR+QMPDVETTESAVALIK+SFESYPTILQALSEAIVR+TDDQVAVVLR	GC[Carbamidomethyl]C[Carbamidomethyl]ATYFDALRPIFIAGSR	8	8	0.000131553	0.00017654	0	0.000272768
31	1	B5RJR6	B5RJR6_DROME	FI05339p OS=Drosophila melanogaster GN=CG30493-RB PE=2 SV=1	1	30.1	326	2	Q8MKN0|COQ9_DROME	a	1	B5RJR6	9	9	9	CNAQLVESLQQK+ILDAALQHVPQQGWTR+MTELYFLQDK+NILGLGYNR+NILGLGYNRN+SFNSAFITAR+SPGHAQTWEFLK+TDGGKQEVEDPLDFLVQAVR+VGLATIMK	CNAQLVESLQQK+ILDAALQHVPQQGWTR+MTELYFLQDK+NILGLGYNR+NILGLGYNRN+SFNSAFITAR+SPGHAQTWEFLK+TDGGKQEVEDPLDFLVQAVR+VGLATIMK	C[Carbamidomethyl]NAQLVESLQQK	21	21	0.00180785	0.00136466	0	0
32	1	B6IDR5	B6IDR5_DROME	FI06688p (Fragment) OS=Drosophila melanogaster GN=Sc2-RA PE=2 SV=1	1	15.2	306	3	Q95R45|Q95R45_DROME;Q9VZL3|Q9VZL3_DROME	a	1	B6IDR5	4	4	4	DLGPQIGWK+MELEILNAK+SLKDTDTLESLSLR+VKVPSGATPIGDLR	DLGPQIGWK+MELEILNAK+SLKDTDTLESLSLR+VKVPSGATPIGDLR	n[Acetyl]MELEILNAK	6	6	0	0.000969237	0	0
33	1	B7FNI3	B7FNI3_DROME	FI02804p (Fragment) OS=Drosophila melanogaster GN=CG10628-RA PE=2 SV=1	1	28.7	396	2	Q9I7M2|GTPBA_DROME	a	1	B7FNI3	7	7	7	AHFRPTFLDTLR+IAAYPFTTIRPQIGTIEYR+LIADVGLVGFPNAGK+MDKEGAHEIFTK+QFLADEDQVKEK+QVLNFDSIVPISAMNSSK+VKPLVSDLASGLEQCPEELRPK	AHFRPTFLDTLR+IAAYPFTTIRPQIGTIEYR+LIADVGLVGFPNAGK+MDKEGAHEIFTK+QFLADEDQVKEK+QVLNFDSIVPISAMNSSK+VKPLVSDLASGLEQCPEELRPK	VKPLVSDLASGLEQC[Carbamidomethyl]PEELRPK	8	8	0	0.000873782	0	0.000771466
34	1	B7YZI0	B7YZI0_DROME	Vacuolar H[+] ATPase 44kD subunit, isoform F OS=Drosophila melanogaster GN=Vha44 PE=1 SV=1	1	2.2	836	2	Q9V7N5|VATC_DROME	a	1	B7YZI0	2	2	2	QIGQIDGDLK+VFVESVLR	QIGQIDGDLK+VFVESVLR		2	2	0	0	0	0.000730863
35	1	B7YZJ4	B7YZJ4_DROME	CG4975, isoform C OS=Drosophila melanogaster GN=CG4975 PE=4 SV=1	1	7.4	418	2	G4LTX3|G4LTX3_DROME	a	1	B7YZJ4	2	2	2	ENSPNGDVTLFLLQHFAK+EWSILAIR	ENSPNGDVTLFLLQHFAK+EWSILAIR		2	2	0	0.000236512	0	0
36	1	C0HKA0	RS14A_DROME	40S ribosomal protein S14a OS=Drosophila melanogaster GN=RpS14a PE=1 SV=1	1	15.9	151	3	C0HKA1|RS14B_DROME;X2JCX8|X2JCX8_DROME	a	1	C0HKA0	2	2	2	IEDVTPIPSDSTR+TPGPGAQSALR	IEDVTPIPSDSTR+TPGPGAQSALR		13	13	0.00162626	0.00261887	0	0
37	1	C0MJA0	C0MJA0_DROME	CG17950-PA OS=Drosophila melanogaster GN=HmgD PE=1 SV=1	1	27.7	112	2	Q05783|HMGD_DROME	a	1	C0MJA0	2	2	2	EFEANGGSSAANGGGAK+RPLSAYMLWLNSAR	EFEANGGSSAANGGGAK+RPLSAYMLWLNSAR	RPLSAYM[Oxidation]LWLNSAR	5	5	0.000438511	0.0017654	0	0
38	1	C0PV70	C0PV70_DROME	MIP09280p OS=Drosophila melanogaster GN=Ppt1-RA PE=2 SV=1	1	28.9	266	3	Q9W3C7|PPT1_DROME;S5WMX5|S5WMX5_DROME	a	1	C0PV70	7	7	7	AWFIQNIVPLLLEK+ESQWFQYYTTGQNK+FYIENLQK+LLDNAAYAPEVQK+QLLQDEHLAK+VIQPFTESK+VYQDLGLDK	AWFIQNIVPLLLEK+ESQWFQYYTTGQNK+FYIENLQK+LLDNAAYAPEVQK+QLLQDEHLAK+VIQPFTESK+VYQDLGLDK		17	17	0.00129245	0.00185831	0	0
39	1	C6TP70	C6TP70_DROME	MIP08648p OS=Drosophila melanogaster GN=14-3-3epsilon-RA PE=2 SV=1	1	66.4	262	2	P92177|1433E_DROME	a	1	C6TP70	23	23	1	AAFDDAIAELDTLSEESYK+AASDIAMNDLPPTHPIR+DAAENSLIAYK+DICSDILNVLEK+DSTLIMQLLR+EENKGAEEKLEMIK+EQIQDVEDQDVS+GAEEKLEMIK+HLIPCATSGESK+IITSIEQK+IITSIEQKEENK+IITSIEQKEENKGAEEK+IITSIEQKEENKGAEEKLEMIK+KDAAENSLIAYK+LAEQAERYDEMVEAMK+LAEQAERYDEMVEAMKK+NLLSVAYK+TERENNVYK+VASMDVELTVEER+YDEMVEAMKK+YLAEFATGSDR+YLAEFATGSDRK+YLAEFATGSDRKDAAENSLIAYK	TERENNVYK	AASDIAM[Oxidation]NDLPPTHPIR;DIC[Carbamidomethyl]SDILNVLEK;DSTLIM[Oxidation]QLLR;GAEEKLEM[Oxidation]IK;HLIPC[Carbamidomethyl]ATSGESK;IITSIEQKEENKGAEEKLEM[Oxidation]IK;LAEQAERYDEM[Oxidation]VEAM[Oxidation]KK;n[Acetyl]TERENNVYK;VASM[Oxidation]DVELTVEER;YDEM[Oxidation]VEAM[Oxidation]KK	77	1	0	0.0042822	0	0
40	1	C9QP57	C9QP57_DROME	Mitochondrial import inner membrane translocase subunit TIM44 OS=Drosophila melanogaster GN=CG11779-RB PE=2 SV=1	1	16.8	428	6	H5V8E8|H5V8E8_DROME;Q8IHE3|Q8IHE3_DROME;Q95U00|Q95U00_DROME;Q9VDZ7|Q9VDZ7_DROME;Q9VDZ8|Q9VDZ8_DROME	a	1	C9QP57	5	5	5	DCETDIIPNILESIVR+EMDSASIENR+FREEAQKLEESDALK+GVSDTISDTSGK+LGQTSAFQAISNTTTTIKK	DCETDIIPNILESIVR+EMDSASIENR+FREEAQKLEESDALK+GVSDTISDTSGK+LGQTSAFQAISNTTTTIKK	DC[Carbamidomethyl]ETDIIPNILESIVR	9	9	0.000573752	0.000461973	0	0
41	1	D1KS75	D1KS75_DROME	Glutathione S-transferase omega class OS=Drosophila melanogaster GN=CG6662 PE=4 SV=1	1	16.5	254	2	Q9VSL6|Q9VSL6_DROME	a	1	D1KS75	3	3	3	KIPYHAIYINLR+SNTQHLTIGSPKPVFPDDGILK+VPALELVK	KIPYHAIYINLR+SNTQHLTIGSPKPVFPDDGILK+VPALELVK	n[Acetyl]SNTQHLTIGSPKPVFPDDGILK	5	5	0.000966795	0	0	0
42	1	E1JGZ9	E1JGZ9_DROME	Proteasome subunit alpha type OS=Drosophila melanogaster GN=CG30382 PE=1 SV=1	1	53.3	244	2	Q9XZJ4|PSA6_DROME	a	1	E1JGZ9	17	17	17	AIAQENITTVALK+ARYEAANFR+DIGCAMTGR+EIEEHLTK+HITIFSPEGR+ILDEREIEEHLTK+KYKPNLSEEK+LYQVEYAFK+NIVPETVTHLFR+SGDCAVVATQK+TDPAGYFSGFK+TLEANSYLEK+TLEANSYLEKK+YEAANFR+YGYEMPVDVLCR+YGYEMPVDVLCRR+YKPNLSEEK	AIAQENITTVALK+ARYEAANFR+DIGCAMTGR+EIEEHLTK+HITIFSPEGR+ILDEREIEEHLTK+KYKPNLSEEK+LYQVEYAFK+NIVPETVTHLFR+SGDCAVVATQK+TDPAGYFSGFK+TLEANSYLEK+TLEANSYLEKK+YEAANFR+YGYEMPVDVLCR+YGYEMPVDVLCRR+YKPNLSEEK	DIGC[Carbamidomethyl]AM[Oxidation]TGR;SGDC[Carbamidomethyl]AVVATQK;YGYEMPVDVLC[Carbamidomethyl]R;YGYEMPVDVLC[Carbamidomethyl]RR	41	41	0.00744749	0.000810346	0	0
43	1	E1JH01	E1JH01_DROME	COP9 signalosome subunit 4, isoform B OS=Drosophila melanogaster GN=CSN4 PE=1 SV=1	1	35.9	407	2	Q9V345|CSN4_DROME	a	1	E1JH01	13	13	13	AANYGISTAALR+AVFEHNLLSASK+DAATVLVGIPLETGQK+ELLPQWDR+FHLANIYER+IASQMITEGR+MLATLFKDER+QILNDVGSELSKLPDDLSK+RSELQEFEALLQDHQK+SELQEFEALLQDHQK+TVLTNTGQELIDGLR+VISFEEQVAGIR+YNELSYR	AANYGISTAALR+AVFEHNLLSASK+DAATVLVGIPLETGQK+ELLPQWDR+FHLANIYER+IASQMITEGR+MLATLFKDER+QILNDVGSELSKLPDDLSK+RSELQEFEALLQDHQK+SELQEFEALLQDHQK+TVLTNTGQELIDGLR+VISFEEQVAGIR+YNELSYR	n[Acetyl]AANYGISTAALR;IASQM[Oxidation]ITEGR	31	31	0	0.00157888	0.00490786	0.00825677
44	1	E1JHQ1	E1JHQ1_DROME	Glutamine synthetase OS=Drosophila melanogaster GN=Gs1 PE=1 SV=1	1	29.1	399	2	P20477|GLNA1_DROME	a	1	E1JHQ1	7	7	7	AIEEAIEK+LETSSIDKFSWGVANR+NLETPANR+RPSSNCDPYAVCNAIVR+SQFLANSPNTALDK+VLDKVPSSVEDLPDWQYDGSSTYQAHGENSDTTLKPR+VQATYLWIDGTGENIR	AIEEAIEK+LETSSIDKFSWGVANR+NLETPANR+RPSSNCDPYAVCNAIVR+SQFLANSPNTALDK+VLDKVPSSVEDLPDWQYDGSSTYQAHGENSDTTLKPR+VQATYLWIDGTGENIR	RPSSNC[Carbamidomethyl]DPYAVC[Carbamidomethyl]NAIVR	11	11	0	0.000371662	0.00214554	0.00382833
45	1	E1JHR5	E1JHR5_DROME	Enolase, isoform F OS=Drosophila melanogaster GN=Eno PE=1 SV=1	1	50.1	433	2	P15007|ENO_DROME	a	1	E1JHR5	16	16	16	AAVPSGASTGVHEALELRDNDKANYHGK+AKFGLDATAVGDEGGFAPNIQSNK+ANLDVVDQASIDNFMIKLDGTENK+EALNLISDAIAK+EIILPVPAFNVINGGSHAGNK+FGLDATAVGDEGGFAPNIQSNK+FGLDATAVGDEGGFAPNIQSNKEALNLISDAIAK+HIADLAGNK+HIADLAGNKEIILPVPAFNVINGGSHAGNK+IEEEIGAGVK+LAMQEFMILPTGATSFTEAMK+LANLYQEFIK+MGSEVYHHLK+SGETEDSFIGDLVVGLSTGQIK+SQWLPADKLANLYQEFIK+VNQIGTVTESIAAHLLAK	AAVPSGASTGVHEALELRDNDKANYHGK+AKFGLDATAVGDEGGFAPNIQSNK+ANLDVVDQASIDNFMIKLDGTENK+EALNLISDAIAK+EIILPVPAFNVINGGSHAGNK+FGLDATAVGDEGGFAPNIQSNK+FGLDATAVGDEGGFAPNIQSNKEALNLISDAIAK+HIADLAGNK+HIADLAGNKEIILPVPAFNVINGGSHAGNK+IEEEIGAGVK+LAMQEFMILPTGATSFTEAMK+LANLYQEFIK+MGSEVYHHLK+SGETEDSFIGDLVVGLSTGQIK+SQWLPADKLANLYQEFIK+VNQIGTVTESIAAHLLAK		17	17	0	0.00194071	0	0
46	1	E1JIH5	E1JIH5_DROME	Mediator of RNA polymerase II transcription subunit 6 OS=Drosophila melanogaster GN=MED6 PE=1 SV=1	1	17.3	249	2	Q8MSX2|MED6_DROME	a	1	E1JIH5	3	3	3	APDLANVINSR+ILNTVVNLQSAFEEASSYAR+QRVDMLLAELLR	APDLANVINSR+ILNTVVNLQSAFEEASSYAR+QRVDMLLAELLR		3	3	0	0.000595555	0	0
47	1	E1JIV0	E1JIV0_DROME	CG5902, isoform C OS=Drosophila melanogaster GN=anon-WO0118547.372 PE=1 SV=1	1	16.5	243	2	Q9VCF0|Y5902_DROME	a	1	E1JIV0	3	3	3	AAITPETR+IEFLTER+TATYLPQVATEQGWDQLQTIDSLLR	AAITPETR+IEFLTER+TATYLPQVATEQGWDQLQTIDSLLR		6	6	0	0.00122052	0	0
48	1	E1JJM0	E1JJM0_DROME	FI20063p1 OS=Drosophila melanogaster GN=Imp PE=1 SV=1	1	5.1	580	6	M9NF14|M9NF14_DROME;Q0KHU2|Q0KHU2_DROME;Q8IGK4|Q8IGK4_DROME;Q8IR99|Q8IR99_DROME;Q9VZ69|Q9VZ69_DROME	a	1	E1JJM0	2	2	2	IAPLDADKPLDQQTER+KVTIVGTPEGQWK	IAPLDADKPLDQQTER+KVTIVGTPEGQWK		3	3	0	8.5226e-05	0	0.00105345
49	1	E2QD65	E2QD65_DROME	Ribosomal protein S19a, isoform C OS=Drosophila melanogaster GN=RpS19a PE=1 SV=1	1	16.7	156	2	P39018|RS19A_DROME	a	1	E2QD65	3	3	3	DIDQHAVTK+IANQIVFK+QTGPIVISK	DIDQHAVTK+IANQIVFK+QTGPIVISK		6	6	0.00125931	0.000633732	0	0
50	1	E3CTI1	E3CTI1_DROME	Ubiquinone biosynthesis protein COQ4 homolog, mitochondrial OS=Drosophila melanogaster GN=CG32174-RC PE=2 SV=1	1	32.8	325	3	M9NDU8|M9NDU8_DROME;Q9VVG6|COQ4_DROME	a	1	E3CTI1	8	8	8	FLEDPKLAYLMTR+FLKDNQVTPDSR+HYLPWALENGKR+IEISPFQR+LAYLMTR+LFLGAGSSIAALLNPR+TKPLMPVYWEK+YLETLPPDTFGAAYVK	FLEDPKLAYLMTR+FLKDNQVTPDSR+HYLPWALENGKR+IEISPFQR+LAYLMTR+LFLGAGSSIAALLNPR+TKPLMPVYWEK+YLETLPPDTFGAAYVK		15	15	0.00226676	0	0	0
51	1	E4NKL2	E4NKL2_DROME	AT09325p (Fragment) OS=Drosophila melanogaster GN=CG4365-RC PE=2 SV=1	1	33.6	360	5	H1UUD4|H1UUD4_DROME;Q8IPU3|Q8IPU3_DROME;Q9I7P8|Q9I7P8_DROME;Q9VPB3|Q9VPB3_DROME	a	1	E4NKL2	7	7	7	EAAVVDPVEPELVIK+HAGGATDPVVTMGK+HVEPDNEVIQQR+ILPALQDNYMYLIVDTK+SWNPFMR+TVQEQQLTLSK+VQQDDTFTIGGLHVK	EAAVVDPVEPELVIK+HAGGATDPVVTMGK+HVEPDNEVIQQR+ILPALQDNYMYLIVDTK+SWNPFMR+TVQEQQLTLSK+VQQDDTFTIGGLHVK		12	12	0.000136426	0.00151039	0	0
52	1	E4NKM3	E4NKM3_DROME	Aspartate aminotransferase (Fragment) OS=Drosophila melanogaster GN=Got2-RA PE=2 SV=1	1	22.9	432	5	H5V866|H5V866_DROME;Q8IPY3|Q8IPY3_DROME;Q8T0M9|Q8T0M9_DROME;Q9VQ61|Q9VQ61_DROME	a	1	E4NKM3	7	7	7	AIELALGK+GLYSNPPVHGAR+HNVTAQSISGTGALR+IAAEILNNEDLR+LIKDHSVYLTNDGR+NVEYLAESIHK+SLDKEYATIIGIPEFYNK	AIELALGK+GLYSNPPVHGAR+HNVTAQSISGTGALR+IAAEILNNEDLR+LIKDHSVYLTNDGR+NVEYLAESIHK+SLDKEYATIIGIPEFYNK		9	9	0	0	0	0.0063646
53	1	F3YDB2	F3YDB2_DROME	LD35750p OS=Drosophila melanogaster GN=eIF-2beta-RA PE=2 SV=1	1	19.6	312	2	P41375|IF2B_DROME	a	1	F3YDB2	7	7	7	EYVTCHTCR+FVMRPPQVLR+MDAEDGFDPTLLK+MDAEDGFDPTLLKK+QIENVLR+SGFQAVTGKR+TSFANFMDIAK	EYVTCHTCR+FVMRPPQVLR+MDAEDGFDPTLLK+MDAEDGFDPTLLKK+QIENVLR+SGFQAVTGKR+TSFANFMDIAK	EYVTC[Carbamidomethyl]HTC[Carbamidomethyl]R;n[Acetyl]MDAEDGFDPTLLK;n[Acetyl]MDAEDGFDPTLLKK	7	7	0	0	0	0.00685418
54	1	G3KKP7	G3KKP7_DROME	CG12262-PA OS=Drosophila melanogaster GN=CG12262 PE=3 SV=1	1	45.3	419	2	Q9VSA3|ACADM_DROME	a	1	G3KKP7	19	19	19	AFTGFIVER+AFTGFIVERDSPGLTPGRK+CLDEALK+DSPGLTPGRK+EEIIPVAAQYDK+ENVLIGEGAGFK+GITFEDVR+GITFEDVRVPK+IAMGTFDK+IASDAVQIFGGNGFNSEYPVEK+IYQIYEGTSQIQR+KFTREEIIPVAAQYDK+KGDEWVINGQK+LLEEPLVAAYCVTEPGAGSDVSGIK+LSAWEIDQGRR+NSYYASIAK+SGEYPWPIIK+SGEYPWPIIKK+TRPPVAAGAVGLAQR	AFTGFIVER+AFTGFIVERDSPGLTPGRK+CLDEALK+DSPGLTPGRK+EEIIPVAAQYDK+ENVLIGEGAGFK+GITFEDVR+GITFEDVRVPK+IAMGTFDK+IASDAVQIFGGNGFNSEYPVEK+IYQIYEGTSQIQR+KFTREEIIPVAAQYDK+KGDEWVINGQK+LLEEPLVAAYCVTEPGAGSDVSGIK+LSAWEIDQGRR+NSYYASIAK+SGEYPWPIIK+SGEYPWPIIKK+TRPPVAAGAVGLAQR	C[Carbamidomethyl]LDEALK;LLEEPLVAAYC[Carbamidomethyl]VTEPGAGSDVSGIK	28	28	0	0.000117974	0	0.0196862
55	1	G3M3A2	G3M3A2_DROME	Ribosomal protein S3, isoform B OS=Drosophila melanogaster GN=RpS3 PE=1 SV=1	1	12.6	246	3	Q06559|RS3_DROME;Q29QY2|Q29QY2_DROME	a	1	G3M3A2	3	3	3	AELNEFLTR+ELAEDGYSGVEVR+GCEVVVSGK	AELNEFLTR+ELAEDGYSGVEVR+GCEVVVSGK	GC[Carbamidomethyl]EVVVSGK	3	3	0	0.000602818	0	0
56	1	H1ZYE3	H1ZYE3_DROME	RPS6-p70-protein kinase (Fragment) OS=Drosophila melanogaster GN=S6k PE=3 SV=1	1	7.3	395	3	P91656|P91656_DROME;Q94533|Q94533_DROME	a	1	H1ZYE3	2	2	2	LGSGPEDAAAVQIHPFFK+SEDDVSQFDTR	LGSGPEDAAAVQIHPFFK+SEDDVSQFDTR		5	5	0	0.000250284	0.00144485	0.000773419
57	1	I1V501	I1V501_DROME	Histone deacetylase OS=Drosophila melanogaster GN=Rpd3 PE=3 SV=1	1	19.8	521	2	Q94517|HDAC1_DROME	a	1	I1V501	7	7	7	FHSDEYVR+LGCFNLTVK+LHISPSNMTNQNTSEYLEK+SIRPDNMSEYNK+YGEYFPGTGDLR+YNLPFLMVGGGGYTIR+YYAVNIPLRDGMDDDAYESIFVPIISK	FHSDEYVR+LGCFNLTVK+LHISPSNMTNQNTSEYLEK+SIRPDNMSEYNK+YGEYFPGTGDLR+YNLPFLMVGGGGYTIR+YYAVNIPLRDGMDDDAYESIFVPIISK	LGC[Carbamidomethyl]FNLTVK;LHISPSNM[Oxidation]TNQNTSEYLEK;SIRPDNM[Oxidation]SEYNK;YYAVNIPLRDGM[Oxidation]DDDAYESIFVPIISK	22	22	0.000377069	0.000948773	0.00273855	0.00175912
58	1	L7EEF1	L7EEF1_DROME	Eukaryotic initiation factor 4B, isoform F OS=Drosophila melanogaster GN=eIF4B PE=1 SV=1	1	22.1	392	4	Q7PLL1|Q7PLL1_DROME;Q7PLL3|Q7PLL3_DROME;Q8SYL3|Q8SYL3_DROME	a	1	L7EEF1	6	6	6	EETSKVEEERPK+GFGYVELENREDLIHVLSLPDPSIK+IELSNENDQQSR+QGGTSSLNVFGSAKPVDTAAR+TNQDYKESDKINK+YSREETSKVEEERPK	EETSKVEEERPK+GFGYVELENREDLIHVLSLPDPSIK+IELSNENDQQSR+QGGTSSLNVFGSAKPVDTAAR+TNQDYKESDKINK+YSREETSKVEEERPK		10	10	0.000626444	0.000630498	0	0
59	1	M9MRQ9	M9MRQ9_DROME	Succinate--CoA ligase [ADP/GDP-forming] subunit alpha, mitochondrial OS=Drosophila melanogaster GN=Scsalpha PE=3 SV=1	1	26.8	328	2	Q94522|SUCA_DROME	a	1	M9MRQ9	6	6	6	AADYLTEYNSGIK+AKPVVSFIAGVSAPPGR+GIILIGEIGGVAEEK+KGGTQHLGLPVFASVAEAK+QGTFHSQQALEYGTK+VICQGFTGK	AADYLTEYNSGIK+AKPVVSFIAGVSAPPGR+GIILIGEIGGVAEEK+KGGTQHLGLPVFASVAEAK+QGTFHSQQALEYGTK+VICQGFTGK	VIC[Carbamidomethyl]QGFTGK	7	7	0	0.00105493	0	0
60	1	M9PB84	M9PB84_DROME	Ribosomal protein S2, isoform B OS=Drosophila melanogaster GN=RpS2 PE=3 SV=1	1	55.8	267	2	P31009|RS2_DROME	a	1	M9PB84	14	14	14	AFVAIGDNNGHIGLGVK+ATYAAIAK+EDSKEWVPVTK+EFEIIDFFLGSSLK+EFEIIDFFLGSSLKDEVLK+EMPLGSTPYQAYSDFLSKPTPR+EWVPVTK+GSTGTLGNFAK+GTGIVSAPVPK+IGKPHTVPCK+KLLTMAGIEDCYTSAR+LLTMAGIEDCYTSAR+SLEEIYLYSLPIK+TYAYLTPDLWK	AFVAIGDNNGHIGLGVK+ATYAAIAK+EDSKEWVPVTK+EFEIIDFFLGSSLK+EFEIIDFFLGSSLKDEVLK+EMPLGSTPYQAYSDFLSKPTPR+EWVPVTK+GSTGTLGNFAK+GTGIVSAPVPK+IGKPHTVPCK+KLLTMAGIEDCYTSAR+LLTMAGIEDCYTSAR+SLEEIYLYSLPIK+TYAYLTPDLWK	EM[Oxidation]PLGSTPYQAYSDFLSKPTPR;IGKPHTVPC[Carbamidomethyl]K;KLLTMAGIEDC[Carbamidomethyl]YTSAR;KLLTM[Oxidation]AGIEDC[Carbamidomethyl]YTSAR;LLTMAGIEDC[Carbamidomethyl]YTSAR;LLTM[Oxidation]AGIEDC[Carbamidomethyl]YTSAR	68	68	0.00625411	0.00629459	0	0
61	1	M9PB90	M9PB90_DROME	Cullin-associated and neddylation-dissociated 1, isoform B OS=Drosophila melanogaster GN=Cand1 PE=1 SV=1	1	3.3	1248	2	Q9VKY2|CAND1_DROME	a	1	M9PB90	3	3	3	ASHQYHQIANLLEK+FGEFLVPFHSTILK+LESLDILADLLSR	ASHQYHQIANLLEK+FGEFLVPFHSTILK+LESLDILADLLSR	n[Acetyl]ASHQYHQIANLLEK	4	4	0	0.000158433	0	0
62	1	M9PBN7	M9PBN7_DROME	Capping protein beta, isoform B OS=Drosophila melanogaster GN=cpb PE=4 SV=1	1	10.9	276	2	P48603|CAPZB_DROME	a	1	M9PBN7	2	2	2	NTLNEIYFGK+QQEQDANVSESSPHIANIGK	NTLNEIYFGK+QQEQDANVSESSPHIANIGK		4	4	0	0.000716392	0	0
63	1	M9PCB7	M9PCB7_DROME	Trailer hitch, isoform G OS=Drosophila melanogaster GN=tral PE=1 SV=1	1	9.8	643	8	M9PF14|M9PF14_DROME;M9PF20|M9PF20_DROME;M9PFB2|M9PFB2_DROME;M9PFF9|M9PFF9_DROME;M9PFG3|M9PFG3_DROME;M9PI44|M9PI44_DROME;Q9VTZ0|Q9VTZ0_DROME	a	1	M9PCB7	3	3	3	AANNAAGHGSNATDSSAPNATTATTK+GGGSGTDFYNQQR+GGNGGSGGGGGNGGGNNPAWNMHR	AANNAAGHGSNATDSSAPNATTATTK+GGGSGTDFYNQQR+GGNGGSGGGGGNGGGNNPAWNMHR		4	4	0.000152763	0.000153751	0	0
64	1	M9PCC1	M9PCC1_DROME	Receptor of activated protein kinase C 1, isoform C OS=Drosophila melanogaster GN=Rack1 PE=4 SV=1	1	13.2	318	2	O18640|GBLP_DROME	a	1	M9PCC1	3	3	3	ALLWDLNDGK+FSPNHSNPIIVSCGWDR+TVEELRPEVVSPTSK	ALLWDLNDGK+FSPNHSNPIIVSCGWDR+TVEELRPEVVSPTSK	FSPNHSNPIIVSC[Carbamidomethyl]GWDR	4	4	0	0.000621775	0	0
65	1	M9PCE0	M9PCE0_DROME	Phosphoglycerate kinase OS=Drosophila melanogaster GN=Pgk PE=3 SV=1	1	70.4	415	2	Q01604|PGK_DROME	a	1	M9PCE0	25	25	25	AAGLLLNK+AHSSMMGDGFEQR+AKLIVWNGPPGVFEFPNFANGTK+FAENAAVSEATVEAGIPDGHMGLDVGPK+FYVEEEGK+FYVEEEGKGLDASGGK+IGGSLFDEEGSK+IGGSLFDEEGSKIVEK+IVAALDSIK+LGDVYVNDAFGTAHR+LIVWNGPPGVFEFPNFANGTK+LSIENLDLAGK+LSIENLDLAGKR+NGTVSIIGGGDTASCCAK+NNVQLHLPVDFVCGDK+SIMDGVVAATK+SVVLMSHLGRPDGNK+SVVLMSHLGRPDGNKNIK+TLPGVAALTSA+TRELFAAPIAR+VDFNVPIK+VDFNVPIKEGK+WNTEALVSHVSTGGGASLELLEGK+YFSQALDKPPNPFLAILGGAK+YTLAPVAAELK	AAGLLLNK+AHSSMMGDGFEQR+AKLIVWNGPPGVFEFPNFANGTK+FAENAAVSEATVEAGIPDGHMGLDVGPK+FYVEEEGK+FYVEEEGKGLDASGGK+IGGSLFDEEGSK+IGGSLFDEEGSKIVEK+IVAALDSIK+LGDVYVNDAFGTAHR+LIVWNGPPGVFEFPNFANGTK+LSIENLDLAGK+LSIENLDLAGKR+NGTVSIIGGGDTASCCAK+NNVQLHLPVDFVCGDK+SIMDGVVAATK+SVVLMSHLGRPDGNK+SVVLMSHLGRPDGNKNIK+TLPGVAALTSA+TRELFAAPIAR+VDFNVPIK+VDFNVPIKEGK+WNTEALVSHVSTGGGASLELLEGK+YFSQALDKPPNPFLAILGGAK+YTLAPVAAELK	AHSSMM[Oxidation]GDGFEQR;AHSSM[Oxidation]MGDGFEQR;AHSSM[Oxidation]M[Oxidation]GDGFEQR;NGTVSIIGGGDTASC[Carbamidomethyl]C[Carbamidomethyl]AK;NNVQLHLPVDFVC[Carbamidomethyl]GDK;SIM[Oxidation]DGVVAATK;SVVLM[Oxidation]SHLGRPDGNK	67	67	0.00260359	0.00512177	0.000687607	0.000736146
66	1	M9PCM4	M9PCM4_DROME	Transcription factor IIB, isoform B OS=Drosophila melanogaster GN=TfIIB PE=4 SV=1	1	17.5	315	2	P29052|TF2B_DROME	a	1	M9PCM4	2	2	2	SPISVAAAAIYMASQASEHKR+VGGPENPLLSGGDLSTIIGPGTGSASFDAFGAPK	SPISVAAAAIYMASQASEHKR+VGGPENPLLSGGDLSTIIGPGTGSASFDAFGAPK		2	2	0.00031183	0	0	0
67	1	M9PD75	M9PD75_DROME	Porin, isoform D OS=Drosophila melanogaster GN=porin PE=4 SV=1	1	82.3	282	2	Q94920|VDAC_DROME	a	1	M9PD75	26	26	26	ADSDVNIDLK+AKVNNASQVGLGYQQK+APPSYSDLGK+DFVLHTAVNDGQEFSGSIFQR+DGVTLTLSTLVDGK+DGVTLTLSTLVDGKNFNAGGHK+DYGLTLTEK+FKVAYGHENVK+GYNFGLWK+IGVGLELEA+LRDGVTLTLSTLVDGK+LRDGVTLTLSTLVDGKNFNAGGHK+LSLEGNFAPQSGNK+LSLEGNFAPQSGNKNGK+LTTNNFALGYTTK+TKTSSGIEFNTAGHSNQESGK+TSDKLDVGVQLSWASGTSNTK+TSSGIEFNTAGHSNQESGK+TSSGIEFNTAGHSNQESGKVFGSLETK+VAYGHENVK+VAYGHENVKADSDVNIDLK+VFGSLETK+VKDYGLTLTEK+VNNASQVGLGYQQK+WNTDNTLFTEVA…	ADSDVNIDLK+AKVNNASQVGLGYQQK+APPSYSDLGK+DFVLHTAVNDGQEFSGSIFQR+DGVTLTLSTLVDGK+DGVTLTLSTLVDGKNFNAGGHK+DYGLTLTEK+FKVAYGHENVK+GYNFGLWK+IGVGLELEA+LRDGVTLTLSTLVDGK+LRDGVTLTLSTLVDGKNFNAGGHK+LSLEGNFAPQSGNK+LSLEGNFAPQSGNKNGK+LTTNNFALGYTTK+TKTSSGIEFNTAGHSNQESGK+TSDKLDVGVQLSWASGTSNTK+TSSGIEFNTAGHSNQESGK+TSSGIEFNTAGHSNQESGKVFGSLETK+VAYGHENVK+VAYGHENVKADSDVNIDLK+VFGSLETK+VKDYGLTLTEK+VNNASQVGLGYQQK+WNTDNTLFTEVA…		98	98	0.0116687	0.00543391	0	0
68	1	M9PGG4	M9PGG4_DROME	Armadillo, isoform F OS=Drosophila melanogaster GN=arm PE=4 SV=1	1	2	843	2	P18824|ARM_DROME	a	1	M9PGG4	2	2	2	LLWTTSR+LVQNCLWTLR	LLWTTSR+LVQNCLWTLR	LVQNC[Carbamidomethyl]LWTLR	10	10	0.0002913	0.000234548	0.000338502	0
69	1	M9PIG8	M9PIG8_DROME	Regulatory particle non-ATPase 10, isoform B OS=Drosophila melanogaster GN=Rpn10 PE=4 SV=1	1	7.6	396	2	P55035|PSMD4_DROME	a	1	M9PIG8	2	2	2	DGTGSHLVSVPR+IVVFVGSPINHEEGDLVK	DGTGSHLVSVPR+IVVFVGSPINHEEGDLVK		4	4	0	0.000249652	0.000720598	0.000771466
70	1	M9PIM0	M9PIM0_DROME	Ribosomal protein L10, isoform E OS=Drosophila melanogaster GN=RpL10 PE=4 SV=1	1	17.9	218	2	O61231|RL10_DROME	a	1	M9PIM0	4	4	4	AQVIEALRR+GAFGKPQGTVAR+IGQPIMSVR+MLSCAGADR	AQVIEALRR+GAFGKPQGTVAR+IGQPIMSVR+MLSCAGADR	IGQPIM[Oxidation]SVR;M[Oxidation]LSC[Carbamidomethyl]AGADR	6	6	0.00135174	0	0	0
71	1	M9PJP0	M9PJP0_DROME	Nipsnap, isoform F OS=Drosophila melanogaster GN=Nipsnap PE=4 SV=2	1	56	273	2	Q9VXK0|NIPSN_DROME	a	1	M9PJP0	12	12	12	EDLWNDPEYLSLMQER+HLQYLLAFSYWPQIASR+IDQAKEDLWNDPEYLSLMQER+KHNNEAFAGFFSQIGR+LTPGTMIEWGNNWAR+LYNVHHIWCYK+MLSDKEIIYALHTHNVRPDSMGSYLNNYK+SPGWDECVAYTVPLIR+TTVALINEK+TTVALINEKK+VLAPTEFSPSQ+YTGGFEK	EDLWNDPEYLSLMQER+HLQYLLAFSYWPQIASR+IDQAKEDLWNDPEYLSLMQER+KHNNEAFAGFFSQIGR+LTPGTMIEWGNNWAR+LYNVHHIWCYK+MLSDKEIIYALHTHNVRPDSMGSYLNNYK+SPGWDECVAYTVPLIR+TTVALINEK+TTVALINEKK+VLAPTEFSPSQ+YTGGFEK	IDQAKEDLWNDPEYLSLM[Oxidation]QER;LYNVHHIWC[Carbamidomethyl]YK;M[Oxidation]LSDKEIIYALHTHNVRPDSMGSYLNNYK;SPGWDEC[Carbamidomethyl]VAYTVPLIR	21	21	0.00377794	0	0	0
72	1	N0A733	N0A733_DROME	FI20803p1 OS=Drosophila melanogaster GN=CSN7-RA PE=2 SV=1	1	21.2	278	2	Q9V4S8|CSN7_DROME	a	1	N0A733	3	3	3	HLEDIIIEAIYADIIHGK+QALEAPNVFVFGELLAEPSVLQLK+SIPYALLLSELEIDNVR	HLEDIIIEAIYADIIHGK+QALEAPNVFVFGELLAEPSVLQLK+SIPYALLLSELEIDNVR		3	3	0	0.000533429	0	0
73	1	O01382	DRICE_DROME	Caspase OS=Drosophila melanogaster GN=Drice PE=1 SV=2	1	9.4	339	1		a	1	O01382	3	3	2	AGTNVDCENLTR+LDGGVTMQR+LFFIQACQGDR	AGTNVDCENLTR+LDGGVTMQR	AGTNVDC[Carbamidomethyl]ENLTR;LFFIQAC[Carbamidomethyl]QGDR	5	4	0.00049672	0.000145814	0	0
74	1	O01666	ATPG_DROME	ATP synthase subunit gamma, mitochondrial OS=Drosophila melanogaster GN=ATPsyngamma PE=2 SV=2	1	62.3	297	1		a	1	O01666	22	22	22	AARPYGIGAQQFFEK+AARPYGIGAQQFFEKTEIQPDEKAEPK+ELIEIISGAAALT+GELAQDEANTK+GLCGAVHTGVAR+IANEVLQTGYDYTEGK+IANEVLQTGYDYTEGKIVYNR+KLLIAVTSDR+LAVYDSLDSDVVK+LIRGELAQDEANTK+LLIAVTSDR+LPPTFLDASK+LTLTFNR+MTAMDNASK+NAGEMIDKLTLTFNR+NILMVANEVGR+NILMVANEVGRLPPTFLDASK+SVVSYQCSTLPIFSGSTVEK+SVVSYQCSTLPIFSGSTVEKSEK+TEIQPDEK+TEIQPDEKAEPK+VFCVGDK	AARPYGIGAQQFFEK+AARPYGIGAQQFFEKTEIQPDEKAEPK+ELIEIISGAAALT+GELAQDEANTK+GLCGAVHTGVAR+IANEVLQTGYDYTEGK+IANEVLQTGYDYTEGKIVYNR+KLLIAVTSDR+LAVYDSLDSDVVK+LIRGELAQDEANTK+LLIAVTSDR+LPPTFLDASK+LTLTFNR+MTAMDNASK+NAGEMIDKLTLTFNR+NILMVANEVGR+NILMVANEVGRLPPTFLDASK+SVVSYQCSTLPIFSGSTVEK+SVVSYQCSTLPIFSGSTVEKSEK+TEIQPDEK+TEIQPDEKAEPK+VFCVGDK	GLC[Carbamidomethyl]GAVHTGVAR;NAGEM[Oxidation]IDKLTLTFNR;SVVSYQC[Carbamidomethyl]STLPIFSGSTVEK;SVVSYQC[Carbamidomethyl]STLPIFSGSTVEKSEK;VFC[Carbamidomethyl]VGDK	77	77	0.00512629	0.00765599	0	0
75	1	O02002	CASP1_DROME	Caspase-1 OS=Drosophila melanogaster GN=Dcp-1 PE=1 SV=1	1	18.9	323	1		a	1	O02002	6	6	5	GVTETDGESSTSYK+KYDLLTLLTFVNQR+LFFIQACQGDR+TGTNVDAQELK+TGTNVDAQELKK+YASEYNMSHK	GVTETDGESSTSYK+KYDLLTLLTFVNQR+TGTNVDAQELK+TGTNVDAQELKK+YASEYNMSHK	LFFIQAC[Carbamidomethyl]QGDR	7	6	0.0006951	0.000306075	0	0
76	1	O18373	SPS1_DROME	Selenide, water dikinase OS=Drosophila melanogaster GN=SelD PE=2 SV=1	1	34.2	398	1		a	1	O18373	11	11	11	DVSFVIHNLPVIAK+IGIGLDCSVIPLR+IKLVVSEEDVR+IKLVVSEEDVRK+LVSALQQDYSAQDQEPQFLNVAIPR+LVVSEEDVR+LVVSEEDVRK+RPFDPTAHDLDASFR+SYAADVLNSAHLELHGGGDAELR+VIEVPAKD+YNAHGATDITGFGLLGHAQTLAAHQK	DVSFVIHNLPVIAK+IGIGLDCSVIPLR+IKLVVSEEDVR+IKLVVSEEDVRK+LVSALQQDYSAQDQEPQFLNVAIPR+LVVSEEDVR+LVVSEEDVRK+RPFDPTAHDLDASFR+SYAADVLNSAHLELHGGGDAELR+VIEVPAKD+YNAHGATDITGFGLLGHAQTLAAHQK	IGIGLDC[Carbamidomethyl]SVIPLR;n[Acetyl]SYAADVLNSAHLELHGGGDAELR	19	19	0	0.00161458	0.00143395	0.00307036
77	1	O46082	O46082_DROME	EG:63B12.2 protein OS=Drosophila melanogaster GN=mRpL16 PE=4 SV=2	1	11.9	254	2	Q9W547|Q9W547_DROME	a	1	O46082	3	3	3	GAIDHYVTPIK+VIVEIAGK+VPAPWQPITK	GAIDHYVTPIK+VIVEIAGK+VPAPWQPITK		3	3	0.000386718	0.000194611	0	0
78	1	O62619	KPYK_DROME	Pyruvate kinase OS=Drosophila melanogaster GN=PyK PE=2 SV=2	1	9	533	1		a	1	O62619	3	3	3	GDLGIEIPAEK+IENQQGMHNLDEIIEAGDGIMVAR+VFVDDGLISLIVR	GDLGIEIPAEK+IENQQGMHNLDEIIEAGDGIMVAR+VFVDDGLISLIVR		14	14	0.000368579	0.000463706	0.00107076	0.00171952
79	1	O76863	O76863_DROME	EG:100G10.3 protein OS=Drosophila melanogaster GN=eIF2Bbeta PE=1 SV=1	1	26.4	352	1		a	1	O76863	6	6	6	AACGAYTVALAAK+ILQAALPQETVTSNIAR+LLTELYHPEDLEI+LVTQTSESNVSVDYSVPQHGLR+VGLVEGSYNITNK+VIIGTHSVLANGGLR	AACGAYTVALAAK+ILQAALPQETVTSNIAR+LLTELYHPEDLEI+LVTQTSESNVSVDYSVPQHGLR+VGLVEGSYNITNK+VIIGTHSVLANGGLR	AAC[Carbamidomethyl]GAYTVALAAK	9	9	0	0.000702146	0.00243202	0.0008679
80	1	O76928	O76928_DROME	Carmine, isoform A OS=Drosophila melanogaster GN=cm PE=1 SV=1	1	13.5	415	1		a	1	O76928	5	5	5	LSGMPDLTLSFMNPR+SNVSTTLPSGQLSAVR+TIANTVTGK+TLSWDVGR+YTFDSVTK	LSGMPDLTLSFMNPR+SNVSTTLPSGQLSAVR+TIANTVTGK+TLSWDVGR+YTFDSVTK		5	5	0.000118345	0.000476444	0	0
81	1	O77263	TRMB_DROME	tRNA (guanine-N(7)-)-methyltransferase OS=Drosophila melanogaster GN=CG4045 PE=2 SV=1	1	9.4	256	1		a	1	O77263	2	2	2	LTEEEANADPITPK+LYQSSEEGAK	LTEEEANADPITPK+LYQSSEEGAK		4	4	0	0.000772361	0	0
82	1	O77477	O77477_DROME	CG4882, isoform A OS=Drosophila melanogaster GN=CG4882 PE=1 SV=1	1	9.1	406	1		a	1	O77477	3	3	3	EASLVPLIPSVLVK+QLDSQSVEER+SNAIQSLLENSVK	EASLVPLIPSVLVK+QLDSQSVEER+SNAIQSLLENSVK		5	5	0	0.000487006	0	0.000752465
83	1	O97111	O97111_DROME	LD29223p OS=Drosophila melanogaster GN=par-6 PE=1 SV=1	1	29.6	351	1		a	1	O97111	6	6	6	APSISIPHDFR+DNDLLPINNDDNFGR+INTTSATAASDTNLIEVK+KDDLNEYSGFGTMKPR+LVPGGLAESTGLLAVNDEVIEVNGIEVAGK+NLIGSILMGHTPVK	APSISIPHDFR+DNDLLPINNDDNFGR+INTTSATAASDTNLIEVK+KDDLNEYSGFGTMKPR+LVPGGLAESTGLLAVNDEVIEVNGIEVAGK+NLIGSILMGHTPVK	KDDLNEYSGFGTM[Oxidation]KPR;NLIGSILM[Oxidation]GHTPVK	8	8	0.000979465	0.000140829	0	0
84	1	P00698	LYSC_CHICK	Lysozyme C OS=Gallus gallus GN=LYZ PE=1 SV=1	1	75.5	147	1		a	1	P00698	12	12	12	CELAAAMK+CELAAAMKR+FESNFNTQATNR+GTDVQAWIR+GYSLGNWVCAAK+HGLDNYR+IVSDGNGMNAWVAWR+KIVSDGNGMNAWVAWR+NLCNIPCSALLSSDITASVNCAK+NLCNIPCSALLSSDITASVNCAKK+NTDGSTDYGILQINSR+WWCNDGR	CELAAAMK+CELAAAMKR+FESNFNTQATNR+GTDVQAWIR+GYSLGNWVCAAK+HGLDNYR+IVSDGNGMNAWVAWR+KIVSDGNGMNAWVAWR+NLCNIPCSALLSSDITASVNCAK+NLCNIPCSALLSSDITASVNCAKK+NTDGSTDYGILQINSR+WWCNDGR	C[Carbamidomethyl]ELAAAM[Oxidation]K;C[Carbamidomethyl]ELAAAMKR;C[Carbamidomethyl]ELAAAM[Oxidation]KR;GYSLGNWVC[Carbamidomethyl]AAK;IVSDGNGM[Oxidation]NAWVAWR;KIVSDGNGM[Oxidation]NAWVAWR;NLC[Carbamidomethyl]NIPC[Carbamidomethyl]SALLSSDITASVNC[Carbamidomethyl]AK;NLC[Carbamidomethyl]NIPC[Carbamidomethyl]SALLSSDITASVNC[Carbamidomethyl]AKK;WWC[Carbamidomethyl]NDGR	107	107	0.0143664	0.0154682	0.0213532	0.0145476
85	1	P00761	TRYP_PIG	Trypsin OS=Sus scrofa PE=1 SV=1	1	58.9	231	1		a	1	P00761	11	11	11	APVLSDSSCK+IITHPNFNGNTLDNDIMLIK+IITHPNFNGNTLDNDIMLIKLSSPATLNSR+LGEHNIDVLEGNEQFINAAK+LGEHNIDVLEGNEQFINAAKIITHPNFNGNTLDNDIMLIK+LSSPATLNSR+SCAAAGTECLISGWGNTK+SSGSSYPSLLQCLK+SSYPGQITGNMICVGFLEGGK+VATVSLPR+VCNYVNWIQQTIAAN	APVLSDSSCK+IITHPNFNGNTLDNDIMLIK+IITHPNFNGNTLDNDIMLIKLSSPATLNSR+LGEHNIDVLEGNEQFINAAK+LGEHNIDVLEGNEQFINAAKIITHPNFNGNTLDNDIMLIK+LSSPATLNSR+SCAAAGTECLISGWGNTK+SSGSSYPSLLQCLK+SSYPGQITGNMICVGFLEGGK+VATVSLPR+VCNYVNWIQQTIAAN	APVLSDSSC[Carbamidomethyl]K;IITHPNFNGNTLDNDIM[Oxidation]LIK;IITHPNFNGNTLDNDIM[Oxidation]LIKLSSPATLNSR;LGEHNIDVLEGNEQFINAAKIITHPNFNGNTLDNDIM[Oxidation]LIK;SC[Carbamidomethyl]AAAGTEC[Carbamidomethyl]LISGWGNTK;SSGSSYPSLLQC[Carbamidomethyl]LK;SSYPGQITGNMIC[Carbamidomethyl]VGFLEGGK;VC[Carbamidomethyl]NYVNWIQQTIAAN	1420	1420	0.111834	0.14059	0.126002	0.178539
86	1	P02517	HSP26_DROME	Heat shock protein 26 OS=Drosophila melanogaster GN=Hsp26 PE=1 SV=2	1	95.7	208	2	X2JGG6|X2JGG6_DROME	a	1	P02517	16	16	16	AEQVVSQLSSDGVLTVSIPKPQAVEDK+ANESEVKGKENGAPNGKDK+DGFQVCMDVAQFKPSELNVK+EMANRNDIHWPATAHVGK+HEERQDDHGHIMR+IIQIQQVGPAHLNVK+NDIHWPATAHVGK+SINGCPCASPICPSSPAGQVLALRR+SLSTLLSLVDELQEPR+SPIYELGLGLHPHSR+VVDDSILVEGK+VVDDSILVEGKHEER+VVDDSILVEGKHEERQDDHGHIMR+YKVPDGYKAEQVVSQLSSDGVLTVSIPKPQAVEDK+YKVPDGYKAEQVVSQLSSDGVLTVSIPKPQAVEDKSK+YVLPLGTQQR	AEQVVSQLSSDGVLTVSIPKPQAVEDK+ANESEVKGKENGAPNGKDK+DGFQVCMDVAQFKPSELNVK+EMANRNDIHWPATAHVGK+HEERQDDHGHIMR+IIQIQQVGPAHLNVK+NDIHWPATAHVGK+SINGCPCASPICPSSPAGQVLALRR+SLSTLLSLVDELQEPR+SPIYELGLGLHPHSR+VVDDSILVEGK+VVDDSILVEGKHEER+VVDDSILVEGKHEERQDDHGHIMR+YKVPDGYKAEQVVSQLSSDGVLTVSIPKPQAVEDK+YKVPDGYKAEQVVSQLSSDGVLTVSIPKPQAVEDKSK+YVLPLGTQQR	DGFQVC[Carbamidomethyl]MDVAQFKPSELNVK;DGFQVC[Carbamidomethyl]M[Oxidation]DVAQFKPSELNVK;EM[Oxidation]ANRNDIHWPATAHVGK;SINGC[Carbamidomethyl]PC[Carbamidomethyl]ASPIC[Carbamidomethyl]PSSPAGQVLALRR;n[Acetyl]SLSTLLSLVDELQEPR;VVDDSILVEGKHEERQDDHGHIM[Oxidation]R	63	63	0.0120422	0.00285179	0	0
87	1	P02518	HSP27_DROME	Heat shock protein 27 OS=Drosophila melanogaster GN=Hsp27 PE=1 SV=2	1	72.8	213	2	X2JC82|X2JC82_DROME	a	1	P02518	18	18	18	APAPEAGDGKAENGSGEK+APAPEAGDGKAENGSGEKMETSK+ASGGPNALLPAVGK+DGFQVCMDVSQFKPNELTVK+ELDHDYR+GFDPNEVVSTVSSDGVLTLK+HEEREDGHGMIQR+IVQIQQTGPAHLSVK+LLLPNTLGLGR+LLLPNTLGLGRR+MSIIPLLHLAR+RASGGPNALLPAVGK+RLLLPNTLGLGR+RYSPYER+SIIPLLHLAR+VVDNTVVVEGK+VVDNTVVVEGKHEER+VVDNTVVVEGKHEEREDGHGMIQR	APAPEAGDGKAENGSGEK+APAPEAGDGKAENGSGEKMETSK+ASGGPNALLPAVGK+DGFQVCMDVSQFKPNELTVK+ELDHDYR+GFDPNEVVSTVSSDGVLTLK+HEEREDGHGMIQR+IVQIQQTGPAHLSVK+LLLPNTLGLGR+LLLPNTLGLGRR+MSIIPLLHLAR+RASGGPNALLPAVGK+RLLLPNTLGLGR+RYSPYER+SIIPLLHLAR+VVDNTVVVEGK+VVDNTVVVEGKHEER+VVDNTVVVEGKHEEREDGHGMIQR	APAPEAGDGKAENGSGEKM[Oxidation]ETSK;DGFQVC[Carbamidomethyl]MDVSQFKPNELTVK;HEEREDGHGM[Oxidation]IQR;n[Acetyl]MSIIPLLHLAR;n[Acetyl]SIIPLLHLAR;VVDNTVVVEGKHEEREDGHGM[Oxidation]IQR	65	65	0.0124512	0.00208864	0.0013397	0.00143428
88	1	P02662	CASA1_BOVIN	Alpha-S1-casein OS=Bos taurus GN=CSN1S1 PE=1 SV=2	1	40.2	214	1		a	1	P02662	10	10	10	EDVPSER+EGIHAQQKEPMIGVNQELAYFYPELFR+EPMIGVNQELAYFYPELFR+FFVAPFPEVFGK+FFVAPFPEVFGKEK+HIQKEDVPSER+HPIKHQGLPQEVLNENLLR+HQGLPQEVLNENLLR+LHSMKEGIHAQQK+YLGYLEQLLR	EDVPSER+EGIHAQQKEPMIGVNQELAYFYPELFR+EPMIGVNQELAYFYPELFR+FFVAPFPEVFGK+FFVAPFPEVFGKEK+HIQKEDVPSER+HPIKHQGLPQEVLNENLLR+HQGLPQEVLNENLLR+LHSMKEGIHAQQK+YLGYLEQLLR	EGIHAQQKEPM[Oxidation]IGVNQELAYFYPELFR;EPM[Oxidation]IGVNQELAYFYPELFR;LHSM[Oxidation]KEGIHAQQK	63	63	0.00550802	0.00531269	0.0146679	0.00713787
89	1	P02663	CASA2_BOVIN	Alpha-S2-casein OS=Bos taurus GN=CSN1S2 PE=1 SV=2	1	36.9	222	1		a	1	P02663	9	9	9	ALNEINQFYQK+AMKPWIQPK+FALPQYLK+ITVDDKHYQK+LTEEEKNRLNFLK+LTEEEKNRLNFLKK+NAVPITPTLNR+NMAINPSKENLCSTFCK+TKLTEEEKNR	ALNEINQFYQK+AMKPWIQPK+FALPQYLK+ITVDDKHYQK+LTEEEKNRLNFLK+LTEEEKNRLNFLKK+NAVPITPTLNR+NMAINPSKENLCSTFCK+TKLTEEEKNR	NM[Oxidation]AINPSKENLC[Carbamidomethyl]STFC[Carbamidomethyl]K	30	30	0.00199108	0.00222663	0.0102831	0.00412839
90	1	P02666	CASB_BOVIN	Beta-casein OS=Bos taurus GN=CSN2 PE=1 SV=2	1	14.7	224	1		a	1	P02666	3	3	3	AVPYPQR+DMPIQAFLLYQEPVLGPVR+DMPIQAFLLYQEPVLGPVRGPFPIIV	AVPYPQR+DMPIQAFLLYQEPVLGPVR+DMPIQAFLLYQEPVLGPVRGPFPIIV	DM[Oxidation]PIQAFLLYQEPVLGPVR;DM[Oxidation]PIQAFLLYQEPVLGPVRGPFPIIV	48	48	0.00372734	0.00507551	0.00636957	0.00409153
91	1	P02668	CASK_BOVIN	Kappa-casein OS=Bos taurus GN=CSN3 PE=1 SV=1	1	42.6	190	1		a	1	P02668	5	5	5	FFSDKIAK+SCQAQPTTMAR+SPAQILQWQVLSNTVPAK+YIPIQYVLSR+YPSYGLNYYQQKPVALINNQFLPYPYYAKPAAVR	FFSDKIAK+SCQAQPTTMAR+SPAQILQWQVLSNTVPAK+YIPIQYVLSR+YPSYGLNYYQQKPVALINNQFLPYPYYAKPAAVR	SC[Carbamidomethyl]QAQPTTMAR;SC[Carbamidomethyl]QAQPTTM[Oxidation]AR	28	28	0.00310189	0.00208131	0.00901127	0.0032158
92	1	P02754	LACB_BOVIN	Beta-lactoglobulin OS=Bos taurus GN=LGB PE=1 SV=3	1	51.7	178	1		a	1	P02754	6	6	6	IDALNENK+LSFNPTQLEEQCHI+TPEVDDEALEKFDK+VAGTWYSLAMAASDISLLDAQSAPLR+VLVLDTDYKK+VYVEELKPTPEGDLEILLQK	IDALNENK+LSFNPTQLEEQCHI+TPEVDDEALEKFDK+VAGTWYSLAMAASDISLLDAQSAPLR+VLVLDTDYKK+VYVEELKPTPEGDLEILLQK	LSFNPTQLEEQC[Carbamidomethyl]HI;VAGTWYSLAM[Oxidation]AASDISLLDAQSAPLR	27	27	0.00386284	0.00249932	0.00480939	0.0017163
93	1	P02769	ALBU_BOVIN	Serum albumin OS=Bos taurus GN=ALB PE=1 SV=4	1	25.7	607	1		a	1	P02769	15	15	15	CCTESLVNR+DAFLGSFLYEYSR+HLVDEPQNLIK+KVPQVSTPTLVEVSR+LGEYGFQNALIVR+LSQKFPK+LVNELTEFAK+LVVSTQTALA+QTALVELLK+RHPEYAVSVLLR+RPCFSALTPDETYVPK+SLHTLFGDELCK+VPQVSTPTLVEVSR+YICDNQDTISSK+YLYEIAR	CCTESLVNR+DAFLGSFLYEYSR+HLVDEPQNLIK+KVPQVSTPTLVEVSR+LGEYGFQNALIVR+LSQKFPK+LVNELTEFAK+LVVSTQTALA+QTALVELLK+RHPEYAVSVLLR+RPCFSALTPDETYVPK+SLHTLFGDELCK+VPQVSTPTLVEVSR+YICDNQDTISSK+YLYEIAR	C[Carbamidomethyl]C[Carbamidomethyl]TESLVNR;RPC[Carbamidomethyl]FSALTPDETYVPK;SLHTLFGDELC[Carbamidomethyl]K;YIC[Carbamidomethyl]DNQDTISSK	49	49	0.000970936	0.00171014	0.00564132	0.00201318
94	1	P02843	VIT1_DROME	Vitellogenin-1 OS=Drosophila melanogaster GN=Yp1 PE=1 SV=1	1	87	439	3	Q29QE3|Q29QE3_DROME;X2JD55|X2JD55_DROME	a	1	P02843	38	38	36	ATRYFAESVRPGNER+AYMGIDTAHDLEGDYILQVNPK+GAELLQQVYHLSQIHHNVEPNYVPSGIQVYVPKPNGDK+GDAEFVDAIHTSVYGMGTPIR+KLVQAYMQR+LENMNLER+LVQAYMQR+MDNSVNQALKPSQWLSGSQLEAIPALDDFTIER+MDNSVNQALKPSQWLSGSQLEAIPALDDFTIERLENMNLER+NGNQDYQDQSNEQR+NGNQDYQDQSNEQRK+NTLTGLAR+QKQNFGEDEVTIIVTGLPQTSETVK+QKQNFGEDEVTIIVTGLPQTSETVKK+QNFGEDEVTIIVTGLPQTSETVK+QNFGEDEVTIIVTGLPQTSETVKK+QSSYHGVHQAWNTNQDSK+QSSYHGVHQAWNTNQDSKDYQ+RAYMGIDTAHDL…	AYMGIDTAHDLEGDYILQVNPK+GAELLQQVYHLSQIHHNVEPNYVPSGIQVYVPKPNGDK+GDAEFVDAIHTSVYGMGTPIR+KLVQAYMQR+LENMNLER+LVQAYMQR+MDNSVNQALKPSQWLSGSQLEAIPALDDFTIER+MDNSVNQALKPSQWLSGSQLEAIPALDDFTIERLENMNLER+NGNQDYQDQSNEQR+NGNQDYQDQSNEQRK+NTLTGLAR+QKQNFGEDEVTIIVTGLPQTSETVK+QKQNFGEDEVTIIVTGLPQTSETVKK+QNFGEDEVTIIVTGLPQTSETVK+QNFGEDEVTIIVTGLPQTSETVKK+QSSYHGVHQAWNTNQDSK+QSSYHGVHQAWNTNQDSKDYQ+RAYMGIDTAHDLEGDYILQVNPK+RVTG…	AYM[Oxidation]GIDTAHDLEGDYILQVNPK;GDAEFVDAIHTSVYGM[Oxidation]GTPIR;KLVQAYM[Oxidation]QR;LENM[Oxidation]NLER;LVQAYM[Oxidation]QR;M[Oxidation]DNSVNQALKPSQWLSGSQLEAIPALDDFTIER;M[Oxidation]DNSVNQALKPSQWLSGSQLEAIPALDDFTIERLENMNLER;RAYM[Oxidation]GIDTAHDLEGDYILQVNPK;SGDVDFYPNGPAAGVPGASNVVEAAM[Oxidation]R;TVAPLNEM[Oxidation]IQR;WIVQM[Oxidation]VNELDMPFDTIHLIGQNVGAHVAGAAAQEFTR;WIVQM[Oxidation]VNELDM[Oxid…	626	582	0.0381498	0.0244913	0.0234993	0.00716989
95	1	P13060	EF2_DROME	Elongation factor 2 OS=Drosophila melanogaster GN=EF2 PE=1 SV=4	1	4	844	1		a	1	P13060	2	2	2	EGILADENLR+VTDGALVVVDCVSGVCVQTETVLR	EGILADENLR+VTDGALVVVDCVSGVCVQTETVLR	VTDGALVVVDC[Carbamidomethyl]VSGVC[Carbamidomethyl]VQTETVLR	3	3	0	5.85676e-05	0.000338101	0.000361968
96	1	P17704	RS17_DROME	40S ribosomal protein S17 OS=Drosophila melanogaster GN=RpS17 PE=1 SV=2	1	19.1	131	1		a	1	P17704	2	2	2	GLQLTQPNTNNFGR+IAGYVTHLMGR	GLQLTQPNTNNFGR+IAGYVTHLMGR		2	2	0	0.000754673	0	0
97	1	P20930	FILA_HUMAN	Filaggrin OS=Homo sapiens GN=FLG PE=1 SV=3	1	5.6	4061	1		a	1	P20930	11	11	11	ELKELLEKEFR+GSPHSSSSYHYQSEGTER+HAETSSGGQAASSQEQAR+HGSYGSADYDYGESGFR+HSGIGHGQASSAVR+KGYSPTHREEEYGK+LAQAYYESTR+NPDDPDMVDVFMDHLDIDHNK+QSESSHGWTGPSTGVR+SRHENTSQVPLQESR+STLLENIFAIINLFKQYSK	ELKELLEKEFR+GSPHSSSSYHYQSEGTER+HAETSSGGQAASSQEQAR+HGSYGSADYDYGESGFR+HSGIGHGQASSAVR+KGYSPTHREEEYGK+LAQAYYESTR+NPDDPDMVDVFMDHLDIDHNK+QSESSHGWTGPSTGVR+SRHENTSQVPLQESR+STLLENIFAIINLFKQYSK	n[Acetyl]STLLENIFAIINLFKQYSK	37	37	0.000133033	0.000219099	0.000562141	0
98	1	P21187	PABP_DROME	Polyadenylate-binding protein OS=Drosophila melanogaster GN=pAbp PE=1 SV=3	1	18.3	634	1		a	1	P21187	7	7	7	AIYDTFSAFGNILSCK+ALDTMNFDLVR+ASLYVGDLPQDVNESGLFDKFSSAGPVLSIR+GFGFVAFETTEAAEAAVQALNGK+IAFSPYGNITSAK+KAHLASQYMR+NLDDTIDDDRLR	AIYDTFSAFGNILSCK+ALDTMNFDLVR+ASLYVGDLPQDVNESGLFDKFSSAGPVLSIR+GFGFVAFETTEAAEAAVQALNGK+IAFSPYGNITSAK+KAHLASQYMR+NLDDTIDDDRLR	AIYDTFSAFGNILSC[Carbamidomethyl]K;n[Acetyl]ASLYVGDLPQDVNESGLFDKFSSAGPVLSIR;KAHLASQYM[Oxidation]R	16	16	0.00069719	0.000389835	0.00090018	0
99	1	P22769	PSA71_DROME	Proteasome subunit alpha type-7-1 OS=Drosophila melanogaster GN=Prosalpha4 PE=1 SV=2	1	49.4	249	1		a	1	P22769	11	11	11	ALLEVAQSGQNNLEVAIMENGKPLK+AVTIFSPDGHLLQVEYAQEAVR+AVTIFSPDGHLLQVEYAQEAVRK+EEEVANEHGAVK+GANCVVLGVEKK+IIEKEKEEELEK+IIEKEKEEELEKK+LNVEDPVTLEYITR+MLDTDVITDYVK+SVAQLQEDR+SYREEEVANEHGAVK	ALLEVAQSGQNNLEVAIMENGKPLK+AVTIFSPDGHLLQVEYAQEAVR+AVTIFSPDGHLLQVEYAQEAVRK+EEEVANEHGAVK+GANCVVLGVEKK+IIEKEKEEELEK+IIEKEKEEELEKK+LNVEDPVTLEYITR+MLDTDVITDYVK+SVAQLQEDR+SYREEEVANEHGAVK	ALLEVAQSGQNNLEVAIM[Oxidation]ENGKPLK;GANC[Carbamidomethyl]VVLGVEKK	25	25	0.00493104	0	0	0
100	1	P23128	DDX6_DROME	Putative ATP-dependent RNA helicase me31b OS=Drosophila melanogaster GN=me31B PE=1 SV=3	1	10.9	459	1		a	1	P23128	4	4	4	DPQILLFSATFPLTVK+ELLMGIFEK+GWERPSPIQEAAIPIALSGK+GWERPSPIQEAAIPIALSGKDVLAR	DPQILLFSATFPLTVK+ELLMGIFEK+GWERPSPIQEAAIPIALSGK+GWERPSPIQEAAIPIALSGKDVLAR		19	19	0.000535002	0.000861544	0.00124339	0.00266231
101	1	P32100	RL7_DROME	60S ribosomal protein L7 OS=Drosophila melanogaster GN=RpL7 PE=1 SV=2	1	60.3	252	2	X2J5G6|X2J5G6_DROME	a	1	P32100	21	21	21	AEKYQNEYIK+ANHYVNGGDFGNR+ANHYVNGGDFGNREDQINR+ATINMLR+IAEPYITWGYPNLK+KAAVIALR+KANHYVNGGDFGNREDQINR+KLPAVPESK+KRNQFYVPAEAK+KVLQLFR+LNTPTGGWR+NQFYVPAEAK+QAHQIQCVEDLVHEIFTVGPNFK+QINNGVFIK+QRVPITDNFVIER+QRVPITDNFVIERK+VPITDNFVIER+VPITDNFVIERK+YASNFLWPFK+YASNFLWPFKLNTPTGGWR+YQNEYIK	AEKYQNEYIK+ANHYVNGGDFGNR+ANHYVNGGDFGNREDQINR+ATINMLR+IAEPYITWGYPNLK+KAAVIALR+KANHYVNGGDFGNREDQINR+KLPAVPESK+KRNQFYVPAEAK+KVLQLFR+LNTPTGGWR+NQFYVPAEAK+QAHQIQCVEDLVHEIFTVGPNFK+QINNGVFIK+QRVPITDNFVIER+QRVPITDNFVIERK+VPITDNFVIER+VPITDNFVIERK+YASNFLWPFK+YASNFLWPFKLNTPTGGWR+YQNEYIK	ATINM[Oxidation]LR;QAHQIQC[Carbamidomethyl]VEDLVHEIFTVGPNFK	68	68	0.00799064	0.00529619	0	0
102	1	P32234	128UP_DROME	GTP-binding protein 128up OS=Drosophila melanogaster GN=128up PE=2 SV=2	1	10.1	368	1		a	1	P32234	3	3	3	GQLPDYNSPVVLHNER+ISAIESEMAR+VGFVGFPSVGK	GQLPDYNSPVVLHNER+ISAIESEMAR+VGFVGFPSVGK		3	3	0	0	0	0.00249049
103	1	P32392	ARP3_DROME	Actin-related protein 3 OS=Drosophila melanogaster GN=Arp3 PE=2 SV=3	1	31.6	418	1		a	1	P32392	9	9	9	APFNVDVGYER+EVGIPPEQSLETAK+HCYICPDIAK+ISENLSEGR+LGFAGNKEPQFIIPSAIAIK+NFSGVNTVTK+NITSFIQSLLR+RPLYNNIVLSGGSTMFK+TLTGIVVDSGDGVTHVIPVAEGYVIGSCIK	APFNVDVGYER+EVGIPPEQSLETAK+HCYICPDIAK+ISENLSEGR+LGFAGNKEPQFIIPSAIAIK+NFSGVNTVTK+NITSFIQSLLR+RPLYNNIVLSGGSTMFK+TLTGIVVDSGDGVTHVIPVAEGYVIGSCIK	HC[Carbamidomethyl]YIC[Carbamidomethyl]PDIAK;TLTGIVVDSGDGVTHVIPVAEGYVIGSC[Carbamidomethyl]IK	13	13	0.00117496	0.000354769	0	0
104	1	P35381	ATPA_DROME	ATP synthase subunit alpha, mitochondrial OS=Drosophila melanogaster GN=blw PE=1 SV=2	1	29.7	552	1		a	1	P35381	14	14	14	AVDSLVPIGR+DGAISEASDAK+EAYPGDVFYLHSR+EVAAFAQFGSDLDAATQQLLNR+GIRPAINVGLSVSR+HALIIYDDLSK+STVAQIVK+TALAIDTIINQK+TALAIDTIINQKR+TGAIVDVPVGDELLGR+TSEQALLDTIAK+VLSIGDGIAR+VSVREPMQTGIK+VVDALGNAIDGK	AVDSLVPIGR+DGAISEASDAK+EAYPGDVFYLHSR+EVAAFAQFGSDLDAATQQLLNR+GIRPAINVGLSVSR+HALIIYDDLSK+STVAQIVK+TALAIDTIINQK+TALAIDTIINQKR+TGAIVDVPVGDELLGR+TSEQALLDTIAK+VLSIGDGIAR+VSVREPMQTGIK+VVDALGNAIDGK	VSVREPM[Oxidation]QTGIK	59	59	0.00186844	0.00161188	0.00620341	0.00442755
105	1	P35527	K1C9_HUMAN	Keratin, type I cytoskeletal 9 OS=Homo sapiens GN=KRT9 PE=1 SV=3	1	75.9	623	1		a	1	P35527	61	61	60	DIENQYETQITQIEHEVSSSGQEVQSSAK+DIENQYETQITQIEHEVSSSGQEVQSSAKEVTQLR+DQIVDLTVGNNK+EEMSQLTGQNSGDVNVEINVAPGK+EEMSQLTGQNSGDVNVEINVAPGKDLTK+EIETYHNLLEGGQEDFESSGAGK+EIETYHNLLEGGQEDFESSGAGKIGLGGR+FEMEQNLR+FSSSGGGGGGGRFSSSSGYGGGSSR+FSSSSGYGGGSSR+GGGGSFGYSYGGGSGGGFSASSLGGGFGGGSR+GGSGGSHGGGSGFGGESGGSYGGGEEASGSGGGYGGGSGK+GGSGGSYGGGGSGGGYGGGSGSR+GPAAIQKNYSPYYNTIDDLKDQIVDLTVGNNK+GSRGGSGGSYGGGGSGGGYGGGSGSR+HGVQE…	DIENQYETQITQIEHEVSSSGQEVQSSAK+DIENQYETQITQIEHEVSSSGQEVQSSAKEVTQLR+DQIVDLTVGNNK+EEMSQLTGQNSGDVNVEINVAPGK+EEMSQLTGQNSGDVNVEINVAPGKDLTK+EIETYHNLLEGGQEDFESSGAGK+EIETYHNLLEGGQEDFESSGAGKIGLGGR+FEMEQNLR+FSSSGGGGGGGRFSSSSGYGGGSSR+FSSSSGYGGGSSR+GGGGSFGYSYGGGSGGGFSASSLGGGFGGGSR+GGSGGSHGGGSGFGGESGGSYGGGEEASGSGGGYGGGSGK+GGSGGSYGGGGSGGGYGGGSGSR+GPAAIQKNYSPYYNTIDDLKDQIVDLTVGNNK+GSRGGSGGSYGGGGSGGGYGGGSGSR+HGVQE…	FEM[Oxidation]EQNLR;IKFEM[Oxidation]EQNLR;KNHKEEM[Oxidation]SQLTGQNSGDVNVEINVAPGKDLTK;M[Oxidation]TLDDFR;NHKEEM[Oxidation]SQLTGQNSGDVNVEINVAPGK;NHKEEM[Oxidation]SQLTGQNSGDVNVEINVAPGKDLTK;QEIEC[Carbamidomethyl]QNQEYSLLLSIK;QGVDADINGLRQVLDNLTM[Oxidation]EK;QVLDNLTM[Oxidation]EK;QVLDNLTMEKSDLEMQYETLQEELM[Oxidation]ALK;QVLDNLTMEKSDLEM[Oxidation]QYETLQEELM[Oxidation]ALK;QVLDNLTM[Oxidation]EKSDLEMQYETL…	1458	1438	0.0482049	0.0586546	0.0191968	0.028754
106	1	P36951	HYI_DROME	Putative hydroxypyruvate isomerase OS=Drosophila melanogaster GN=Gip PE=2 SV=1	1	15.2	264	1		a	1	P36951	2	2	2	AVEIPYPEGETSDVVSAVK+ETGVVVSLVNLAFDKSDDQLR	AVEIPYPEGETSDVVSAVK+ETGVVVSLVNLAFDKSDDQLR		3	3	0.000558104	0	0	0
107	1	P46223	RL7A_DROME	60S ribosomal protein L7a OS=Drosophila melanogaster GN=RpL7A PE=1 SV=2	1	12.9	271	2	X2JCS6|X2JCS6_DROME	a	1	P46223	3	3	3	KKPSYVSAGTNTVTK+KVVNQLFEK+NFGIGQNVQPK	KKPSYVSAGTNTVTK+KVVNQLFEK+NFGIGQNVQPK		4	4	0	0.000364805	0.00210596	0
108	1	P50887	RL22_DROME	60S ribosomal protein L22 OS=Drosophila melanogaster GN=RpL22 PE=1 SV=2	1	16.4	299	1		a	1	P50887	2	2	2	AAAAAAKPAAAKPAAAKPAAASK+AAAPAAAAPAPAAAAPAVAKPAPKPK	AAAAAAKPAAAKPAAAKPAAASK+AAAPAAAAPAPAAAAPAVAKPAPKPK		3	3	0.000164258	0.000330643	0	0
109	1	P52295	IMA_DROME	Importin subunit alpha OS=Drosophila melanogaster GN=Pen PE=1 SV=2	1	32.8	522	1		a	1	P52295	10	10	10	EAAWAVTNTTTSGTPEQIVDLIEK+ILKPFIDLLDTKDPR+IQAVVDSDAVPR+LLQMDEPSIIVPALR+NINDEDLTSPLK+NKNPSPPFDQVKR+NPPIDLMIGHGIVPICIR+SMNLAEQAVWALGNIAGDGAAAR+SVGNIVTGTDQQTDVVIASGGLPR+VVQTGLSNLFALAEK	EAAWAVTNTTTSGTPEQIVDLIEK+ILKPFIDLLDTKDPR+IQAVVDSDAVPR+LLQMDEPSIIVPALR+NINDEDLTSPLK+NKNPSPPFDQVKR+NPPIDLMIGHGIVPICIR+SMNLAEQAVWALGNIAGDGAAAR+SVGNIVTGTDQQTDVVIASGGLPR+VVQTGLSNLFALAEK	NPPIDLMIGHGIVPIC[Carbamidomethyl]IR	27	27	0.0014113	0.000946956	0.00109332	0
110	1	P52304	POLO_DROME	Serine/threonine-protein kinase polo OS=Drosophila melanogaster GN=polo PE=1 SV=2	1	8.5	576	1		a	1	P52304	3	3	3	AGANNVNIESDQISR+FSTIVENGVSK+ILQGNLGDENTDPAAQPLFWISK	AGANNVNIESDQISR+FSTIVENGVSK+ILQGNLGDENTDPAAQPLFWISK		5	5	0.00042633	0	0	0
111	1	P54397	FKB39_DROME	39 kDa FK506-binding nuclear protein OS=Drosophila melanogaster GN=FK506-bp1 PE=1 SV=2	1	23	357	1		a	1	P54397	6	6	6	AIPQVALDLNFSK+FALGGGEVIK+IVDQVVGKGEEAK+LYLAAEKQEYIVATVTK+SFHISGVALDKGQEAK+VITCPPHMAYGAR	AIPQVALDLNFSK+FALGGGEVIK+IVDQVVGKGEEAK+LYLAAEKQEYIVATVTK+SFHISGVALDKGQEAK+VITCPPHMAYGAR	VITC[Carbamidomethyl]PPHMAYGAR	10	10	0.000137572	0.00124616	0	0
112	1	P55830	RS3A_DROME	40S ribosomal protein S3a OS=Drosophila melanogaster GN=RpS3A PE=1 SV=4	1	40.7	268	1		a	1	P55830	9	9	9	IYPLHDVYIR+LALDSIAKDIEK+LIAEDVQDR+MTDIITNEVSGADLK+SVEAVVSSEGAVIDRPEGYEPPVQEAV+VFEVSLADLQK+VFEVSLADLQKDIDPER+VVDPFSR+WQTLIEAIVEAK	IYPLHDVYIR+LALDSIAKDIEK+LIAEDVQDR+MTDIITNEVSGADLK+SVEAVVSSEGAVIDRPEGYEPPVQEAV+VFEVSLADLQK+VFEVSLADLQKDIDPER+VVDPFSR+WQTLIEAIVEAK		24	24	0.00164932	0.00276666	0	0
113	1	P82804	PYM_DROME	Partner of Y14 and mago OS=Drosophila melanogaster GN=Pym PE=1 SV=1	1	64.7	207	1		a	1	P82804	16	16	16	APAPGVLVMPPSTCPPPK+DGYVPQEEVPLYESK+EIEQIESR+IREIEQIESR+KLDKDQLDK+LDAAQEVVDPAK+QAGVPPGMCPLLAAESK+QAGVPPGMCPLLAAESKK+QIKDLESTPR+QIKDLESTPRS+STYLQSSEGK+STYLQSSEGKFIPATK+TLEDTLK+TLEDTLKLDAAQEVVDPAK+VKDGYVPQEEVPLYESK+VSQQQQQQQQQPSGSR	APAPGVLVMPPSTCPPPK+DGYVPQEEVPLYESK+EIEQIESR+IREIEQIESR+KLDKDQLDK+LDAAQEVVDPAK+QAGVPPGMCPLLAAESK+QAGVPPGMCPLLAAESKK+QIKDLESTPR+QIKDLESTPRS+STYLQSSEGK+STYLQSSEGKFIPATK+TLEDTLK+TLEDTLKLDAAQEVVDPAK+VKDGYVPQEEVPLYESK+VSQQQQQQQQQPSGSR	APAPGVLVMPPSTC[Carbamidomethyl]PPPK;APAPGVLVM[Oxidation]PPSTC[Carbamidomethyl]PPPK;QAGVPPGMC[Carbamidomethyl]PLLAAESK;QAGVPPGM[Oxidation]C[Carbamidomethyl]PLLAAESK;QAGVPPGMC[Carbamidomethyl]PLLAAESKK;QAGVPPGM[Oxidation]C[Carbamidomethyl]PLLAAESKK;n[Acetyl]STYLQSSEGK;n[Acetyl]STYLQSSEGKFIPATK	40	40	0.00925321	0.000238797	0	0
114	1	Q0E8G6	Q0E8G6_DROME	CG3689, isoform C OS=Drosophila melanogaster GN=Dmel\CG3689 PE=1 SV=1	1	27.6	237	2	Q9VSY2|Q9VSY2_DROME	a	1	Q0E8G6	3	3	3	LPGGELNAGEDEVEGLKR+TINLYPLTNYTFGTKEPLFEKDPSVPSR+YTNQALTINR	LPGGELNAGEDEVEGLKR+TINLYPLTNYTFGTKEPLFEKDPSVPSR+YTNQALTINR		4	4	0.000828915	0	0	0
115	1	Q0E9E2	Q0E9E2_DROME	Pyruvate carboxylase OS=Drosophila melanogaster GN=PCB PE=1 SV=1	1	25.5	1197	4	Q6NKL9|Q6NKL9_DROME;Q7KN97|Q7KN97_DROME;Q86NV1|Q86NV1_DROME	a	1	Q0E9E2	10	10	10	ALAVSADLKPNGIR+DVMSAALYPQVTNDFLNFR+EANLLLGDIIK+ELQESHTCVTNR+EVFFELNGQLR+SEVGAPMPGTVIDIR+SVVEYLQGSIGIPHGGFPEPLR+TVSEYSAYWEQTR+VGEEFDVPLER+VVGDLAQFMVQNDLTADQVLER	ALAVSADLKPNGIR+DVMSAALYPQVTNDFLNFR+EANLLLGDIIK+ELQESHTCVTNR+EVFFELNGQLR+SEVGAPMPGTVIDIR+SVVEYLQGSIGIPHGGFPEPLR+TVSEYSAYWEQTR+VGEEFDVPLER+VVGDLAQFMVQNDLTADQVLER	ELQESHTC[Carbamidomethyl]VTNR	20	20	0	0.000123887	0.00143036	0.00280744
116	1	Q0E9F9	Q0E9F9_DROME	CG2915, isoform A OS=Drosophila melanogaster GN=CG2915-RB PE=1 SV=1	1	20.3	453	2	Q86P95|Q86P95_DROME	a	1	Q0E9F9	7	7	7	AIVEAAAEK+GPPDSQDLFILPAVEIQPTASEAFTAIR+NLAEVQPESIDASQLDWQHFFHLK+VADIADLLK+VLTYNFQEK+VSNYDDLQEFGK+VSNYDDLQEFGKK	AIVEAAAEK+GPPDSQDLFILPAVEIQPTASEAFTAIR+NLAEVQPESIDASQLDWQHFFHLK+VADIADLLK+VLTYNFQEK+VSNYDDLQEFGK+VSNYDDLQEFGKK		9	9	0.000216835	0.000763836	0	0
117	1	Q0KHZ6	Q0KHZ6_DROME	CG7834, isoform A OS=Drosophila melanogaster GN=CG 7834 PE=1 SV=1	1	83	253	2	Q8MR58|Q8MR58_DROME	a	1	Q0KHZ6	21	21	21	ADLVILGK+DLGVDTSPR+EIDGGLETIKTK+GVHVEIPAAEYELLQPIHVSK+HSMNPFDEIAVEEAVK+IEKTDAGLTITR+IEVISVEDPPVR+KLAEEVIAVSVGPAQSQEVIR+LAEEVIAVSVGPAQSQEVIR+LALDEKADLVILGK+QAGATVADVDALVAK+QAIDDDANQTAQMTAAVLDWPQGTFCNK+QAIDDDANQTAQMTAAVLDWPQGTFCNKIEK+RVIDYAVK+TALAMGADR+TDAGLTITR+TKTPAVLSADLR+TPAVLSADLR+VIDYAVK+VKPDKTGVVTQGVK+YATLPNIMK	ADLVILGK+DLGVDTSPR+EIDGGLETIKTK+GVHVEIPAAEYELLQPIHVSK+HSMNPFDEIAVEEAVK+IEKTDAGLTITR+IEVISVEDPPVR+KLAEEVIAVSVGPAQSQEVIR+LAEEVIAVSVGPAQSQEVIR+LALDEKADLVILGK+QAGATVADVDALVAK+QAIDDDANQTAQMTAAVLDWPQGTFCNK+QAIDDDANQTAQMTAAVLDWPQGTFCNKIEK+RVIDYAVK+TALAMGADR+TDAGLTITR+TKTPAVLSADLR+TPAVLSADLR+VIDYAVK+VKPDKTGVVTQGVK+YATLPNIMK	HSM[Oxidation]NPFDEIAVEEAVK;QAIDDDANQTAQMTAAVLDWPQGTFC[Carbamidomethyl]NK;QAIDDDANQTAQMTAAVLDWPQGTFC[Carbamidomethyl]NKIEK	75	75	0.00970616	0.00488449	0	0
118	1	Q13835-2	PKP1_HUMAN	Isoform 1a of Plakophilin-1 OS=Homo sapiens GN=PKP1	1	12	726	2	Q13835|PKP1_HUMAN	a	1	Q13835-2	8	8	8	AVQYLSSQDEK+FSSYSQMENWSR+LDAEVPTR+LLLSDMWSSK+NLMASQPQLAK+SPNQNVQQAAAGALR+TYLNLMGK+VMGNQVFPEVTR	AVQYLSSQDEK+FSSYSQMENWSR+LDAEVPTR+LLLSDMWSSK+NLMASQPQLAK+SPNQNVQQAAAGALR+TYLNLMGK+VMGNQVFPEVTR	VM[Oxidation]GNQVFPEVTR	20	20	0.000541192	0.000817043	0	0
119	1	Q24090	Q24090_DROME	GH08712p OS=Drosophila melanogaster GN=Snr1 PE=1 SV=2	1	13.5	370	1		a	1	Q24090	4	4	4	AVSVNTSDTPVPR+IVLSNEER+LAESGLSSHILASSVSLLR+NNNPEEFAIK	AVSVNTSDTPVPR+IVLSNEER+LAESGLSSHILASSVSLLR+NNNPEEFAIK		11	11	0.000398215	0.000667988	0.000771235	0.00165135
120	1	Q24269	Q24269_DROME	D.melanogaster coding region cloned by GAL4 enhancer trap line OS=Drosophila melanogaster GN=Chchd3 PE=2 SV=1	1	19.3	223	2	Q9VA18|Q9VA18_DROME	a	1	Q24269	2	2	2	AAAKPAASSPAASPAPK+VSSYPAAVPIYVQGGGHTISAADVQR	AAAKPAASSPAASPAPK+VSSYPAAVPIYVQGGGHTISAADVQR		4	4	0.000880954	0	0	0
121	1	Q24485	Q24485_DROME	DmRNase-66B protein OS=Drosophila melanogaster GN=RNaseX25 PE=2 SV=1	1	12.5	325	4	Q5U199|Q5U199_DROME;Q95TA4|Q95TA4_DROME;Q9VSC3|Q9VSC3_DROME	a	1	Q24485	3	3	3	EFWTIHGIWPTK+LETFWPDLK+SLELIDCDGIK	EFWTIHGIWPTK+LETFWPDLK+SLELIDCDGIK	SLELIDC[Carbamidomethyl]DGIK	3	3	0.000453353	0	0	0
122	1	Q4V3Z5	Q4V3Z5_DROME	IP10727p OS=Drosophila melanogaster GN=CG11788 PE=2 SV=1	1	8.5	425	1		a	1	Q4V3Z5	2	2	2	GAEISNSLLLVPDLK+GIAPEDVVAGLFDIYTIPSER	GAEISNSLLLVPDLK+GIAPEDVVAGLFDIYTIPSER		3	3	0	0.000348925	0	0
123	1	Q52KA4	Q52KA4_DROME	GH04763p (Fragment) OS=Drosophila melanogaster GN=CG11183 PE=2 SV=1	1	13.2	387	2	Q9W1H5|Q9W1H5_DROME	a	1	Q52KA4	5	5	5	AQKDYNAQVSGGQPK+DYNAQVSGGQPK+HVSAPQQPK+TPSAENVTAGNVLK+VQPLSVDQLEK	AQKDYNAQVSGGQPK+DYNAQVSGGQPK+HVSAPQQPK+TPSAENVTAGNVLK+VQPLSVDQLEK		15	15	0.000380722	0.000766373	0.000737356	0.00394704
124	1	Q540Z9	Q540Z9_DROME	Deoxyribonucleoside kinase, isoform B OS=Drosophila melanogaster GN=dnk PE=2 SV=1	1	10	250	2	Q9XZT6|DNK_DROME	a	1	Q540Z9	2	2	2	NVNGVNLLELMYKDPK+TSPEVAYER	NVNGVNLLELMYKDPK+TSPEVAYER		2	2	0.000392906	0	0	0
125	1	Q5U0Z2	Q5U0Z2_DROME	LD30448p OS=Drosophila melanogaster GN=CG10576 PE=2 SV=2	1	66.8	391	2	Q9VRP2|Q9VRP2_DROME	a	1	Q5U0Z2	21	21	21	ADVEKEPEK+ADVEKEPEKTIAEDLVVTK+AVIGLCVVDASVR+CKPIEGMLSHELK+EICTQGDNQLTEETGK+GIAFPTCLSVNNCVCHFSPAK+HTVLLMPNGVNLVTGIPFEAENYVSEYSVAQEELK+MGVVECVGHK+MIEPFQVLYEKPSEIVAQFK+NDADYTLK+QADVILAAYWAVQAALR+QFKIDGEK+SEENYMLK+SFEEETKAR+SGANNYSLTDAVQQISESYK+TIAEDLVVTK+TIIQNPSEAQR+TKYGNMPFNIR+TLLAQPLGPVK+VETAPAVETKA+YGNMPFNIR	ADVEKEPEK+ADVEKEPEKTIAEDLVVTK+AVIGLCVVDASVR+CKPIEGMLSHELK+EICTQGDNQLTEETGK+GIAFPTCLSVNNCVCHFSPAK+HTVLLMPNGVNLVTGIPFEAENYVSEYSVAQEELK+MGVVECVGHK+MIEPFQVLYEKPSEIVAQFK+NDADYTLK+QADVILAAYWAVQAALR+QFKIDGEK+SEENYMLK+SFEEETKAR+SGANNYSLTDAVQQISESYK+TIAEDLVVTK+TIIQNPSEAQR+TKYGNMPFNIR+TLLAQPLGPVK+VETAPAVETKA+YGNMPFNIR	n[Acetyl]ADVEKEPEK;n[Acetyl]ADVEKEPEKTIAEDLVVTK;AVIGLC[Carbamidomethyl]VVDASVR;C[Carbamidomethyl]KPIEGMLSHELK;EIC[Carbamidomethyl]TQGDNQLTEETGK;GIAFPTC[Carbamidomethyl]LSVNNC[Carbamidomethyl]VC[Carbamidomethyl]HFSPAK;M[Oxidation]GVVEC[Carbamidomethyl]VGHK;M[Oxidation]IEPFQVLYEKPSEIVAQFK	54	54	0.00376828	0.00303413	0	0
126	1	Q7JQX9	Q7JQX9_DROME	FI14001p1 OS=Drosophila melanogaster GN=SNF4Agamma PE=2 SV=1	1	3.9	947	2	Q9VDD2|Q9VDD2_DROME	a	1	Q7JQX9	2	2	2	MPGSRPSSAPAEPNAK+SGEDSPVLNQSTVHGIASPNR	MPGSRPSSAPAEPNAK+SGEDSPVLNQSTVHGIASPNR		9	9	0.000155586	0.000313185	0	0
127	1	Q7JR58	Q7JR58_DROME	CG6543, isoform A OS=Drosophila melanogaster GN=CG6543 PE=1 SV=1	1	48.8	295	1		a	1	Q7JR58	15	15	15	ALNALCNGLMK+DKTISAIVLTGSEK+EAVNTAYETTLQEGLK+EAVNTAYETTLQEGLKFER+EGMTAFAEK+ELSTALQQFSK+ELSTALQQFSKDK+FGQPEIALGTIPGAGGTQR+IGTHSNLIVQLCK+NVGVITLNRPK+TEVAGEGKNVGVITLNRPK+TFHATFSTADRK+TISAIVLTGSEK+VVPADQLLGEAVK+VVPADQLLGEAVKLGEK	ALNALCNGLMK+DKTISAIVLTGSEK+EAVNTAYETTLQEGLK+EAVNTAYETTLQEGLKFER+EGMTAFAEK+ELSTALQQFSK+ELSTALQQFSKDK+FGQPEIALGTIPGAGGTQR+IGTHSNLIVQLCK+NVGVITLNRPK+TEVAGEGKNVGVITLNRPK+TFHATFSTADRK+TISAIVLTGSEK+VVPADQLLGEAVK+VVPADQLLGEAVKLGEK	ALNALC[Carbamidomethyl]NGLMK;EGM[Oxidation]TAFAEK;IGTHSNLIVQLC[Carbamidomethyl]K	34	34	0.00532753	0.000335126	0	0
128	1	Q7JUX5	Q7JUX5_DROME	RE13549p (Fragment) OS=Drosophila melanogaster GN=CG6726 PE=2 SV=1	1	18	413	2	Q9VCR2|Q9VCR2_DROME	a	1	Q7JUX5	4	4	4	IAVTVDIPAFEK+TIYLTYVPDEEVGGHLGMR+WQGSQPELPSIILNSHTDVVPVFEEK+WTHGPFSADLDAEGR	IAVTVDIPAFEK+TIYLTYVPDEEVGGHLGMR+WQGSQPELPSIILNSHTDVVPVFEEK+WTHGPFSADLDAEGR		5	5	0.000237836	0.000359064	0	0
129	1	Q7JYN2	Q7JYN2_DROME	GH08937p (Fragment) OS=Drosophila melanogaster GN=ND-24 PE=2 SV=1	1	19.4	269	2	Q9VX36|Q9VX36_DROME	a	1	Q7JYN2	4	4	4	GAMIPLLDLAQR+GSDDILETCKK+VAEILQLPNMR+VYEVATFYTMFMR	GAMIPLLDLAQR+GSDDILETCKK+VAEILQLPNMR+VYEVATFYTMFMR	GAM[Oxidation]IPLLDLAQR;GSDDILETC[Carbamidomethyl]KK	7	7	0.00127804	0	0	0
130	1	Q7JZZ3	Q7JZZ3_DROME	RE03883p OS=Drosophila melanogaster GN=CG13321 PE=1 SV=1	1	11.5	286	1		a	1	Q7JZZ3	2	2	2	GIVPGTVVGGHDADGDQIYVGR+TSDGEPLFIGR	GIVPGTVVGGHDADGDQIYVGR+TSDGEPLFIGR		4	4	0	0.000691344	0	0
131	1	Q7K141	Q7K141_DROME	LD10028p (Fragment) OS=Drosophila melanogaster GN=mRpL44 PE=2 SV=1	1	38.6	334	2	Q9VNC1|Q9VNC1_DROME	a	1	Q7K141	8	8	8	AYVEAFLQHQLPK+DLLEVWTPQEPIQLLEK+DNRRPFDFAIQLEPK+LGESFELSELQR+QLGIEESDLQMPHNSDLVEK+RPFDFAIQLEPK+TATETAALDALQSIFDTR+VPNEGLQAIASYLLSTETLAHVSTHLGTK	AYVEAFLQHQLPK+DLLEVWTPQEPIQLLEK+DNRRPFDFAIQLEPK+LGESFELSELQR+QLGIEESDLQMPHNSDLVEK+RPFDFAIQLEPK+TATETAALDALQSIFDTR+VPNEGLQAIASYLLSTETLAHVSTHLGTK		15	15	0	0.00221996	0	0
132	1	Q7K1C3	Q7K1C3_DROME	CG6984 OS=Drosophila melanogaster GN=CG6984 PE=1 SV=1	1	37.5	285	1		a	1	Q7K1C3	7	7	7	AVPAEELDKEIEEITNAIK+EGIASFFEK+FSTPGAGVGVFCSTPGVAVAR+LPVPVLGK+LTDVINDIQRLPVPVLGK+QLAMSQAEAFSAAQEK+SAYMLMTGLPVTGEEAYISGMVTK	AVPAEELDKEIEEITNAIK+EGIASFFEK+FSTPGAGVGVFCSTPGVAVAR+LPVPVLGK+LTDVINDIQRLPVPVLGK+QLAMSQAEAFSAAQEK+SAYMLMTGLPVTGEEAYISGMVTK	FSTPGAGVGVFC[Carbamidomethyl]STPGVAVAR	13	13	0.00224025	0	0	0
133	1	Q7K3J0	Q7K3J0_DROME	CG8258 OS=Drosophila melanogaster GN=CCT8 PE=1 SV=1	1	38.3	546	1		a	1	Q7K3J0	16	16	16	ACVSILPDEGTFNVDNIR+ALAENSGINGTEIVNQLYLAHNNEAGK+ALDDAINNFK+ALEILPNLVSHKIEDYR+APGVSQMLK+FANALEVFPK+FVEGDVTYAEK+GATDNFMDDIER+IVIFSCPVDIIQTETK+LFDLYQSK+LGITTAEISDGYEK+MIINHIEK+QFVTSDAGTIMR+SADELLSFSSGEESLLESQIK+SVNATVLPR+YGLMAVR	ACVSILPDEGTFNVDNIR+ALAENSGINGTEIVNQLYLAHNNEAGK+ALDDAINNFK+ALEILPNLVSHKIEDYR+APGVSQMLK+FANALEVFPK+FVEGDVTYAEK+GATDNFMDDIER+IVIFSCPVDIIQTETK+LFDLYQSK+LGITTAEISDGYEK+MIINHIEK+QFVTSDAGTIMR+SADELLSFSSGEESLLESQIK+SVNATVLPR+YGLMAVR	AC[Carbamidomethyl]VSILPDEGTFNVDNIR;IVIFSC[Carbamidomethyl]PVDIIQTETK;QFVTSDAGTIM[Oxidation]R;YGLM[Oxidation]AVR	43	43	0.00125931	0.000633732	0.00783948	0.00391667
134	1	Q7K485	Q7K485_DROME	CathD OS=Drosophila melanogaster GN=cathD PE=1 SV=1	1	8.2	392	1		a	1	Q7K485	2	2	2	FDGILGLGYNSISVDK+VVFDTGSSNLWVPSKK	FDGILGLGYNSISVDK+VVFDTGSSNLWVPSKK		3	3	0.000125289	0.0001261	0.000727951	0
135	1	Q7K533	Q7K533_DROME	GH14572p OS=Drosophila melanogaster GN=Gbp2 PE=1 SV=1	1	18.6	456	1		a	1	Q7K533	4	4	4	APGHQQSGSHEELPTYPR+GQQEYPYPVGDFNR+SDAEEASPESVNQR+TLQPRPGQDYETAGSGGAQTIQPIPGHPQSSVIQPIPGR	APGHQQSGSHEELPTYPR+GQQEYPYPVGDFNR+SDAEEASPESVNQR+TLQPRPGQDYETAGSGGAQTIQPIPGHPQSSVIQPIPGR		6	6	0.000430817	0.000216803	0	0
136	1	Q7K7A9	FEN1_DROME	Flap endonuclease 1 OS=Drosophila melanogaster GN=Fen1 PE=2 SV=1	1	18.7	385	1		a	1	Q7K7A9	5	5	5	AATDAGDDAGIEK+ELFIEPEVADADSIDLK+LIADLAPQAIR+LLDNGIKPVYVFDGKPPDLK+WVEPDEEGLVK	AATDAGDDAGIEK+ELFIEPEVADADSIDLK+LIADLAPQAIR+LLDNGIKPVYVFDGKPPDLK+WVEPDEEGLVK		6	6	0.000127567	0.000641962	0	0
137	1	Q7KLW5	Q7KLW5_DROME	LD07532p (Fragment) OS=Drosophila melanogaster GN=wal PE=2 SV=1	1	86.4	340	2	Q7KN94|Q7KN94_DROME	a	1	Q7KLW5	25	25	25	AAVDAGFVPNDLQIGQTGK+AVPELTGK+AVPELTGKL+CGPASEALSK+CGPASEALSKVDGVTK+DPEAPIFQVADIGIVADLFK+FTHILAGASAFGK+IGGDVTVLVAGTK+IVAPELYIAVGISGAIQHLAGMK+IVAPELYIAVGISGAIQHLAGMKDSK+KIGGDVTVLVAGTK+LDVSPISEIIDVK+LDVSPISEIIDVKSDDTFVR+LLYDLADK+LLYDLADKFGAAVGASR+SDDTFVR+SDRPELAGAK+SGDNFKLLYDLADKFGAAVGASR+STLVVAEHNNEVLNPITLNTISAAK+STNFPPAATSGGSGAVEQAPAGDFASSLSEFVSQELTK+TIVAINKDPEAPIFQVADIGIVADLFK+TIYAGNAILTLK+VAAKLD…	AAVDAGFVPNDLQIGQTGK+AVPELTGK+AVPELTGKL+CGPASEALSK+CGPASEALSKVDGVTK+DPEAPIFQVADIGIVADLFK+FTHILAGASAFGK+IGGDVTVLVAGTK+IVAPELYIAVGISGAIQHLAGMK+IVAPELYIAVGISGAIQHLAGMKDSK+KIGGDVTVLVAGTK+LDVSPISEIIDVK+LDVSPISEIIDVKSDDTFVR+LLYDLADK+LLYDLADKFGAAVGASR+SDDTFVR+SDRPELAGAK+SGDNFKLLYDLADKFGAAVGASR+STLVVAEHNNEVLNPITLNTISAAK+STNFPPAATSGGSGAVEQAPAGDFASSLSEFVSQELTK+TIVAINKDPEAPIFQVADIGIVADLFK+TIYAGNAILTLK+VAAKLD…	C[Carbamidomethyl]GPASEALSK;C[Carbamidomethyl]GPASEALSKVDGVTK;IVAPELYIAVGISGAIQHLAGM[Oxidation]K;IVAPELYIAVGISGAIQHLAGM[Oxidation]KDSK	94	94	0.00260011	0.0109039	0	0.000898531
138	1	Q7KLW6	Q7KLW6_DROME	LD06837p (Fragment) OS=Drosophila melanogaster GN=RfC38 PE=2 SV=1	1	36.8	395	2	Q9U9Q1|Q9U9Q1_DROME	a	1	Q7KLW6	12	12	12	ALLMLEAAK+EGLALPVELAK+EMYGSGVER+ETASQIISEQTPAKLEK+IIISVNSTSR+LRSETMTFTTPSNR+LYELLTQGVPPNLIFR+QVAQTHQIEISGQR+SETMTFTTPSNR+TLEFATEYEHR+TVVIDLIK+VIVISEGDELTK	ALLMLEAAK+EGLALPVELAK+EMYGSGVER+ETASQIISEQTPAKLEK+IIISVNSTSR+LRSETMTFTTPSNR+LYELLTQGVPPNLIFR+QVAQTHQIEISGQR+SETMTFTTPSNR+TLEFATEYEHR+TVVIDLIK+VIVISEGDELTK		14	14	0.000124337	0.000125142	0	0.00928103
139	1	Q7KN81	Q7KN81_DROME	Uncharacterized protein OS=Drosophila melanogaster GN=Osi6 PE=2 SV=1	1	31.8	286	2	Q9XZ15|Q9XZ15_DROME	a	1	Q7KN81	6	6	6	AIPDDIKADLR+FLPILLGVGAK+IGGSGGGGGLLGGLGGLFGGK+SLDNSLAVEAAPTVEAR+SVFDNPQIELFGGVSLVK+TAEMGNYFMDNAK	AIPDDIKADLR+FLPILLGVGAK+IGGSGGGGGLLGGLGGLFGGK+SLDNSLAVEAAPTVEAR+SVFDNPQIELFGGVSLVK+TAEMGNYFMDNAK		10	10	0.00171724	0	0	0
140	1	Q7KQM6	GGYF1_DROME	GIGYF family protein CG11148 OS=Drosophila melanogaster GN=CG11148 PE=1 SV=2	1	1.7	1574	1		a	1	Q7KQM6	2	2	2	IYLGDGKDSLDFAK+SQTLPALSNPEK	IYLGDGKDSLDFAK+SQTLPALSNPEK		3	3	9.36084e-05	0	0	0
141	1	Q7KSQ0	Q7KSQ0_DROME	LD46175p OS=Drosophila melanogaster GN=sea PE=1 SV=1	1	8.5	317	1		a	1	Q7KSQ0	3	3	3	FFVLESLKDLYK+FGAFEFLK+GFLGLYR	FFVLESLKDLYK+FGAFEFLK+GFLGLYR		3	3	0.000464794	0	0	0
142	1	Q7KSW3	Q7KSW3_DROME	Sugarlethal, isoform B OS=Drosophila melanogaster GN=sgll PE=1 SV=1	1	17.3	237	2	Q9VHZ5|Q9VHZ5_DROME	a	1	Q7KSW3	3	3	3	ASQIGAAASPQSQR+EATAEGFTFFTNYGSR+GGGVESEVDSK	ASQIGAAASPQSQR+EATAEGFTFFTNYGSR+GGGVESEVDSK		3	3	0.000621686	0	0	0
143	1	Q7PLI0	Q7PLI0_DROME	Adherens junction protein p120 OS=Drosophila melanogaster GN=p120ctn PE=1 SV=1	1	6.9	781	3	Q8T0H3|Q8T0H3_DROME;Q9NHP1|Q9NHP1_DROME	a	1	Q7PLI0	2	2	2	GLPILVELLR+LPSGNVQHDQNTSDDTITAVLATINEVIK	GLPILVELLR+LPSGNVQHDQNTSDDTITAVLATINEVIK		4	4	6.2885e-05	0.000189876	0	0
144	1	Q8IGE9	Q8IGE9_DROME	RH35990p (Fragment) OS=Drosophila melanogaster GN=lost PE=2 SV=1	1	32.6	534	2	Q9VN21|Q9VN21_DROME	a	1	Q8IGE9	12	12	12	AAALFANEEEFKK+ILPVLQQLK+IPSFVGADK+KLPEAGTDERR+SASSTGANAGAGEDGKADAQNGGEAVTVAGGDVGGAR+SISLKEEDTDVEQHQNNR+TDDRKLPEAGTDERR+TILVNVELIQFGEKK+TTSQTDNEQPQGETAQKR+VDVLADATEEQKK+VGIGFNNIFNR+YDTPVDIIATPTEIIR	AAALFANEEEFKK+ILPVLQQLK+IPSFVGADK+KLPEAGTDERR+SASSTGANAGAGEDGKADAQNGGEAVTVAGGDVGGAR+SISLKEEDTDVEQHQNNR+TDDRKLPEAGTDERR+TILVNVELIQFGEKK+TTSQTDNEQPQGETAQKR+VDVLADATEEQKK+VGIGFNNIFNR+YDTPVDIIATPTEIIR		45	45	0.00202339	0.00138851	0.00160313	0.00286049
145	1	Q8IGV1	Q8IGV1_DROME	RE24907p (Fragment) OS=Drosophila melanogaster GN=Saf-B PE=2 SV=1	1	4.8	977	2	Q8IMV6|Q8IMV6_DROME	a	1	Q8IGV1	2	2	2	HLPLSGTVGGGSSSSYLHK+STGYQGQSGGGGAGGMYGASRPAQDR	HLPLSGTVGGGSSSSYLHK+STGYQGQSGGGGAGGMYGASRPAQDR		4	4	5.02694e-05	0.000151784	0	0
146	1	Q8IPE8	Q8IPE8_DROME	Mitochondrial trifunctional protein alpha subunit, isoform B OS=Drosophila melanogaster GN=Mtpalpha PE=1 SV=1	1	8.3	744	2	Q9V397|Q9V397_DROME	a	1	Q8IPE8	5	5	5	ILSTMLSEAIR+LLQEGVDPK+LTSVPTALDMELTGK+TAVQVANDLASGK+VNSLGSEVSDEFER	ILSTMLSEAIR+LLQEGVDPK+LTSVPTALDMELTGK+TAVQVANDLASGK+VNSLGSEVSDEFER		10	10	0.000198037	0.000465077	0	0
147	1	Q8MR61	Q8MR61_DROME	GH11143p (Fragment) OS=Drosophila melanogaster GN=CG13890 PE=2 SV=1	1	13.7	265	2	Q9W0M0|Q9W0M0_DROME	a	1	Q8MR61	3	3	3	DGFLENLIK+LGLVPEGGSSYMLPLILGR+VAYQEMTR	DGFLENLIK+LGLVPEGGSSYMLPLILGR+VAYQEMTR		3	3	0.000555998	0	0	0
148	1	Q8MR71	Q8MR71_DROME	GH02773p (Fragment) OS=Drosophila melanogaster GN=Reg-2 PE=2 SV=1	1	10	279	2	Q94915|REG2_DROME	a	1	Q8MR71	2	2	2	LITFDVTNTLLQFR+QYGEIGALFGAR	LITFDVTNTLLQFR+QYGEIGALFGAR		5	5	0.000880165	0	0	0
149	1	Q8SX50	Q8SX50_DROME	CG9018, isoform B OS=Drosophila melanogaster GN=Dmel\CG9018 PE=1 SV=1	1	7	341	2	Q9W039|Q9W039_DROME	a	1	Q8SX50	2	2	2	ALTSIENSASSDAVVR+ILNIWLER	ALTSIENSASSDAVVR+ILNIWLER		4	4	0	0.000144959	0.00167365	0.000895896
150	1	Q8SX76	Q8SX76_DROME	LD24646p OS=Drosophila melanogaster GN=pch2 PE=1 SV=1	1	22.6	421	1		a	1	Q8SX76	8	8	8	AYFQTAR+EVLESEDAEEGLLTQLAER+FALSALMFSEHR+LFIGYPGISAIR+LILLHGPPGTGK+LLKLESMEQL+VDTNVIACNR+VVNAVLTQLDSLK	AYFQTAR+EVLESEDAEEGLLTQLAER+FALSALMFSEHR+LFIGYPGISAIR+LILLHGPPGTGK+LLKLESMEQL+VDTNVIACNR+VVNAVLTQLDSLK	VDTNVIAC[Carbamidomethyl]NR	21	21	0.00174988	0.000469654	0.00135561	0
151	1	Q8SXU3	Q8SXU3_DROME	CG8207 OS=Drosophila melanogaster GN=CG8207 PE=1 SV=1	1	8.4	438	1		a	1	Q8SXU3	3	3	3	AVILIGGPQK+ILLNSIVLPHK+VEGTPSDPDPNKPFAK	AVILIGGPQK+ILLNSIVLPHK+VEGTPSDPDPNKPFAK		5	5	0.000224261	0.000338569	0	0
152	1	Q8SY98	Q8SY98_DROME	RH14088p OS=Drosophila melanogaster GN=RpL24 PE=2 SV=1	1	11.4	123	3	Q9VJY6|RL24_DROME;X2JE06|X2JE06_DROME	a	1	Q8SY98	2	2	2	AIVGASLAEILAK+AIVGASLAEILAKR	AIVGASLAEILAK+AIVGASLAEILAKR		5	5	0.00119788	0.000803757	0	0
153	1	Q8SYN6	Q8SYN6_DROME	RE50471p OS=Drosophila melanogaster GN=CG8209 PE=2 SV=1	1	42.4	330	2	Q9VSC5|Q9VSC5_DROME	a	1	Q8SYN6	9	9	9	DHTEVEYHAAK+ELGNAEPAPSVSSTTVSSPPAGVK+EQKELGNAEPAPSVSSTTVSSPPAGVK+FSESEEEKKALTEEEKK+GVEPAMEWLLAHVDDPIPSR+KLFAEDDYEKPLEVLGLVPSAVITMTK+SEVQTLMDMGFPR+SPPRDYTETR+TGIESPFSLMTTFPR	DHTEVEYHAAK+ELGNAEPAPSVSSTTVSSPPAGVK+EQKELGNAEPAPSVSSTTVSSPPAGVK+FSESEEEKKALTEEEKK+GVEPAMEWLLAHVDDPIPSR+KLFAEDDYEKPLEVLGLVPSAVITMTK+SEVQTLMDMGFPR+SPPRDYTETR+TGIESPFSLMTTFPR	n[Acetyl]SEVQTLMDMGFPR	9	9	0	0.00134812	0	0
154	1	Q8SYU2	Q8SYU2_DROME	RE33833p OS=Drosophila melanogaster GN=RpL7-like PE=2 SV=1	1	11.7	257	2	Q9VKC1|Q9VKC1_DROME	a	1	Q8SYU2	2	2	2	SDKYAVPNKLPGK+VIEPFVVYGNPSLSSIR	SDKYAVPNKLPGK+VIEPFVVYGNPSLSSIR	n[Acetyl]SDKYAVPNKLPGK	2	2	0	0.000384678	0	0
155	1	Q8SZ38	Q8SZ38_DROME	RE18076p OS=Drosophila melanogaster GN=clone 1.72 PE=2 SV=1	1	22.5	528	1		a	1	Q8SZ38	7	7	7	EQAAIQQLILSHLSEQQK+KPGFPFPFLPNPFEK+KVDANVLLPINLAALPLLVPAPELTQGK+LQANNGLTQVQK+QQSQQQPAQKPNFYLIPNPLASQASGDGK+VDANVLLPINLAALPLLVPAPELTQGK+VVGLSLVLLPNPFYVNK	EQAAIQQLILSHLSEQQK+KPGFPFPFLPNPFEK+KVDANVLLPINLAALPLLVPAPELTQGK+LQANNGLTQVQK+QQSQQQPAQKPNFYLIPNPLASQASGDGK+VDANVLLPINLAALPLLVPAPELTQGK+VVGLSLVLLPNPFYVNK		20	20	0.000930174	0.000468097	0.00162135	0.0011572
156	1	Q8SZM1	Q8SZM1_DROME	RH04336p OS=Drosophila melanogaster GN=CG9953 PE=2 SV=1	1	14.6	508	2	Q9VS02|Q9VS02_DROME	a	1	Q8SZM1	5	5	5	ASLAAYKPECVDAVTR+FGVDFFIR+FNLGDGQK+LGLVNDMLLK+SHPTADLSTENLHYLSSEQALEDLASFVTAMK	ASLAAYKPECVDAVTR+FGVDFFIR+FNLGDGQK+LGLVNDMLLK+SHPTADLSTENLHYLSSEQALEDLASFVTAMK	ASLAAYKPEC[Carbamidomethyl]VDAVTR	11	11	0.000386718	0.000486526	0.000561726	0.000601379
157	1	Q8SZR1	Q8SZR1_DROME	RE11719p OS=Drosophila melanogaster GN=CG15239 PE=2 SV=1	1	14	493	2	Q9W4P4|Q9W4P4_DROME	a	1	Q8SZR1	6	6	6	ACLAFELR+ARPICVGLPGGYSK+FGLPLLPSGPGCAK+IAYVGNDEMSVSLK+SDDEVEASLR+YGGITLASR	ACLAFELR+ARPICVGLPGGYSK+FGLPLLPSGPGCAK+IAYVGNDEMSVSLK+SDDEVEASLR+YGGITLASR	AC[Carbamidomethyl]LAFELR;ARPIC[Carbamidomethyl]VGLPGGYSK;FGLPLLPSGPGC[Carbamidomethyl]AK;IAYVGNDEM[Oxidation]SVSLK	21	21	0.000398484	0.000401064	0.0034729	0.00433774
158	1	Q8SZU2	Q8SZU2_DROME	GH09538p OS=Drosophila melanogaster GN=TrpRS-m PE=2 SV=1	1	29.8	516	2	Q9VVL8|Q9VVL8_DROME	a	1	Q8SZU2	10	10	10	AGVSNLVNIHAQVTGQSIK+AVTDFTSDITYNPGKR+LAQLPQFR+LGLGTSANIPAAVHVAPLLPAPDISK+NEMIYLLEVGAEK+QHVHPHGNSVNSGHEEHNTR+RNEMIYLLEVGAEK+STHVPVGADQIQHIQLAQHLAR+TAGTPSATAQVTGGNK+VAEAVVEHLRPIR	AGVSNLVNIHAQVTGQSIK+AVTDFTSDITYNPGKR+LAQLPQFR+LGLGTSANIPAAVHVAPLLPAPDISK+NEMIYLLEVGAEK+QHVHPHGNSVNSGHEEHNTR+RNEMIYLLEVGAEK+STHVPVGADQIQHIQLAQHLAR+TAGTPSATAQVTGGNK+VAEAVVEHLRPIR		36	36	0.00161807	0.00134115	0.00110603	0.00177617
159	1	Q95083	PSA5_DROME	Proteasome subunit alpha type-5 OS=Drosophila melanogaster GN=Prosalpha5 PE=2 SV=2	1	9	244	1		a	1	Q95083	2	2	2	GVNTFSPEGR+LFQVEYAIEAIK	GVNTFSPEGR+LFQVEYAIEAIK		4	4	0.000603851	0.000202586	0	0
160	1	Q95RA9	GILT1_DROME	GILT-like protein 1 OS=Drosophila melanogaster GN=GILT1 PE=2 SV=1	1	24	250	1		a	1	Q95RA9	6	6	6	DVVELTFVPFGK+ESLTMDFINCLMK+FITEQVYPAVK+GELRDVVELTFVPFGK+LKEPLTSVPTILFNEQFDK+LKEPLTSVPTILFNEQFDKK	DVVELTFVPFGK+ESLTMDFINCLMK+FITEQVYPAVK+GELRDVVELTFVPFGK+LKEPLTSVPTILFNEQFDK+LKEPLTSVPTILFNEQFDKK	ESLTMDFINC[Carbamidomethyl]LMK	8	8	0.00157162	0	0	0
161	1	Q95SA2	Q95SA2_DROME	GM04690p OS=Drosophila melanogaster GN=CG1291 PE=2 SV=1	1	6.1	424	2	Q9VZU8|Q9VZU8_DROME	a	1	Q95SA2	2	2	2	SALLDEPVHPR+VLFLHPDLGIGGAER	SALLDEPVHPR+VLFLHPDLGIGGAER		2	2	0	0.000233165	0	0
162	1	Q95TK5	Q95TK5_DROME	CG1635 OS=Drosophila melanogaster GN=Dmel\CG1635 PE=1 SV=1	1	8	448	1		a	1	Q95TK5	3	3	3	LGLEPGYNPLPK+QSAVANESGTMAEVK+VILAGGADR	LGLEPGYNPLPK+QSAVANESGTMAEVK+VILAGGADR		5	5	0.000328883	0.000110337	0.000636957	0
163	1	Q95TL8	Q95TL8_DROME	CG9911, isoform A OS=Drosophila melanogaster GN=LD41494p PE=1 SV=1	1	6.7	412	2	Q9VXI3|Q9VXI3_DROME	a	1	Q95TL8	2	2	2	SAEAFLEFVKK+SEDDLPLIAIDSFK	SAEAFLEFVKK+SEDDLPLIAIDSFK		3	3	0	0.000239957	0.000692614	0
164	1	Q95U46	Q95U46_DROME	GH07925p OS=Drosophila melanogaster GN=CG3902 PE=2 SV=1	1	25.1	414	2	Q9VVU1|Q9VVU1_DROME	a	1	Q95U46	8	8	8	ASGTCQLTFDNVR+KDGSHYVINGSK+LAQEQIQPLVK+LAQEYAGSFALTEPGAGSDAFSLK+LQEQGVPFQK+VPEENILGTFGHGYK+YAAGFLNEGR+YYASEVAQR	ASGTCQLTFDNVR+KDGSHYVINGSK+LAQEQIQPLVK+LAQEYAGSFALTEPGAGSDAFSLK+LQEQGVPFQK+VPEENILGTFGHGYK+YAAGFLNEGR+YYASEVAQR	ASGTC[Carbamidomethyl]QLTFDNVR	13	13	0.000118631	0.000358196	0.000689268	0.00590339
165	1	Q9NK57	NIF3L_DROME	NIF3-like protein 1 OS=Drosophila melanogaster GN=anon-35F/36A PE=1 SV=3	1	16.1	292	1		a	1	Q9NK57	3	3	3	AVNIISIRPLEPELGAPPGTGSGR+ILLTNDLTEPVVK+SGGVNDWLSK	AVNIISIRPLEPELGAPPGTGSGR+ILLTNDLTEPVVK+SGGVNDWLSK		4	4	0	0.000677138	0	0
166	1	Q9U3W5	Q9U3W5_DROME	Putative mitotic protein phosphatase 1 regulator OS=Drosophila melanogaster GN=sds22 PE=2 SV=1	1	37.7	326	2	Q9VEK8|Q9VEK8_DROME	a	1	Q9U3W5	10	10	10	ALQTIYLEYNPLAK+DILPQLQK+ELYVSENGVETIENLSENTKLETLDLAK+IENLDDLPHLEVLDISFNR+IENLDTLVNLEILSLQANR+KIENIEMLVNLR+LETLDLAK+LRDILPQLQK+TLIELELYDNQITK+VYFVSNR	ALQTIYLEYNPLAK+DILPQLQK+ELYVSENGVETIENLSENTKLETLDLAK+IENLDDLPHLEVLDISFNR+IENLDTLVNLEILSLQANR+KIENIEMLVNLR+LETLDLAK+LRDILPQLQK+TLIELELYDNQITK+VYFVSNR		12	12	0	0.00166792	0.000875328	0
167	1	Q9U915	KAD2_DROME	Adenylate kinase OS=Drosophila melanogaster GN=Adk2 PE=1 SV=1	1	26.7	240	1		a	1	Q9U915	5	5	5	KRPAQIQL+NGFLLDGFPR+QTKPLVDYYGLR+SSDVFSTIDSIFQR+YEPENIGINAILLGPPGSGK	KRPAQIQL+NGFLLDGFPR+QTKPLVDYYGLR+SSDVFSTIDSIFQR+YEPENIGINAILLGPPGSGK		13	13	0.000613915	0.00205963	0	0
168	1	Q9V3G7	PSMD6_DROME	26S proteasome non-ATPase regulatory subunit 6 OS=Drosophila melanogaster GN=Rpn7 PE=2 SV=1	1	64.5	389	1		a	1	Q9V3G7	36	36	36	AAAETAFR+AAAETAFRK+ENNRVEVEQLDAAIEDAEKNLGEMEVR+FLLTLAEYK+FLLTLAEYKQDAALK+GSEIQEVLHGLPDVK+IGDKAAAETAFR+IGDKAAAETAFRK+ILGYTQLLESYR+KSEYLCR+LDIVFHLIR+LDYLIHPHYR+LGLFYLDHDLITR+LKVYQGVYSVAVR+MKENNRVEVEQLDAAIEDAEK+MKENNRVEVEQLDAAIEDAEKNLGEMEVR+NLGEMEVR+NPNLELAQTK+NWQYQATIK+PAENLEEQGLEK+PAENLEEQGLEKNPNLELAQTK+QGDLLLNR+QLRLDYLIHPHYR+TENMAPWYEHICSELGWTVDK+TENMAPWYEHICSELGWTVDKDLLAR+TVSLGHRLDIVFHLIR+VDRVGG…	AAAETAFR+AAAETAFRK+ENNRVEVEQLDAAIEDAEKNLGEMEVR+FLLTLAEYK+FLLTLAEYKQDAALK+GSEIQEVLHGLPDVK+IGDKAAAETAFR+IGDKAAAETAFRK+ILGYTQLLESYR+KSEYLCR+LDIVFHLIR+LDYLIHPHYR+LGLFYLDHDLITR+LKVYQGVYSVAVR+MKENNRVEVEQLDAAIEDAEK+MKENNRVEVEQLDAAIEDAEKNLGEMEVR+NLGEMEVR+NPNLELAQTK+NWQYQATIK+PAENLEEQGLEK+PAENLEEQGLEKNPNLELAQTK+QGDLLLNR+QLRLDYLIHPHYR+TENMAPWYEHICSELGWTVDK+TENMAPWYEHICSELGWTVDKDLLAR+TVSLGHRLDIVFHLIR+VDRVGG…	KSEYLC[Carbamidomethyl]R;M[Oxidation]KENNRVEVEQLDAAIEDAEK;MKENNRVEVEQLDAAIEDAEKNLGEM[Oxidation]EVR;M[Oxidation]KENNRVEVEQLDAAIEDAEKNLGEMEVR;NLGEM[Oxidation]EVR;TENMAPWYEHIC[Carbamidomethyl]SELGWTVDK;TENMAPWYEHIC[Carbamidomethyl]SELGWTVDKDLLAR;TENM[Oxidation]APWYEHIC[Carbamidomethyl]SELGWTVDKDLLAR;VEVEQLDAAIEDAEKNLGEM[Oxidation]EVR;YTVYVAM[Oxidation]IALPR	201	201	0.00959538	0.00864091	0.0249412	0.018063
169	1	Q9V3J4	SEC13_DROME	Protein SEC13 homolog OS=Drosophila melanogaster GN=Sec13 PE=1 SV=1	1	6.5	356	1		a	1	Q9V3J4	2	2	2	INYESGTAIQSK+LVSGGCDNLVK	INYESGTAIQSK+LVSGGCDNLVK	LVSGGC[Carbamidomethyl]DNLVK	2	2	0	0	0	0.0017163
170	1	Q9V3P3	Q9V3P3_DROME	LD45860p OS=Drosophila melanogaster GN=REG PE=1 SV=1	1	53.9	245	1		a	1	Q9V3P3	12	12	12	GFPENIVR+KLVEDSNLLK+LNELLATPIFNER+LVEDSNLLK+MWISFMIPK+NELEDRDSLPTK+NELEDRDSLPTKR+NFEEVHQDLNIPVLPPLLVK+VDVIVSGQPVMGLPAGTVPCNKPLCEMIK+VQEYKDSLILK+YPHIDDYRR+YSSLHDIVIK	GFPENIVR+KLVEDSNLLK+LNELLATPIFNER+LVEDSNLLK+MWISFMIPK+NELEDRDSLPTK+NELEDRDSLPTKR+NFEEVHQDLNIPVLPPLLVK+VDVIVSGQPVMGLPAGTVPCNKPLCEMIK+VQEYKDSLILK+YPHIDDYRR+YSSLHDIVIK	M[Oxidation]WISFMIPK;VDVIVSGQPVMGLPAGTVPC[Carbamidomethyl]NKPLC[Carbamidomethyl]EMIK	31	31	0.000601386	0.00564927	0	0
171	1	Q9V3U6	Q9V3U6_DROME	26-29kD-proteinase OS=Drosophila melanogaster GN=26-29-p PE=1 SV=1	1	33	549	1		a	1	Q9V3U6	14	14	14	DEIPDQYDWR+GTLYIPYAEIAEPFYAWYDK+GTLYIPYAEIAEPFYAWYDKNTR+HGPLSVAIDASPK+IDYYGGMVK+KNNCGVMTMPTYVEM+LYGAVTPVK+MPIPVRYEMR+NDVDGLDHAVLAVGYGSINGEDYWLVK+NIYTLWVR+NSWSTYWGNDGYILMSAK+TFSFYSHGVYYEPTCK+TYQLAGEGQYGTLLK+WDPNYIVK	DEIPDQYDWR+GTLYIPYAEIAEPFYAWYDK+GTLYIPYAEIAEPFYAWYDKNTR+HGPLSVAIDASPK+IDYYGGMVK+KNNCGVMTMPTYVEM+LYGAVTPVK+MPIPVRYEMR+NDVDGLDHAVLAVGYGSINGEDYWLVK+NIYTLWVR+NSWSTYWGNDGYILMSAK+TFSFYSHGVYYEPTCK+TYQLAGEGQYGTLLK+WDPNYIVK	KNNC[Carbamidomethyl]GVMTMPTYVEM;M[Oxidation]PIPVRYEMR;NSWSTYWGNDGYILM[Oxidation]SAK;TFSFYSHGVYYEPTC[Carbamidomethyl]K	38	38	0.00214702	0.00126054	0	0
172	1	Q9V3W7	Q9V3W7_DROME	LD40489p OS=Drosophila melanogaster GN=SF2 PE=1 SV=1	1	35.3	255	1		a	1	Q9V3W7	9	9	9	DGSGVVEFLR+DGYDYDGYR+EAGDVCFADTYK+EAGDVCFADTYKDGSGVVEFLR+GPPFAFVEFEDARDADDAVK+IYVGNLPPDIR+RGPPFAFVEFEDAR+VMVTGLPASGSWQDLKDHMR+VTFVDLK	DGSGVVEFLR+DGYDYDGYR+EAGDVCFADTYK+EAGDVCFADTYKDGSGVVEFLR+GPPFAFVEFEDARDADDAVK+IYVGNLPPDIR+RGPPFAFVEFEDAR+VMVTGLPASGSWQDLKDHMR+VTFVDLK	EAGDVC[Carbamidomethyl]FADTYK;EAGDVC[Carbamidomethyl]FADTYKDGSGVVEFLR;VMVTGLPASGSWQDLKDHM[Oxidation]R;VM[Oxidation]VTGLPASGSWQDLKDHMR	16	16	0.000192601	0.00290771	0	0
173	1	Q9V426	Q9V426_DROME	LD07162p OS=Drosophila melanogaster GN=vig PE=1 SV=1	1	6.1	490	1		a	1	Q9V426	2	2	2	ANAGSNIGGPNAK+KPNQAEKENKPNNALNK	ANAGSNIGGPNAK+KPNQAEKENKPNNALNK		2	2	0.000200462	0	0	0
174	1	Q9V447	KRH2_DROME	Krueppel homolog 2 OS=Drosophila melanogaster GN=Kr-h2 PE=1 SV=1	1	14.5	276	2	X2J4W8|X2J4W8_DROME	a	1	Q9V447	3	3	3	ITFEALAAR+SSQQQEQPQQSQSQNVPAK+VMLANAAISALR	ITFEALAAR+SSQQQEQPQQSQSQNVPAK+VMLANAAISALR		5	5	0.000889732	0	0	0
175	1	Q9V5C6	PSA3_DROME	Proteasome subunit alpha type-3 OS=Drosophila melanogaster GN=Prosalpha7 PE=1 SV=1	1	59.7	253	1		a	1	Q9V5C6	12	12	12	DAVVLAVEK+IEPSGSSFGYFACASGK+LYEPDAGGR+NIGMAVAGLVADGNFVADIAR+QQFEQAIPLK+SGTVIGIR+STIGTGYDLSASQFSPDGR+TDELVESAGEIIYK+VFQIDYASK+VHDELKDKDFR+VHDELKDKDFRFEMGLVGR+VTGGLHLINPSELTEK	DAVVLAVEK+IEPSGSSFGYFACASGK+LYEPDAGGR+NIGMAVAGLVADGNFVADIAR+QQFEQAIPLK+SGTVIGIR+STIGTGYDLSASQFSPDGR+TDELVESAGEIIYK+VFQIDYASK+VHDELKDKDFR+VHDELKDKDFRFEMGLVGR+VTGGLHLINPSELTEK	IEPSGSSFGYFAC[Carbamidomethyl]ASGK;NIGM[Oxidation]AVAGLVADGNFVADIAR;n[Acetyl]STIGTGYDLSASQFSPDGR	29	29	0.00562958	0	0	0
176	1	Q9V9S8	HEMH_DROME	Ferrochelatase, mitochondrial OS=Drosophila melanogaster GN=FeCh PE=2 SV=1	1	34.4	384	1		a	1	Q9V9S8	8	8	8	AATPNDHPLFIDALTNVVADHLK+EIGGGSPILK+IMTDRDMIQLPVQSR+LGPWIAQR+SNNLPSDIK+VGPLPWLAPATDDAIKGYVK+VVLFSQYPQYSCATSGSSFNSIFTHYR+YVNPLTENTLAEIEKDKPER	AATPNDHPLFIDALTNVVADHLK+EIGGGSPILK+IMTDRDMIQLPVQSR+LGPWIAQR+SNNLPSDIK+VGPLPWLAPATDDAIKGYVK+VVLFSQYPQYSCATSGSSFNSIFTHYR+YVNPLTENTLAEIEKDKPER	IM[Oxidation]TDRDMIQLPVQSR;VVLFSQYPQYSC[Carbamidomethyl]ATSGSSFNSIFTHYR	14	14	0	0.00115854	0.00222935	0.00159115
177	1	Q9V9W2	Q9V9W2_DROME	Ribosomal protein L6, isoform A OS=Drosophila melanogaster GN=RpL6 PE=1 SV=1	1	49	243	2	Q9V9W3|Q9V9W3_DROME	a	1	Q9V9W2	14	14	14	EVDAALLK+FVPNEQRK+GKKHPVNSYLK+HPVNSYLK+KDQKEVDAALLK+KHPVNSYLK+NLTPGTVLILLAGR+RNLTPGTVLILLAGR+TGEADIFAAK+VDLGAFKVPEHLNDAYFR+VLASGLLLVTGPFALNSCPLR+VPEHLNDAYFR+YLQNMFALHSSQYPHR+YVIGTSSK	EVDAALLK+FVPNEQRK+GKKHPVNSYLK+HPVNSYLK+KDQKEVDAALLK+KHPVNSYLK+NLTPGTVLILLAGR+RNLTPGTVLILLAGR+TGEADIFAAK+VDLGAFKVPEHLNDAYFR+VLASGLLLVTGPFALNSCPLR+VPEHLNDAYFR+YLQNMFALHSSQYPHR+YVIGTSSK	VLASGLLLVTGPFALNSC[Carbamidomethyl]PLR;YLQNM[Oxidation]FALHSSQYPHR	63	63	0.00606336	0.00671286	0	0
178	1	Q9VAY9	Q9VAY9_DROME	GH07821p OS=Drosophila melanogaster GN=mRpS22 PE=1 SV=1	1	24.4	393	1		a	1	Q9VAY9	8	8	8	AQQILQMPPIVQIK+AQQILQMPPIVQIKK+DTALKDFANSK+DYLHNAVELIALSYK+FVFTDITFGR+LHNIPVEYQATLTELGK+LLVQYEPHEPEFHNISAR+MFALEELLAK	AQQILQMPPIVQIK+AQQILQMPPIVQIKK+DTALKDFANSK+DYLHNAVELIALSYK+FVFTDITFGR+LHNIPVEYQATLTELGK+LLVQYEPHEPEFHNISAR+MFALEELLAK		11	11	0.00037491	0.00100623	0	0
179	1	Q9VB10	Q9VB10_DROME	CG5590 OS=Drosophila melanogaster GN=Dmel\CG5590 PE=1 SV=1	1	34	412	1		a	1	Q9VB10	10	10	10	AAPAYMTGK+DGANIVVAAK+ENADKLMVDFFVEEK+GAPVENEAAAEDAAAPASGGDVK+KIESLLSPEIVSK+KPEIMADAAYAILTR+NFFDMFSGK+SNHAHILNISPPLSMKPK+TAIHTAAIEMLTGPDSAK+YDLMHNINTR	AAPAYMTGK+DGANIVVAAK+ENADKLMVDFFVEEK+GAPVENEAAAEDAAAPASGGDVK+KIESLLSPEIVSK+KPEIMADAAYAILTR+NFFDMFSGK+SNHAHILNISPPLSMKPK+TAIHTAAIEMLTGPDSAK+YDLMHNINTR	KPEIM[Oxidation]ADAAYAILTR;TAIHTAAIEM[Oxidation]LTGPDSAK	12	12	0.000119207	0.00131976	0	0
180	1	Q9VBU9	Q9VBU9_DROME	40S ribosomal protein S27 OS=Drosophila melanogaster GN=RpS27 PE=1 SV=1	1	38.1	84	1		a	1	Q9VBU9	3	3	3	DLLHPLPAEEK+LTEGCSFR+LVQHPNSYFMDVK	DLLHPLPAEEK+LTEGCSFR+LVQHPNSYFMDVK	LTEGC[Carbamidomethyl]SFR	10	10	0.0029234	0.00294233	0	0
181	1	Q9VBX2	MOC2B_DROME	Molybdopterin synthase catalytic subunit OS=Drosophila melanogaster GN=Mocs2 PE=2 SV=2	1	34.6	367	1		a	1	Q9VBX2	9	9	9	DGQTDPTKEMR+EIYDGDNDSEWKENK+EPSSMEAAPPKK+LQAIESYMGLTTDNEENIFSR+REPSSMEAAPPKK+SEALESVSFAIDQLK+SGFNYAACPCKVEESHDVPR+SSFVSSDQNLSDSCAR+TQSTIIKQEQSNCHLK	DGQTDPTKEMR+EIYDGDNDSEWKENK+EPSSMEAAPPKK+LQAIESYMGLTTDNEENIFSR+REPSSMEAAPPKK+SEALESVSFAIDQLK+SGFNYAACPCKVEESHDVPR+SSFVSSDQNLSDSCAR+TQSTIIKQEQSNCHLK	REPSSM[Oxidation]EAAPPKK;SGFNYAAC[Carbamidomethyl]PC[Carbamidomethyl]KVEESHDVPR;SSFVSSDQNLSDSC[Carbamidomethyl]AR;TQSTIIKQEQSNC[Carbamidomethyl]HLK	17	17	0	0.00175096	0.000777539	0.00249728
182	1	Q9VD58	Q9VD58_DROME	CG6439, isoform A OS=Drosophila melanogaster GN=Idh3b PE=1 SV=1	1	5.7	370	1		a	1	Q9VD58	2	2	2	DLGGQSTTQDFTR+FAFDYATK	DLGGQSTTQDFTR+FAFDYATK		4	4	0.000132738	0.000267195	0	0.000825677
183	1	Q9VDT5	Q9VDT5_DROME	Carboxypeptidase OS=Drosophila melanogaster GN=Dmel\CG4572 PE=1 SV=1	1	41.3	482	1		a	1	Q9VDT5	17	17	17	FPGSDKYK+GVAIGNGLSDPLHQLK+HAGHLVEIMVR+NAGHMAPHDQPK+NYLNQLKFPGSDK+NYLNQLKFPGSDKYK+TFHDLDKENK+TFHDLDKENKVELHLKK+THDDDGANLGEFLQAGATR+THDDDGANLGEFLQAGATRR+THNLIYIDNPVGTGFSFTENDAGYATNEK+THNLIYIDNPVGTGFSFTENDAGYATNEKDVGR+VGKEVAGYVK+VVGSQFHGVESYSGYLTVDPGFK+VYVPLKGVAIGNGLSDPLHQLK+YGDYLYQLGLIDEHGLQSFHDAEAK+YVPALAYHIHK	FPGSDKYK+GVAIGNGLSDPLHQLK+HAGHLVEIMVR+NAGHMAPHDQPK+NYLNQLKFPGSDK+NYLNQLKFPGSDKYK+TFHDLDKENK+TFHDLDKENKVELHLKK+THDDDGANLGEFLQAGATR+THDDDGANLGEFLQAGATRR+THNLIYIDNPVGTGFSFTENDAGYATNEK+THNLIYIDNPVGTGFSFTENDAGYATNEKDVGR+VGKEVAGYVK+VVGSQFHGVESYSGYLTVDPGFK+VYVPLKGVAIGNGLSDPLHQLK+YGDYLYQLGLIDEHGLQSFHDAEAK+YVPALAYHIHK	HAGHLVEIM[Oxidation]VR	50	50	0.00264926	0.0024613	0	0
184	1	Q9VDV2	Q9VDV2_DROME	AT06125p OS=Drosophila melanogaster GN=Dmel\CG6195 PE=1 SV=1	1	10.2	363	1		a	1	Q9VDV2	3	3	3	GDGFDVLK+TADLVLMMLDATKPNVHR+VALIGFPSVGK	GDGFDVLK+TADLVLMMLDATKPNVHR+VALIGFPSVGK		3	3	0	0.000408521	0	0
185	1	Q9VDV3	NUP58_DROME	Probable nucleoporin Nup58 OS=Drosophila melanogaster GN=Nup58 PE=2 SV=1	1	7.1	546	1		a	1	Q9VDV3	3	3	3	AIQSLEMAQR+FTNVSHEITNLK+ISSGPTPFSNISALMNK	AIQSLEMAQR+FTNVSHEITNLK+ISSGPTPFSNISALMNK		5	5	0.000359804	9.05331e-05	0	0
186	1	Q9VE08	Q9VE08_DROME	CG6013 OS=Drosophila melanogaster GN=Dmel\CG6013 PE=1 SV=1	1	47.9	213	1		a	1	Q9VE08	8	8	8	ALLDQEMSSINTQR+IKAENPSLR+QMILEEMEK+QMILEEMEKK+SMADTDVASNIDEAIVVLSVNDSEEDKHPEKR+TFEANNLPR+VIEAINEANKPMAAR+VVVQNHIEENLNR	ALLDQEMSSINTQR+IKAENPSLR+QMILEEMEK+QMILEEMEKK+SMADTDVASNIDEAIVVLSVNDSEEDKHPEKR+TFEANNLPR+VIEAINEANKPMAAR+VVVQNHIEENLNR	ALLDQEM[Oxidation]SSINTQR;QM[Oxidation]ILEEMEKK;SM[Oxidation]ADTDVASNIDEAIVVLSVNDSEEDKHPEKR;VIEAINEANKPM[Oxidation]AAR	33	33	0.000922313	0.00673005	0	0
187	1	Q9VF89	RM09_DROME	39S ribosomal protein L9, mitochondrial OS=Drosophila melanogaster GN=mRpL9 PE=2 SV=1	1	21.4	248	1		a	1	Q9VF89	3	3	3	LLLPGLAAYNTPENVAK+NFIYELVDDTLVK+TFVEGVGDKGDVVSMKPHFVYNK	LLLPGLAAYNTPENVAK+NFIYELVDDTLVK+TFVEGVGDKGDVVSMKPHFVYNK		5	5	0.000990185	0	0	0
188	1	Q9VFF0	Q9VFF0_DROME	GH01077p OS=Drosophila melanogaster GN=UQCR-C1 PE=1 SV=2	1	45.1	470	1		a	1	Q9VFF0	16	16	16	AVEILADIIQNSK+CPAVAAVGPVENLPDYNR+EMQEVESNLQEVVFDHLHATAYQGTPLGQTILGPTK+EQTVFYAK+IDAVSVGNVR+IPLHELEQR+IVLAAAGGVK+IVLAAAGGVKHDDLVK+LCTMVTEAEVER+LGEAEIAR+QILCYNR+RIPLHELEQR+SENEKNNGVAHFLEHMAFK+SQGGGANNASNLAR+SQTDLELEVENLGAHLNAYTSR+TNMLLQLDGTTPICEDIGR	AVEILADIIQNSK+CPAVAAVGPVENLPDYNR+EMQEVESNLQEVVFDHLHATAYQGTPLGQTILGPTK+EQTVFYAK+IDAVSVGNVR+IPLHELEQR+IVLAAAGGVK+IVLAAAGGVKHDDLVK+LCTMVTEAEVER+LGEAEIAR+QILCYNR+RIPLHELEQR+SENEKNNGVAHFLEHMAFK+SQGGGANNASNLAR+SQTDLELEVENLGAHLNAYTSR+TNMLLQLDGTTPICEDIGR	C[Carbamidomethyl]PAVAAVGPVENLPDYNR;EM[Oxidation]QEVESNLQEVVFDHLHATAYQGTPLGQTILGPTK;LC[Carbamidomethyl]TMVTEAEVER;LC[Carbamidomethyl]TM[Oxidation]VTEAEVER;QILC[Carbamidomethyl]YNR;TNMLLQLDGTTPIC[Carbamidomethyl]EDIGR	43	43	0.0026124	0.00168276	0.00121428	0
189	1	Q9VFQ9	Q9VFQ9_DROME	Dipeptidase B, isoform A OS=Drosophila melanogaster GN=Dip-B PE=1 SV=2	1	30.5	508	1		a	1	Q9VFQ9	11	11	11	AGGVMAGMSR+ASGLDKHGLDSMLPIK+DIGVGDPER+EYPLFAAVNR+GHQVPAAFMIK+MCMTDALCR+MTPIQVEK+NSVGEECYVADEVITSR+VIGEDLVQANNAPSVR+YIKPLFDKLNVNVISDTQVLQK+YTHIDIAGSAGEHPAMPTAAPLVSLVK	AGGVMAGMSR+ASGLDKHGLDSMLPIK+DIGVGDPER+EYPLFAAVNR+GHQVPAAFMIK+MCMTDALCR+MTPIQVEK+NSVGEECYVADEVITSR+VIGEDLVQANNAPSVR+YIKPLFDKLNVNVISDTQVLQK+YTHIDIAGSAGEHPAMPTAAPLVSLVK	AGGVMAGM[Oxidation]SR;MC[Carbamidomethyl]MTDALC[Carbamidomethyl]R;M[Oxidation]TPIQVEK;NSVGEEC[Carbamidomethyl]YVADEVITSR	13	13	0	0	0.000561726	0.00721655
190	1	Q9VFV9	Q9VFV9_DROME	DnaJ-like-2, isoform A OS=Drosophila melanogaster GN=Droj2 PE=1 SV=1	1	64.3	403	1		a	1	Q9VFV9	26	26	26	AISQAYEVLSDADKR+CIAEEGMPIFK+CIAEEGMPIFKNPMEK+CSGTGETIQEK+CSGTGETIQEKDR+DLIVSTQPGEVIR+DVVHQMSVQLEELYNGATR+ETGYYDILGVKPNATPDELKK+GGADSGDFRNPMDFFEK+GKDVVHQMSVQLEELYNGATR+IVFTGEGDHEPESQPGDIIILLDEK+IVFTGEGDHEPESQPGDIIILLDEKEHSTFAHAGQDLMMK+KGGADSGDFRNPMDFFEK+MAYDEDDGGYQDGPR+MPLQLVEALCGFQR+NPMDFFEK+NVICDKCEGR+QVYDEGGEAAIK+QVYDEGGEAAIKK+TLDDRDLIVSTQPGEVIR+TLDDRDLIVSTQPGEVIRHEMTK+VKETGYYDILGVKPNATPDELKK+V…	AISQAYEVLSDADKR+CIAEEGMPIFK+CIAEEGMPIFKNPMEK+CSGTGETIQEK+CSGTGETIQEKDR+DLIVSTQPGEVIR+DVVHQMSVQLEELYNGATR+ETGYYDILGVKPNATPDELKK+GGADSGDFRNPMDFFEK+GKDVVHQMSVQLEELYNGATR+IVFTGEGDHEPESQPGDIIILLDEK+IVFTGEGDHEPESQPGDIIILLDEKEHSTFAHAGQDLMMK+KGGADSGDFRNPMDFFEK+MAYDEDDGGYQDGPR+MPLQLVEALCGFQR+NPMDFFEK+NVICDKCEGR+QVYDEGGEAAIK+QVYDEGGEAAIKK+TLDDRDLIVSTQPGEVIR+TLDDRDLIVSTQPGEVIRHEMTK+VKETGYYDILGVKPNATPDELKK+V…	C[Carbamidomethyl]IAEEGMPIFK;C[Carbamidomethyl]IAEEGM[Oxidation]PIFK;C[Carbamidomethyl]IAEEGMPIFKNPMEK;C[Carbamidomethyl]SGTGETIQEK;C[Carbamidomethyl]SGTGETIQEKDR;M[Oxidation]PLQLVEALC[Carbamidomethyl]GFQR;MPLQLVEALC[Carbamidomethyl]GFQR;NVIC[Carbamidomethyl]DKC[Carbamidomethyl]EGR;VQQIAPGIMQHIEQVC[Carbamidomethyl]R;VQQIAPGIM[Oxidation]QHIEQVC[Carbamidomethyl]R	54	54	0.00207177	0.00441568	0.000708082	0
191	1	Q9VG69	Q9VG69_DROME	CG5844 OS=Drosophila melanogaster GN=Dmel\CG5844 PE=1 SV=1	1	33.1	378	1		a	1	Q9VG69	8	8	8	ALDLILTGRPVGSQEAHDIGLVNR+DKNITLIGINRPQQR+EIIEDMQNGIK+IVPTGTALGNALELATCLAK+KTEESAAESVDSKDPK+LKQEQEAALAEAEKQK+LPAMIGLSR+VMEESAVLGFFNRR	ALDLILTGRPVGSQEAHDIGLVNR+DKNITLIGINRPQQR+EIIEDMQNGIK+IVPTGTALGNALELATCLAK+KTEESAAESVDSKDPK+LKQEQEAALAEAEKQK+LPAMIGLSR+VMEESAVLGFFNRR	IVPTGTALGNALELATC[Carbamidomethyl]LAK	12	12	0	0.00143847	0.000754913	0
192	1	Q9VG73	ILF2_DROME	Interleukin enhancer-binding factor 2 homolog OS=Drosophila melanogaster GN=CG5641 PE=2 SV=1	1	14.4	396	1		a	1	Q9VG73	4	4	4	ILIATLPQNLR+VFQLLSAGLFLPGSAGITDPTEPGHIR+VPSAGAVDDSALTAALLK+VPSAGAVDDSALTAALLKR	ILIATLPQNLR+VFQLLSAGLFLPGSAGITDPTEPGHIR+VPSAGAVDDSALTAALLK+VPSAGAVDDSALTAALLKR		7	7	0.000744139	0.000124826	0	0
193	1	Q9VG81	Q9VG81_DROME	CG5167 OS=Drosophila melanogaster GN=Dmel\CG5167 PE=1 SV=1	1	8.4	431	1		a	1	Q9VG81	2	2	2	GTGSAALNTGTWESAIHAIANR+LAETTDQYTSPPTK	GTGSAALNTGTWESAIHAIANR+LAETTDQYTSPPTK		3	3	0.000227903	0.000114689	0	0
194	1	Q9VHB8	Q9VHB8_DROME	CG8199 OS=Drosophila melanogaster GN=Dmel\CG8199 PE=1 SV=1	1	6.6	439	1		a	1	Q9VHB8	2	2	2	ENKPVVFEALAYR+LNLIQPEDYAPIPIYR	ENKPVVFEALAYR+LNLIQPEDYAPIPIYR		2	2	0.00022375	0	0	0
195	1	Q9VHC8	Q9VHC8_DROME	CG8149 OS=Drosophila melanogaster GN=Dmel\CG8149 PE=1 SV=1	1	20.8	308	1		a	1	Q9VHC8	2	2	2	FGAGAVSAATTTPTTTESKDAWSEK+NNSQQSTGTVASTGTTPSKENEAPAAAASDSTGETPTKK	FGAGAVSAATTTPTTTESKDAWSEK+NNSQQSTGTVASTGTTPSKENEAPAAAASDSTGETPTKK		2	2	0	0.000320981	0	0
196	1	Q9VHI7	Q9VHI7_DROME	LD47007p OS=Drosophila melanogaster GN=Dmel\CG11982 PE=1 SV=1	1	17.6	380	1		a	1	Q9VHI7	4	4	4	GSSSSGSQVNVESLR+NVPNLEITIEPNRR+SASTATGTDNPSPANNPSQAAAEGGR+TRPDANPAQAAR	GSSSSGSQVNVESLR+NVPNLEITIEPNRR+SASTATGTDNPSPANNPSQAAAEGGR+TRPDANPAQAAR		8	8	0.000775471	0.000260164	0	0
197	1	Q9VHL2	Q9VHL2_DROME	LD47396p OS=Drosophila melanogaster GN=CCT7 PE=1 SV=2	1	6.8	544	1		a	1	Q9VHL2	2	2	2	SQDAEVGDGTTSVVLLAGEFLK+TIAGKEQLLIAAIAK	SQDAEVGDGTTSVVLLAGEFLK+TIAGKEQLLIAAIAK		3	3	0	0	0.000524553	0.00112316
198	1	Q9VHS8	IF4A3_DROME	Eukaryotic initiation factor 4A-III OS=Drosophila melanogaster GN=eIF4AIII PE=1 SV=1	1	30.1	399	1		a	1	Q9VHS8	11	11	9	DELTLEGIK+DVIAQAQSGTGK+EQIYDVYR+GFKEQIYDVYR+GIDVQQVSLVINYDLPNNR+GRDVIAQAQSGTGK+KGVAINFVK+KLDYGQHIVSGTPGR+KVDWLTEK+VLITTDVWAR+YLPPATQVVLISATLPHEILEMTSK	DELTLEGIK+EQIYDVYR+GFKEQIYDVYR+GIDVQQVSLVINYDLPNNR+KGVAINFVK+KLDYGQHIVSGTPGR+KVDWLTEK+VLITTDVWAR+YLPPATQVVLISATLPHEILEMTSK		25	16	0.00130981	0.000783869	0	0
199	1	Q9VJD4	Q9VJD4_DROME	LD24721p OS=Drosophila melanogaster GN=Sgt PE=1 SV=1	1	26.6	331	1		a	1	Q9VJD4	8	8	8	AIELEPDNEVYK+AIELEPDNEVYKSNLEAAR+ENKYNEALLQYNR+LGVAYSNMGNFEK+LREDLINMLSQPMVR+NPESLALAESIK+NPESLALAESIKNEGNR+SALVYNNNYSK	AIELEPDNEVYK+AIELEPDNEVYKSNLEAAR+ENKYNEALLQYNR+LGVAYSNMGNFEK+LREDLINMLSQPMVR+NPESLALAESIK+NPESLALAESIKNEGNR+SALVYNNNYSK	LREDLINM[Oxidation]LSQPM[Oxidation]VR	16	16	0.000148378	0.00134405	0.00258632	0.00276889
200	1	Q9VK69	Q9VK69_DROME	T-complex protein 1 subunit delta OS=Drosophila melanogaster GN=CCT4 PE=1 SV=1	1	27.4	533	1		a	1	Q9VK69	11	11	11	AFADALEVIPSTLAENAGLNPIATVTELR+AQDVAAGDGTTSVVVIAGALLEACEK+DAVSDLAQHFLDK+DAVSDLAQHFLDKIK+IGLIQFCISAPK+ITGIQNMGR+LVLEEAAR+SILKIDDIVNTFS+SKPTDVR+SYILNIVK+VVSQQSSLLAPIAVDAVLK	AFADALEVIPSTLAENAGLNPIATVTELR+AQDVAAGDGTTSVVVIAGALLEACEK+DAVSDLAQHFLDK+DAVSDLAQHFLDKIK+IGLIQFCISAPK+ITGIQNMGR+LVLEEAAR+SILKIDDIVNTFS+SKPTDVR+SYILNIVK+VVSQQSSLLAPIAVDAVLK	AQDVAAGDGTTSVVVIAGALLEAC[Carbamidomethyl]EK;IGLIQFC[Carbamidomethyl]ISAPK	30	30	0.00018429	0.00120564	0.00481841	0.00343903
201	1	Q9VKK1	EDC4_DROME	Enhancer of mRNA-decapping protein 4 homolog OS=Drosophila melanogaster GN=Ge-1 PE=1 SV=2	1	8.6	1354	1		a	1	Q9VKK1	9	9	9	AFHQALLANDLGLVEFTLR+AIITYRDQLK+NCQQFIK+QLLMAGQINK+SLEILLAR+SQAATPAPPYDLR+TELTDAMLETQR+VLLSLIQQISADMTNHNELK+YLNEALLAINMADPITR	AFHQALLANDLGLVEFTLR+AIITYRDQLK+NCQQFIK+QLLMAGQINK+SLEILLAR+SQAATPAPPYDLR+TELTDAMLETQR+VLLSLIQQISADMTNHNELK+YLNEALLAINMADPITR	NC[Carbamidomethyl]QQFIK	15	15	0.000435272	7.30149e-05	0.000210751	0
202	1	Q9VKM7	Q9VKM7_DROME	AT01533p OS=Drosophila melanogaster GN=Dmel\CG33129 PE=1 SV=2	1	17.7	677	2	Q9VKM8|Q9VKM8_DROME	a	1	Q9VKM7	3	3	3	FIDQYVPNSSGK+IEAFAAGVSDLAASSYEK+NAALEYYNQFHK	FIDQYVPNSSGK+IEAFAAGVSDLAASSYEK+NAALEYYNQFHK		5	5	0.000362727	0	0	0
203	1	Q9VL00	OTUBL_DROME	Ubiquitin thioesterase otubain-like OS=Drosophila melanogaster GN=CG4968 PE=2 SV=1	1	24.4	262	1		a	1	Q9VL00	4	4	4	AHDFPEGSEPR+IYLIYRPGHYDILYPN+MEPFTHNDGNRDELIIQQK+VSPDNAGGHSTVQDELHK	AHDFPEGSEPR+IYLIYRPGHYDILYPN+MEPFTHNDGNRDELIIQQK+VSPDNAGGHSTVQDELHK	n[Acetyl]MEPFTHNDGNRDELIIQQK	9	9	0	0.00169801	0	0
204	1	Q9VL18	EF1D_DROME	Probable elongation factor 1-delta OS=Drosophila melanogaster GN=eEF1delta PE=1 SV=1	1	52.3	256	1		a	1	Q9VL18	13	13	13	AREHIQNSLEK+FVPVAFGIQK+IDGVTLDDGLNSELAKR+ITQDGLLWGASK+KITQDGLLWGASK+LAQLEGEHK+LAQLEGEHKELK+LEDFVQSVDIAAFNKI+LTNGVSKEPEVEAK+MKVEALDKFWADK+SHYSPLVSEIAK+TQVSLLNELLTATVK+TQVSLLNELLTATVKR	AREHIQNSLEK+FVPVAFGIQK+IDGVTLDDGLNSELAKR+ITQDGLLWGASK+KITQDGLLWGASK+LAQLEGEHK+LAQLEGEHKELK+LEDFVQSVDIAAFNKI+LTNGVSKEPEVEAK+MKVEALDKFWADK+SHYSPLVSEIAK+TQVSLLNELLTATVK+TQVSLLNELLTATVKR	n[Acetyl]M[Oxidation]KVEALDKFWADK	47	47	0.00306957	0.00598579	0	0
205	1	Q9VL68	Q9VL68_DROME	CG4598, isoform A OS=Drosophila melanogaster GN=Dmel\CG4598 PE=1 SV=2	1	28.1	281	1		a	1	Q9VL68	6	6	6	AADLQQLQNGR+FLFFVNQPAVQK+GLGIYLEGLK+LTTVEVNDK+SSIDEIESNKSR+TGIATLTMNRPPVNGLNLELLQDLK	AADLQQLQNGR+FLFFVNQPAVQK+GLGIYLEGLK+LTTVEVNDK+SSIDEIESNKSR+TGIATLTMNRPPVNGLNLELLQDLK		9	9	0.00157302	0	0	0
206	1	Q9VL78	FKB59_DROME	FK506-binding protein 59 OS=Drosophila melanogaster GN=FKBP59 PE=1 SV=1	1	15	439	2	X2J5E8|X2J5E8_DROME	a	1	Q9VL78	5	5	5	GEDLSPNQDGSIDR+LSDEERLAEAK+NEPFEFSLGK+PEGNKIDLSGDGGVLK+VFEDRDVEFDYGEGK	GEDLSPNQDGSIDR+LSDEERLAEAK+NEPFEFSLGK+PEGNKIDLSGDGGVLK+VFEDRDVEFDYGEGK		9	9	0.000447501	0.000562996	0	0
207	1	Q9VMC6	Q9VMC6_DROME	CG9547 OS=Drosophila melanogaster GN=152078_at PE=1 SV=1	1	42.5	419	1		a	1	Q9VMC6	14	14	14	AITGLAAFAN+DMLGANGISDEYHVIR+GYCQAELQPR+GYGCAGVSSVAYGLLTR+HVINLESVNTYEGTHDIHALILGR+IMEEIGSLGVLGCTIK+KQFGRPLAANQLIQK+LHTPDMISLLK+LHTPDMISLLKR+LIGAFGLTEPNHGSDPAGMETR+MANRLETFDK+QFGRPLAANQLIQK+TWITSAPIADVIVVWAK+YLPSMAEGK	AITGLAAFAN+DMLGANGISDEYHVIR+GYCQAELQPR+GYGCAGVSSVAYGLLTR+HVINLESVNTYEGTHDIHALILGR+IMEEIGSLGVLGCTIK+KQFGRPLAANQLIQK+LHTPDMISLLK+LHTPDMISLLKR+LIGAFGLTEPNHGSDPAGMETR+MANRLETFDK+QFGRPLAANQLIQK+TWITSAPIADVIVVWAK+YLPSMAEGK	DM[Oxidation]LGANGISDEYHVIR;GYC[Carbamidomethyl]QAELQPR;GYGC[Carbamidomethyl]AGVSSVAYGLLTR;IMEEIGSLGVLGC[Carbamidomethyl]TIK	31	31	0	0.000825818	0.00749147	0.00947854
208	1	Q9VMQ5	COQ6_DROME	Ubiquinone biosynthesis monooxygenase COQ6, mitochondrial OS=Drosophila melanogaster GN=Coq6 PE=2 SV=1	1	46.5	477	1		a	1	Q9VMQ5	14	14	14	ATFPLGFLHASSYVCNGAALVGDAAHR+DSNSNHSELQLEDGR+ESPNVEILNK+FLPNGPVALLPLTDR+GFNPTGPYQNR+KEMNVDVFSLNYDR+LSSLVWSTTNEQAK+MLQALPPTEFVDALNEAFCR+NVPIMLGVHGLHTLYATQFSPVVLLR+SLGLQLTQNLPPVK+VHPLAGQGVNLGFSDVR+VLLLEGAPEFR+VSAINHNSIELFK+YLVESLAAGAYAGFK	ATFPLGFLHASSYVCNGAALVGDAAHR+DSNSNHSELQLEDGR+ESPNVEILNK+FLPNGPVALLPLTDR+GFNPTGPYQNR+KEMNVDVFSLNYDR+LSSLVWSTTNEQAK+MLQALPPTEFVDALNEAFCR+NVPIMLGVHGLHTLYATQFSPVVLLR+SLGLQLTQNLPPVK+VHPLAGQGVNLGFSDVR+VLLLEGAPEFR+VSAINHNSIELFK+YLVESLAAGAYAGFK	ATFPLGFLHASSYVC[Carbamidomethyl]NGAALVGDAAHR;KEM[Oxidation]NVDVFSLNYDR;MLQALPPTEFVDALNEAFC[Carbamidomethyl]R;M[Oxidation]LQALPPTEFVDALNEAFC[Carbamidomethyl]R;NVPIM[Oxidation]LGVHGLHTLYATQFSPVVLLR	62	62	0.00257407	0.00207258	0.00538409	0.0051237
209	1	Q9VMY1	RM24_DROME	Probable 39S ribosomal protein L24, mitochondrial OS=Drosophila melanogaster GN=mRpL24 PE=2 SV=1	1	9.7	247	1		a	1	Q9VMY1	2	2	2	QGIVTQVIPER+VLVEPIEDWSFFR	QGIVTQVIPER+VLVEPIEDWSFFR		3	3	0.000198839	0.000400252	0	0
210	1	Q9VMY9	GUAD_DROME	Guanine deaminase OS=Drosophila melanogaster GN=DhpD PE=1 SV=1	1	25.9	448	1		a	1	Q9VMY9	8	8	8	ATVFLGTVVHTK+FSNHQYAQQVYQGVVEATLR+IIGVGQDYHAWASSNPAHAK+LSVDELVEK+NIVEVFVAGKR+TQDFNYHQLK+TSYAGAYDEAGLLTNK+TVLAHGVHLEDDEVALLK	ATVFLGTVVHTK+FSNHQYAQQVYQGVVEATLR+IIGVGQDYHAWASSNPAHAK+LSVDELVEK+NIVEVFVAGKR+TQDFNYHQLK+TSYAGAYDEAGLLTNK+TVLAHGVHLEDDEVALLK	n[Acetyl]ATVFLGTVVHTK	20	20	0.000657766	0.000993035	0.00191087	0.00136384
211	1	Q9VMZ5	Q9VMZ5_DROME	LD19715p OS=Drosophila melanogaster GN=TwdlF PE=2 SV=1	1	16.1	354	1		a	1	Q9VMZ5	4	4	4	AQSSNEEKTVIYVLSK+KPDLTEIQQQLQVTQSEAK+STSSFAPSAPSR+VQKPEVYFIK	AQSSNEEKTVIYVLSK+KPDLTEIQQQLQVTQSEAK+STSSFAPSAPSR+VQKPEVYFIK		4	4	0	0.000558543	0	0
212	1	Q9VN50	EI3F1_DROME	Eukaryotic translation initiation factor 3 subunit F-1 OS=Drosophila melanogaster GN=eIF3f1 PE=2 SV=1	1	63.6	280	1		a	1	Q9VN50	14	14	14	AYVCIQLGVPGGK+ECNNPVHLTVDTSLQGGR+KVNSNESVVGWWATGNDVTNHSSVIHEYYAR+LQSLLDLILK+NLLLVITLSQLIK+SALNLTVR+SGCMFTPIPVELTSYEPETFGLK+TVGVSPAHRPK+TVPPMLDLAQISEASTK+VHPVVLFQVVDAFER+VHPVVLFQVVDAFERR+VNSNESVVGWWATGNDVTNHSSVIHEYYAR+VTPDNAVGR+YVDDVIAHK	AYVCIQLGVPGGK+ECNNPVHLTVDTSLQGGR+KVNSNESVVGWWATGNDVTNHSSVIHEYYAR+LQSLLDLILK+NLLLVITLSQLIK+SALNLTVR+SGCMFTPIPVELTSYEPETFGLK+TVGVSPAHRPK+TVPPMLDLAQISEASTK+VHPVVLFQVVDAFER+VHPVVLFQVVDAFERR+VNSNESVVGWWATGNDVTNHSSVIHEYYAR+VTPDNAVGR+YVDDVIAHK	AYVC[Carbamidomethyl]IQLGVPGGK;EC[Carbamidomethyl]NNPVHLTVDTSLQGGR;n[Acetyl]SALNLTVR;SGC[Carbamidomethyl]MFTPIPVELTSYEPETFGLK;SGC[Carbamidomethyl]M[Oxidation]FTPIPVELTSYEPETFGLK	52	52	0.00438511	0.00476657	0	0
213	1	Q9VN86	Q9VN86_DROME	AT14148p OS=Drosophila melanogaster GN=CT40966 PE=1 SV=1	1	24	430	1		a	1	Q9VN86	6	6	6	DLSQVPIFIADVNDQASLLEMAK+EGGSGGGTAGLNYGTWESAVYGLAHSDELR+LAESSNQYTESPTK+SGPSEESMER+TGLISELEK+TLLLNYPGLFSGGLASR	DLSQVPIFIADVNDQASLLEMAK+EGGSGGGTAGLNYGTWESAVYGLAHSDELR+LAESSNQYTESPTK+SGPSEESMER+TGLISELEK+TLLLNYPGLFSGGLASR		9	9	0.000913734	0.000114956	0	0
214	1	Q9VNA5	PSB4_DROME	Proteasome subunit beta type-4 OS=Drosophila melanogaster GN=Prosbeta7 PE=2 SV=1	1	7.8	268	1		a	1	Q9VNA5	2	2	2	HLAVPLVR+SYEDYVVATGFAR	HLAVPLVR+SYEDYVVATGFAR		3	3	0.000549775	0	0	0
215	1	Q9VND7	Q9VND7_DROME	CG2931 OS=Drosophila melanogaster GN=Dmel\CG2931 PE=1 SV=1	1	13.2	302	1		a	1	Q9VND7	3	3	3	ASSALQSFQTTER+GFGFVSFREPADFIR+SGPNPIAEEAIK	ASSALQSFQTTER+GFGFVSFREPADFIR+SGPNPIAEEAIK		3	3	0.000487879	0	0	0
216	1	Q9VNE2	PKRA_DROME	Protein krasavietz OS=Drosophila melanogaster GN=kra PE=1 SV=1	1	41.2	422	1		a	1	Q9VNE2	19	19	19	DAVIAGLEK+DAVIAGLEKTEGDLEQISK+EELVTDQAVR+EKYDPTGFRDAVIAGLEKTEGDLEQISK+ELQQALIDDINDEKPYNEITSDIKDFSQR+GIAYLIQALK+GIAYLIQALKK+IILLFYK+LMDFFPPNKR+MFEEEMGK+MHFLEQMRK+NHEQVFVK+QVFLDKELNEIVK+SQKTERPVLSGQR+TEGDLEQISK+TERPVLSGQR+TSYCIFDAPESMESMR+YDPTGFR+YLDSAGNKLDYR	DAVIAGLEK+DAVIAGLEKTEGDLEQISK+EELVTDQAVR+EKYDPTGFRDAVIAGLEKTEGDLEQISK+ELQQALIDDINDEKPYNEITSDIKDFSQR+GIAYLIQALK+GIAYLIQALKK+IILLFYK+LMDFFPPNKR+MFEEEMGK+MHFLEQMRK+NHEQVFVK+QVFLDKELNEIVK+SQKTERPVLSGQR+TEGDLEQISK+TERPVLSGQR+TSYCIFDAPESMESMR+YDPTGFR+YLDSAGNKLDYR	M[Oxidation]FEEEMGK;n[Acetyl]SQKTERPVLSGQR;TSYC[Carbamidomethyl]IFDAPESMESMR	55	55	0.00337508	0.00292838	0.000676201	0
217	1	Q9VNH5	Q9VNH5_DROME	CG2091 OS=Drosophila melanogaster GN=Dmel\CG2091 PE=1 SV=1	1	24.1	374	1		a	1	Q9VNH5	7	7	7	ATLPFVLYEGNK+DLNESHLDLLR+LLDLYEQELPIR+NVETLYLLGIVHK+SISLLGTFPDLGTDDAIVVFEK+STVIYPATEK+TGFILLPDLK	ATLPFVLYEGNK+DLNESHLDLLR+LLDLYEQELPIR+NVETLYLLGIVHK+SISLLGTFPDLGTDDAIVVFEK+STVIYPATEK+TGFILLPDLK		12	12	0.00131319	0.000264337	0	0
218	1	Q9VP13	Q9VP13_DROME	CR6-interacting factor OS=Drosophila melanogaster GN=CRIF PE=1 SV=1	1	22.8	232	1		a	1	Q9VP13	4	4	4	AELPASLVGDVDVEPTYPQTVDR+EADAAAAIQR+QVMQLETLLK+YGAQSNVNPK	AELPASLVGDVDVEPTYPQTVDR+EADAAAAIQR+QVMQLETLLK+YGAQSNVNPK		10	10	0.00148186	0.000639195	0	0
219	1	Q9VP87	Q9VP87_DROME	GH23839p OS=Drosophila melanogaster GN=Dmel\CG10585 PE=1 SV=1	1	38.6	448	1		a	1	Q9VP87	13	13	13	AAGHAPSVPDVEQDK+AAGHAPSVPDVEQDKSAGVLHSQR+ALAEVTEMIR+HASPQVTTPPPR+IGLLTGDYLLGHSSAELANLR+IVGYPTSFLSLR+KHTAAALAVLQHFPATDAR+LAGQSEELQR+NILNAGSLLGK+NQEVVELISSAVR+QALENIILAMQDL+QSVDNIDYDKIHK+WLLSDEIANVALHLR	AAGHAPSVPDVEQDK+AAGHAPSVPDVEQDKSAGVLHSQR+ALAEVTEMIR+HASPQVTTPPPR+IGLLTGDYLLGHSSAELANLR+IVGYPTSFLSLR+KHTAAALAVLQHFPATDAR+LAGQSEELQR+NILNAGSLLGK+NQEVVELISSAVR+QALENIILAMQDL+QSVDNIDYDKIHK+WLLSDEIANVALHLR		37	37	0.00241181	0.000993035	0.00382174	0
220	1	Q9VPD2	NUBP2_DROME	Cytosolic Fe-S cluster assembly factor NUBP2 homolog OS=Drosophila melanogaster GN=CG4858 PE=1 SV=1	1	28.8	260	1		a	1	Q9VPD2	4	4	4	EVGCHGAIIVTTPQEVALDDVRK+NVIVVLSGK+STVSTQLSLALRK+VGILAGTTTSVLDELPDSTTAEVLTHIVEK	EVGCHGAIIVTTPQEVALDDVRK+NVIVVLSGK+STVSTQLSLALRK+VGILAGTTTSVLDELPDSTTAEVLTHIVEK	EVGC[Carbamidomethyl]HGAIIVTTPQEVALDDVRK	11	11	0.00170007	0.000380239	0	0
221	1	Q9VR89	PNO1_DROME	RNA-binding protein pno1 OS=Drosophila melanogaster GN=l(1)G0004 PE=2 SV=1	1	32.9	240	1		a	1	Q9VR89	6	6	6	AFLCGFEVDDALALLR+IFTPVVEHMK+IHILGSYQNIQLAR+MEAENIRADAFEPAKR+TKFTIENVTK+VGPETPDIANLQR	AFLCGFEVDDALALLR+IFTPVVEHMK+IHILGSYQNIQLAR+MEAENIRADAFEPAKR+TKFTIENVTK+VGPETPDIANLQR	AFLC[Carbamidomethyl]GFEVDDALALLR;n[Acetyl]M[Oxidation]EAENIRADAFEPAKR	11	11	0	0.00226559	0	0
222	1	Q9VRJ4	Q9VRJ4_DROME	SD02021p OS=Drosophila melanogaster GN=Dmel\CG10672 PE=1 SV=1	1	8.8	317	1		a	1	Q9VRJ4	2	2	2	ALYENESANEAALSK+LAEDGAAVVISSR	ALYENESANEAALSK+LAEDGAAVVISSR		2	2	0.000309862	0	0	0
223	1	Q9VRL0	Q9VRL0_DROME	Cytochrome c1, isoform A OS=Drosophila melanogaster GN=Cyt-c1 PE=1 SV=1	1	41	307	1		a	1	Q9VRL0	11	11	11	AANNGAYPPDLSYIVSAR+AEAEQITVK+DGPDDTGNYYTRPGK+GGEDYIFSLLTGYHDAPAGVVLR+GLFDALDHQSVR+GLFDALDHQSVRR+KGGEDYIFSLLTGYHDAPAGVVLR+KIVFVPK+LSDYFPSPYPNEEAAR+NLVGVTHTEAEAK+WTSEPEHDDRK	AANNGAYPPDLSYIVSAR+AEAEQITVK+DGPDDTGNYYTRPGK+GGEDYIFSLLTGYHDAPAGVVLR+GLFDALDHQSVR+GLFDALDHQSVRR+KGGEDYIFSLLTGYHDAPAGVVLR+KIVFVPK+LSDYFPSPYPNEEAAR+NLVGVTHTEAEAK+WTSEPEHDDRK		20	20	0	0.00322027	0	0
224	1	Q9VSL9	Q9VSL9_DROME	CG6638 OS=Drosophila melanogaster GN=Dmel\CG6638 PE=1 SV=1	1	34.5	420	1		a	1	Q9VSL9	10	10	10	DCAGVILYTAEK+EVAFNFFQK+FWITNGSDADTLIVYAK+GVYVLMSGLDFER+KGDYYVLNGSK+LCSGEHVGGLAMSEPGAGSDVVSMK+LIGEFQLLQGK+LYEIGAGTSEIRR+MADMYTTLSACR+VALDAIQILGGNGYINENPTGR	DCAGVILYTAEK+EVAFNFFQK+FWITNGSDADTLIVYAK+GVYVLMSGLDFER+KGDYYVLNGSK+LCSGEHVGGLAMSEPGAGSDVVSMK+LIGEFQLLQGK+LYEIGAGTSEIRR+MADMYTTLSACR+VALDAIQILGGNGYINENPTGR	DC[Carbamidomethyl]AGVILYTAEK;LC[Carbamidomethyl]SGEHVGGLAMSEPGAGSDVVSMK;LC[Carbamidomethyl]SGEHVGGLAM[Oxidation]SEPGAGSDVVSMK;MADMYTTLSAC[Carbamidomethyl]R;M[Oxidation]ADM[Oxidation]YTTLSAC[Carbamidomethyl]R	15	15	0.000116936	0.000117693	0	0.00945597
225	1	Q9VTB0	Q9VTB0_DROME	CG8003, isoform A OS=Drosophila melanogaster GN=Dmel\CG8003 PE=1 SV=1	1	11.8	407	1		a	1	Q9VTB0	4	4	4	DAPPALTVLR+IALNVQSLGLLR+LLLDAGIKPGSINSVNR+QIATQFGAK	DAPPALTVLR+IALNVQSLGLLR+LLLDAGIKPGSINSVNR+QIATQFGAK		4	4	0	0.000485809	0	0
226	1	Q9VTB3	Q9VTB3_DROME	GH06691p OS=Drosophila melanogaster GN=Dmel\CG11811 PE=1 SV=1	1	13.3	233	1		a	1	Q9VTB3	2	2	2	IINNVDIDVAYEEFR+TDLNPILIFNNPPSIK	IINNVDIDVAYEEFR+TDLNPILIFNNPPSIK		3	3	0.000632359	0	0	0
227	1	Q9VTZ7	Q9VTZ7_DROME	CG4069 OS=Drosophila melanogaster GN=anon-WO0172774.58 PE=1 SV=1	1	14.5	509	1		a	1	Q9VTZ7	6	6	6	AEIGGAIVPSPR+IYVWGGYSR+LGEANIADIIQLLEAK+SGCCIAASPEGK+SSVGCTVAANGK+TTVYNDLFFYNTK	AEIGGAIVPSPR+IYVWGGYSR+LGEANIADIIQLLEAK+SGCCIAASPEGK+SSVGCTVAANGK+TTVYNDLFFYNTK	SGC[Carbamidomethyl]C[Carbamidomethyl]IAASPEGK;SSVGC[Carbamidomethyl]TVAANGK	32	32	0.00115787	0.00116537	0.00280311	0.00180059
228	1	Q9VU87	VPS36_DROME	Vacuolar protein-sorting-associated protein 36 OS=Drosophila melanogaster GN=Vps36 PE=2 SV=2	1	16.5	399	1		a	1	Q9VU87	5	5	5	FYPNLLLGRD+GLELLSPEDLLHACEQLSGPIR+LSPNESFVSR+QLGISLLLAK+VEAAESLAVEELAK	FYPNLLLGRD+GLELLSPEDLLHACEQLSGPIR+LSPNESFVSR+QLGISLLLAK+VEAAESLAVEELAK	GLELLSPEDLLHAC[Carbamidomethyl]EQLSGPIR	8	8	0.000369272	0.000619437	0	0
229	1	Q9VUZ0	Q9VUZ0_DROME	Translocon-associated protein subunit beta OS=Drosophila melanogaster GN=SsRbeta PE=1 SV=2	1	19.5	190	1		a	1	Q9VUZ0	2	2	2	LVDSGFHPEAFDVVGGQPTAVVDR+YTIFNVGSGAATK	LVDSGFHPEAFDVVGGQPTAVVDR+YTIFNVGSGAATK		3	3	0.000775471	0	0	0
230	1	Q9VV74	SMN_DROME	Survival motor neuron protein OS=Drosophila melanogaster GN=Smn PE=1 SV=1	1	29.2	226	1		a	1	Q9VV74	5	5	5	EQFLIAK+KDEDEQLSRPK+SDETNAAVWDDSLLVK+TYDESVGLAR+YLGYENEQEVLLVDLLPSWGKR	EQFLIAK+KDEDEQLSRPK+SDETNAAVWDDSLLVK+TYDESVGLAR+YLGYENEQEVLLVDLLPSWGKR	n[Acetyl]SDETNAAVWDDSLLVK	6	6	0	0.00131233	0	0
231	1	Q9VV75	Q9VV75_DROME	AT02348p OS=Drosophila melanogaster GN=UQCR-C2 PE=1 SV=1	1	64.5	440	1		a	1	Q9VV75	19	19	19	AASANWYGGDAR+AVNASYSDAGLFGFVVSADSKDIGK+AVVAVAGQGAAASNHK+EALAFAILEQALGAK+GTSAGLFGEAVNCAGGVGASVK+LAGGLSTQNSTAFAIAR+LAVGAIGHLANVPYASDLA+LSSESLLHYVAQTFAAGR+LVVATADATLPVSR+NESYDIQGASHLLR+NGLGNSIYSPR+NVLEADALLGAIDGISQSQVQEAAKK+SASVSDKDVAR+TVEFLVR+TVVNQLNAVSTEER+VSLVLGAGSR+VSLVLGAGSRNESYDIQGASHLLR+YLQDLLQPAFKPWELVDNAK+YSSDGGLIKEIGR	AASANWYGGDAR+AVNASYSDAGLFGFVVSADSKDIGK+AVVAVAGQGAAASNHK+EALAFAILEQALGAK+GTSAGLFGEAVNCAGGVGASVK+LAGGLSTQNSTAFAIAR+LAVGAIGHLANVPYASDLA+LSSESLLHYVAQTFAAGR+LVVATADATLPVSR+NESYDIQGASHLLR+NGLGNSIYSPR+NVLEADALLGAIDGISQSQVQEAAKK+SASVSDKDVAR+TVEFLVR+TVVNQLNAVSTEER+VSLVLGAGSR+VSLVLGAGSRNESYDIQGASHLLR+YLQDLLQPAFKPWELVDNAK+YSSDGGLIKEIGR	GTSAGLFGEAVNC[Carbamidomethyl]AGGVGASVK	26	26	0.000111621	0.000224687	0.00129708	0.0145807
232	1	Q9VVA6	Q9VVA6_DROME	Nuclear migration protein NudC OS=Drosophila melanogaster GN=nudC PE=1 SV=2	1	22	332	1		a	1	Q9VVA6	7	7	7	AAEEGKFDNILLAVAEK+LAVTENYEK+LLLDVFNK+LLLDVFNKESK+LSDLDGETR+LVTTDPEISTR+QQLLDSAGGEPSASNR	AAEEGKFDNILLAVAEK+LAVTENYEK+LLLDVFNK+LLLDVFNKESK+LSDLDGETR+LVTTDPEISTR+QQLLDSAGGEPSASNR	n[Acetyl]AAEEGKFDNILLAVAEK	16	16	0.000887588	0.00104222	0.00171902	0.000920183
233	1	Q9VVW8	NNRD_DROME	ATP-dependent (S)-NAD(P)H-hydrate dehydratase OS=Drosophila melanogaster GN=CG10424 PE=2 SV=1	1	37.3	300	1		a	1	Q9VVW8	8	8	8	IAPWLER+IGVIGGSLEYTGAPYFAAISSIR+IYLPHCNEVHSMPSGGSGR+KLNAAAFQK+LFGEDDQAAR+LHVVVIGPGLGR+MSLLGAGVTVLEK+VGADLAHVFCHSNASAIIK	IAPWLER+IGVIGGSLEYTGAPYFAAISSIR+IYLPHCNEVHSMPSGGSGR+KLNAAAFQK+LFGEDDQAAR+LHVVVIGPGLGR+MSLLGAGVTVLEK+VGADLAHVFCHSNASAIIK	IYLPHC[Carbamidomethyl]NEVHSMPSGGSGR;VGADLAHVFC[Carbamidomethyl]HSNASAIIK	15	15	0	0.00247155	0	0
234	1	Q9VWD0	Q9VWD0_DROME	GH23568p OS=Drosophila melanogaster GN=parvin PE=1 SV=2	1	12	367	1		a	1	Q9VWD0	3	3	3	ARPEDIVNMDLK+AVIDPQSISDPQVIK+KLDVPEVTQSEQGQHEK	ARPEDIVNMDLK+AVIDPQSISDPQVIK+KLDVPEVTQSEQGQHEK		6	6	0.00040147	0.00013469	0.00155508	0
235	1	Q9VWE8	Q9VWE8_DROME	Actin-related protein 10, isoform A OS=Drosophila melanogaster GN=Arp10 PE=1 SV=1	1	14.6	378	1		a	1	Q9VWE8	2	2	2	ANGDENQPTPAPDVDYIVSDNDAVIQVPGLLR+PIYESVMQEKPPIVLDIGTAYTK	ANGDENQPTPAPDVDYIVSDNDAVIQVPGLLR+PIYESVMQEKPPIVLDIGTAYTK		2	2	0	0	0	0.00161641
236	1	Q9VWH4	IDH3A_DROME	Probable isocitrate dehydrogenase [NAD] subunit alpha, mitochondrial OS=Drosophila melanogaster GN=l(1)G0156 PE=2 SV=1	1	53.6	377	1		a	1	Q9VWH4	14	14	14	CSEFTNEICAKL+DAPAVTATPAVSQVNATPAASR+DLANPTALLLSAVMMLR+DMAQKFPEIQFEEK+ENTEGEYSGIEHEIVDGVVQSIK+FGIPQAAIDSVNTNK+HMELNTYADKIER+IFTAANVPIEWEAVDVTPVRGPDGK+IGLKGPLMTPVGK+LITEEASKR+SLNLALRK+TLYDDVDVVTIR+VAEYAFQYAK+YLTGDLGGR	CSEFTNEICAKL+DAPAVTATPAVSQVNATPAASR+DLANPTALLLSAVMMLR+DMAQKFPEIQFEEK+ENTEGEYSGIEHEIVDGVVQSIK+FGIPQAAIDSVNTNK+HMELNTYADKIER+IFTAANVPIEWEAVDVTPVRGPDGK+IGLKGPLMTPVGK+LITEEASKR+SLNLALRK+TLYDDVDVVTIR+VAEYAFQYAK+YLTGDLGGR	C[Carbamidomethyl]SEFTNEIC[Carbamidomethyl]AKL;HM[Oxidation]ELNTYADKIER	45	45	0.00221465	0.0015734	0.00454149	0.00810347
237	1	Q9VWS1	Q9VWS1_DROME	CG6617 OS=Drosophila melanogaster GN=anon-EST:Posey180 PE=1 SV=1	1	15.1	225	1		a	1	Q9VWS1	3	3	3	AGKVEEALSFAQSK+LILWAQSK+LIMNYLVTEGFK	AGKVEEALSFAQSK+LILWAQSK+LIMNYLVTEGFK		4	4	0.000873123	0	0	0
238	1	Q9VXQ5	Q9VXQ5_DROME	GH13725p OS=Drosophila melanogaster GN=CCT6 PE=1 SV=1	1	26.1	533	1		a	1	Q9VXQ5	11	11	11	AINNTIADK+ALVPGAGAFEVR+AYNELVAFKDTIK+DKALEVLDQVKVPVEINKK+GIDPISLDALAK+GPNKHTITQIK+IMTDGFEK+LAVQAFADALLVIPK+NLVEVANTSLK+QADIYLSEGLHPR+TLAVNSGYDAQDTIVK	AINNTIADK+ALVPGAGAFEVR+AYNELVAFKDTIK+DKALEVLDQVKVPVEINKK+GIDPISLDALAK+GPNKHTITQIK+IMTDGFEK+LAVQAFADALLVIPK+NLVEVANTSLK+QADIYLSEGLHPR+TLAVNSGYDAQDTIVK		20	20	9.21448e-05	9.27412e-05	0.00535379	0.00458538
239	1	Q9VYF8	COQ5_DROME	2-methoxy-6-polyprenyl-1,4-benzoquinol methylase, mitochondrial OS=Drosophila melanogaster GN=Coq5 PE=2 SV=1	1	23.3	301	2	X2JES4|X2JES4_DROME	a	1	Q9VYF8	3	3	3	GMASGAESISGKEK+VHEVFEQVANSYDVMNDAMSLGIHR+YLNNQPNPQQRPSHVTVSDINQHMLNVGEER	GMASGAESISGKEK+VHEVFEQVANSYDVMNDAMSLGIHR+YLNNQPNPQQRPSHVTVSDINQHMLNVGEER	VHEVFEQVANSYDVM[Oxidation]NDAM[Oxidation]SLGIHR;YLNNQPNPQQRPSHVTVSDINQHM[Oxidation]LNVGEER	6	6	0.000979001	0	0	0
240	1	Q9VYV3	TXND5_DROME	Thioredoxin domain-containing protein 5 homolog OS=Drosophila melanogaster GN=prtp PE=1 SV=2	1	25	416	1		a	1	Q9VYV3	8	8	8	DLPAITDFINKELSAPAEADLGEVKR+ELIKEPTVTISK+ELSAPAEADLGEVKR+EQVENLNIGK+IDCTQFR+IQPLWEQLAEIMNVDNPK+MVGVPLEK+QFTVELDPETFDTAIAGGNVFVK	DLPAITDFINKELSAPAEADLGEVKR+ELIKEPTVTISK+ELSAPAEADLGEVKR+EQVENLNIGK+IDCTQFR+IQPLWEQLAEIMNVDNPK+MVGVPLEK+QFTVELDPETFDTAIAGGNVFVK	IDC[Carbamidomethyl]TQFR	9	9	0	0.00106942	0	0
241	1	Q9VZ56	Q9VZ56_DROME	Purple acid phosphatase OS=Drosophila melanogaster GN=Dmel\CG1637 PE=1 SV=2	1	5.7	458	2	X2JB52|X2JB52_DROME	a	1	Q9VZ56	2	2	2	ANLPENR+GMYDAIIHVGDFAYDMNTK	ANLPENR+GMYDAIIHVGDFAYDMNTK		2	2	0	0.000215856	0	0
242	1	Q9VZ64	6PGL_DROME	Probable 6-phosphogluconolactonase OS=Drosophila melanogaster GN=CG17333 PE=2 SV=1	1	21	243	1		a	1	Q9VZ64	3	3	3	GQLTLIVDAGAGKEIETLK+LDDSDSTYGAYR+VIPSASEEQLVQALGDLLQR	GQLTLIVDAGAGKEIETLK+LDDSDSTYGAYR+VIPSASEEQLVQALGDLLQR		6	6	0.00101056	0.00020342	0	0
243	1	Q9VZF6	Q9VZF6_DROME	GH04863p OS=Drosophila melanogaster GN=Dmel\CG14997 PE=1 SV=1	1	7.9	457	1		a	1	Q9VZF6	2	2	2	LVTPTGFVDVDQLTLQHNK+YSNVFAIGDSASSPNSK	LVTPTGFVDVDQLTLQHNK+YSNVFAIGDSASSPNSK		2	2	0.000214937	0	0	0
244	1	Q9VZU4	Q9VZU4_DROME	LD25561p OS=Drosophila melanogaster GN=ND-30 PE=1 SV=1	1	23.4	265	1		a	1	Q9VZU4	5	5	5	EIWDMYGVFFANHPDLR+FEVVYNLLSLR+KFDLSAPWEQFPNFR+NANPPAEVVPPQAPAKK+NRFEVVYNLLSLR	EIWDMYGVFFANHPDLR+FEVVYNLLSLR+KFDLSAPWEQFPNFR+NANPPAEVVPPQAPAKK+NRFEVVYNLLSLR		11	11	0.000555998	0.00149226	0	0
245	1	Q9W0C3	Q9W0C3_DROME	GH11843p OS=Drosophila melanogaster GN=Dmel\CG13928 PE=1 SV=1	1	38.8	245	1		a	1	Q9W0C3	8	8	8	FATNTSEEDVIDHLAEELK+FATNTSEEDVIDHLAEELKINK+FNELFNEAIWPSGVMVSPFTPR+ISIPDYR+LQVVCDYGR+NDANLSQLSYCK+SQLNQNRL+TCVNIDDAVFEAIQK	FATNTSEEDVIDHLAEELK+FATNTSEEDVIDHLAEELKINK+FNELFNEAIWPSGVMVSPFTPR+ISIPDYR+LQVVCDYGR+NDANLSQLSYCK+SQLNQNRL+TCVNIDDAVFEAIQK	LQVVC[Carbamidomethyl]DYGR;NDANLSQLSYC[Carbamidomethyl]K;TC[Carbamidomethyl]VNIDDAVFEAIQK	10	10	0.00200462	0	0	0
246	1	Q9W392	Q9W392_DROME	CG7033 OS=Drosophila melanogaster GN=CCT2 PE=1 SV=2	1	17	535	1		a	1	Q9W392	5	5	5	ALLSLPTAIADNAGYDSAQLVSELR+LSSFIGAIAIGDLVK+QLIYNYPEQLFADAR+SLHDALCVLAATVK+VQDEEVGDGTTSVTVLASELLR	ALLSLPTAIADNAGYDSAQLVSELR+LSSFIGAIAIGDLVK+QLIYNYPEQLFADAR+SLHDALCVLAATVK+VQDEEVGDGTTSVTVLASELLR	SLHDALC[Carbamidomethyl]VLAATVK	8	8	0.000183601	0.000369578	0.000533377	0.000571029
247	1	Q9W3C3	Q9W3C3_DROME	CG2004, isoform A OS=Drosophila melanogaster GN=Dmel\CG2004 PE=1 SV=1	1	30.8	425	1		a	1	Q9W3C3	10	10	10	AAGSLEETYYGEHTR+APVRQDYISLEDALLTMR+CLASLCDGVNDFIALEDVGPR+EQHYDELLR+FHGVALAFNALDSK+FSEATLDEIIR+QDYISLEDALLTMR+QIYPNSK+STFPSFADISAK+YETVATNFLQPPLFDDLINLVSTR	AAGSLEETYYGEHTR+APVRQDYISLEDALLTMR+CLASLCDGVNDFIALEDVGPR+EQHYDELLR+FHGVALAFNALDSK+FSEATLDEIIR+QDYISLEDALLTMR+QIYPNSK+STFPSFADISAK+YETVATNFLQPPLFDDLINLVSTR	C[Carbamidomethyl]LASLC[Carbamidomethyl]DGVNDFIALEDVGPR;n[Acetyl]STFPSFADISAK	23	23	0.00150229	0.00116308	0	0
248	1	Q9W3N9	Q9W3N9_DROME	LD24105p OS=Drosophila melanogaster GN=154229_at PE=1 SV=1	1	10.5	410	1		a	1	Q9W3N9	3	3	3	AIEAAIEK+IAEVVVVSAAR+IVAFQDAETDPIDFPIAPALAIPK	AIEAAIEK+IAEVVVVSAAR+IVAFQDAETDPIDFPIAPALAIPK		4	4	0	0.000241127	0	0.00149025
249	1	Q9W3Y3	Q9W3Y3_DROME	CG3226 OS=Drosophila melanogaster GN=Q9W3Y3 PE=1 SV=1	1	39.1	230	1		a	1	Q9W3Y3	8	8	8	AEAEREIVNLELK+DGDNPESALVNIMK+DLQGKDFGLTVNNLLHSIDVEK+DSELSKDGDNPESALVNIMK+EIVNLELK+LGKETGGGLDSFDDL+SDVAELAAFLQQAK+SLEQLKSDVAELAAFLQQAK	AEAEREIVNLELK+DGDNPESALVNIMK+DLQGKDFGLTVNNLLHSIDVEK+DSELSKDGDNPESALVNIMK+EIVNLELK+LGKETGGGLDSFDDL+SDVAELAAFLQQAK+SLEQLKSDVAELAAFLQQAK	n[Acetyl]SLEQLKSDVAELAAFLQQAK	13	13	0.00277596	0	0	0
250	1	Q9W4J4	Q9W4J4_DROME	GM14292p OS=Drosophila melanogaster GN=Dmel\CG11444 PE=1 SV=1	1	17.7	215	1		a	1	Q9W4J4	5	5	5	GVASLIEIENPNR+KGVASLIEIENPNR+LDDGPAGAGGNPKPELSR+LDDGPAGAGGNPKPELSRR+LSAIKLDDGPAGAGGNPKPELSR	GVASLIEIENPNR+KGVASLIEIENPNR+LDDGPAGAGGNPKPELSR+LDDGPAGAGGNPKPELSRR+LSAIKLDDGPAGAGGNPKPELSR		10	10	0.000228433	0.00206921	0	0
251	1	Q9W4X7	EI3GA_DROME	Eukaryotic translation initiation factor 3 subunit G-A OS=Drosophila melanogaster GN=eIF3ga PE=1 SV=1	1	11.9	269	1		a	1	Q9W4X7	2	2	2	ASAAAAAAVDAPK+ISNLSESMTEADLEELVKK	ASAAAAAAVDAPK+ISNLSESMTEADLEELVKK		3	3	0	0.000551276	0	0
252	1	Q9W5W8	Q9W5W8_DROME	CG9577 OS=Drosophila melanogaster GN=Dmel\CG9577 PE=1 SV=2	1	20.2	312	1		a	1	Q9W5W8	3	3	3	ESLVYSLEHTNQEGLDHILLLNK+LFPDKDSLLTGALAVAELIASK+LNLLSEDFAQAVAAQLTK	ESLVYSLEHTNQEGLDHILLLNK+LFPDKDSLLTGALAVAELIASK+LNLLSEDFAQAVAAQLTK		5	5	0	0.000792165	0	0
253	1	Q9Y162	Q9Y162_DROME	BcDNA.GH02678 OS=Drosophila melanogaster GN=Vps4 PE=1 SV=1	1	4.5	442	1		a	1	Q9Y162	2	2	2	FPQLFTGK+GILLFGPPGTGK	FPQLFTGK+GILLFGPPGTGK		8	8	0.000222232	0.00044734	0.000645604	0.000691178
254	1	Q9Y1B2	ORC6_DROME	Origin recognition complex subunit 6 OS=Drosophila melanogaster GN=Orc6 PE=1 SV=2	1	23	257	1		a	1	Q9Y1B2	4	4	4	LKELEASQSHMDSQLLEA+LMPFSNLRPSQFQLLEQQWER+TTLIEQLITK+VPSSTDMEGK	LKELEASQSHMDSQLLEA+LMPFSNLRPSQFQLLEQQWER+TTLIEQLITK+VPSSTDMEGK	n[Acetyl]TTLIEQLITK	7	7	0.000382204	0.000961694	0	0
255	1	A0A023GQA5	A0A023GQA5_DROME	Lethal (2) 37Cc, isoform D OS=Drosophila melanogaster GN=l(2)37Cc PE=1 SV=1	1	80.1	276	2	P24156|L2CC_DROME	a	1	A0A023GQA5	19	19	19	AAQFFNR+AKQFGFILDDISLTHLTFGR+AVIFDRFTGIK+AVVAQFDAGELITQR+DLQNVNITLR+FVVEKAEQQK+GVAYLPSGQSTLLNLPSTIAQ+IGQMGLGVAVLGGVVNSALYNVEGGHR+ILYRPIPDQLPK+IYTILGQDYDER+IYTILGQDYDERVLPSIAPEVLK+LASIISAEGDAEAAGLLAK+NVPVITGSK+QFGFILDDISLTHLTFGR+RIEAAEDIAYQLSR+SFGEAGDGLVELR+SRGVAYLPSGQSTLLNLPSTIAQ+VLPSIAPEVLK+VSQELTVR	AAQFFNR+AKQFGFILDDISLTHLTFGR+AVIFDRFTGIK+AVVAQFDAGELITQR+DLQNVNITLR+FVVEKAEQQK+GVAYLPSGQSTLLNLPSTIAQ+IGQMGLGVAVLGGVVNSALYNVEGGHR+ILYRPIPDQLPK+IYTILGQDYDER+IYTILGQDYDERVLPSIAPEVLK+LASIISAEGDAEAAGLLAK+NVPVITGSK+QFGFILDDISLTHLTFGR+RIEAAEDIAYQLSR+SFGEAGDGLVELR+SRGVAYLPSGQSTLLNLPSTIAQ+VLPSIAPEVLK+VSQELTVR	n[Acetyl]AAQFFNR;IGQM[Oxidation]GLGVAVLGGVVNSALYNVEGGHR	67	67	0.00533839	0.00662663	0	0
256	1	A0A0B4JCW4	A0A0B4JCW4_DROME	Succinate--CoA ligase [ADP-forming] subunit beta, mitochondrial OS=Drosophila melanogaster GN=skap PE=1 SV=1	1	56.3	451	2	Q9VHJ8|Q9VHJ8_DROME	a	1	A0A0B4JCW4	31	31	20	AADLAVHLAQIVK+AFNGPVLIASK+CDVIAEGIISATK+DALLVEINPYAEDAMSGFFALDAK+DDLDKAADLAVHLAQIVK+DLNLNMPVVVR+DWTQEDPK+DWTQEDPKEVEAAK+EFYFAVMMER+EGGVDIEEVAASSPDAILYEPIDIGTGLTSEQAEK+ELFALRDWTQEDPK+ELFALRDWTQEDPKEVEAAK+EMKMDVNFEIPDAQK+FDDNAEFR+ILARDDLDK+ILARDDLDKAADLAVHLAQIVK+KDALLVEINPYAEDAMSGFFALDAK+KVGLGGDGEDTHVQMLLNLYDLFVKK+LKTDNLVLK+LRFDDNAEFR+LRFDDNAEFRQK+LYGGEPANFLDVGGGATAEAVK+MDVNFEIPDAQK+MIDQLLVTK+QKELF…	AADLAVHLAQIVK+CDVIAEGIISATK+DALLVEINPYAEDAMSGFFALDAK+DDLDKAADLAVHLAQIVK+DLNLNMPVVVR+DWTQEDPK+DWTQEDPKEVEAAK+ELFALRDWTQEDPK+ELFALRDWTQEDPKEVEAAK+EMKMDVNFEIPDAQK+FDDNAEFR+ILARDDLDK+ILARDDLDKAADLAVHLAQIVK+KDALLVEINPYAEDAMSGFFALDAK+LRFDDNAEFR+LRFDDNAEFRQK+LYGGEPANFLDVGGGATAEAVK+MDVNFEIPDAQK+QKELFALR+QKELFALRDWTQEDPKEVEAAK	C[Carbamidomethyl]DVIAEGIISATK;DALLVEINPYAEDAM[Oxidation]SGFFALDAK;DLNLNM[Oxidation]PVVVR;EFYFAVM[Oxidation]M[Oxidation]ER;EM[Oxidation]KM[Oxidation]DVNFEIPDAQK;EM[Oxidation]KMDVNFEIPDAQK;KDALLVEINPYAEDAM[Oxidation]SGFFALDAK;KVGLGGDGEDTHVQM[Oxidation]LLNLYDLFVKK;M[Oxidation]DVNFEIPDAQK;M[Oxidation]IDQLLVTK;REFYFAVMM[Oxidation]ER;REFYFAVM[Oxidation]MER;REFYFAVM[Oxidation]M[Oxidation]ER;VGLGGDGEDTH…	237	153	0.011761	0.00756263	0.0265743	0.0121929
257	1	A0A0B4K7V5	A0A0B4K7V5_DROME	Pyruvate dehydrogenase kinase, isoform C OS=Drosophila melanogaster GN=Pdk PE=1 SV=1	1	33.7	413	2	P91622|PDK_DROME	a	1	A0A0B4K7V5	10	10	10	ATVPTGDWSNQVK+EIALLPDNLLHTR+FLCDQYYLTSPALEIQQHSSEPGDNLPIR+FVADLDLIR+ISDQGGGIPR+MLDFYSGFNPSPLSIK+SDLHTVPLAGYGYGLPISR+SQTDQLFK+SVSEVSSWYVK+YMYSTAPQPSK	ATVPTGDWSNQVK+EIALLPDNLLHTR+FLCDQYYLTSPALEIQQHSSEPGDNLPIR+FVADLDLIR+ISDQGGGIPR+MLDFYSGFNPSPLSIK+SDLHTVPLAGYGYGLPISR+SQTDQLFK+SVSEVSSWYVK+YMYSTAPQPSK	FLC[Carbamidomethyl]DQYYLTSPALEIQQHSSEPGDNLPIR;M[Oxidation]LDFYSGFNPSPLSIK	33	33	0.00190269	0.000837815	0.00483656	0.00221913
258	1	A0A0B4K7Z5	A0A0B4K7Z5_DROME	Regulatory particle non-ATPase 6, isoform C OS=Drosophila melanogaster GN=Rpn6 PE=1 SV=1	1	68.7	422	2	Q7KLV9|PSD11_DROME	a	1	A0A0B4K7Z5	39	39	39	AGATLFER+AKELADLIK+AQALSSVNR+AQALSSVNREEQDSSLLNK+DQEGAENDEERIR+EEQDSSLLNK+ELADLIK+EQGILQQGELYKQEGK+FSGILDQGEGVLIVFEETPVDK+FSGILDQGEGVLIVFEETPVDKTYER+IIEPYSR+IKEQGILQQGELYK+IKEQGILQQGELYKQEGK+IMLGQSDDVNQLVSGK+KFSGILDQGEGVLIVFEETPVDKTYER+KLDDKNLLVEVQLLESK+KLSQMILDKK+LAITYSGR+LDDKNLLVEVQLLESK+LSQMILDK+LSQMILDKK+LVRDQEGAENDEER+LVRDQEGAENDEERIR+NLLVEVQLLESK+RSLADFQAALK+SLADFQAALK+SLADFQAALKEYK+SLADFQA…	AGATLFER+AKELADLIK+AQALSSVNR+AQALSSVNREEQDSSLLNK+DQEGAENDEERIR+EEQDSSLLNK+ELADLIK+EQGILQQGELYKQEGK+FSGILDQGEGVLIVFEETPVDK+FSGILDQGEGVLIVFEETPVDKTYER+IIEPYSR+IKEQGILQQGELYK+IKEQGILQQGELYKQEGK+IMLGQSDDVNQLVSGK+KFSGILDQGEGVLIVFEETPVDKTYER+KLDDKNLLVEVQLLESK+KLSQMILDKK+LAITYSGR+LDDKNLLVEVQLLESK+LSQMILDK+LSQMILDKK+LVRDQEGAENDEER+LVRDQEGAENDEERIR+NLLVEVQLLESK+RSLADFQAALK+SLADFQAALK+SLADFQAALKEYK+SLADFQA…	n[Acetyl]AGATLFER;IM[Oxidation]LGQSDDVNQLVSGK;KLSQM[Oxidation]ILDKK;LSQM[Oxidation]ILDK;LSQM[Oxidation]ILDKK;SLVDM[Oxidation]FLDM[Oxidation]DAGTGIEVQLC[Carbamidomethyl]K;TTANAIYC[Carbamidomethyl]PPK;TTANAIYC[Carbamidomethyl]PPKVQGALDLQSGILHAADER;VLETIQSM[Oxidation]GK;VQVAHVAESIQLPM[Oxidation]PQVEK;VQVAHVAESIQLPM[Oxidation]PQVEKK	213	213	0.00803036	0.0083166	0.0256956	0.0253377
259	1	A0A0B4K849	A0A0B4K849_DROME	Hu li tai shao, isoform O OS=Drosophila melanogaster GN=hts PE=1 SV=1	1	13.1	716	1		a	2	A0A0B4K849;A8DYJ2	8	4	1	KYPQSEPETEHQVIEIQTQQAPVPR+NPFDNVTDDELNEYKR+QAEVVLSDGENVQNGDHSEAHLSTFSQSSK+SVHGEYTDTDFSESEAVLQAGTK	QAEVVLSDGENVQNGDHSEAHLSTFSQSSK		13	2	0.000480157	0.000414227	0	0
260	1	A0A0B4KEH0	A0A0B4KEH0_DROME	14-3-3zeta, isoform K OS=Drosophila melanogaster GN=14-3-3zeta PE=1 SV=1	1	59.3	248	2	P29310|1433Z_DROME	a	1	A0A0B4KEH0	15	15	13	DSTLIMQLLR+EICYEVLGLLDK+EICYEVLGLLDKYLIPK+LAEQSERYDDMAQAMK+MQPTHPIR+NLLSVAYK+NTVVDDSQTAYQDAFDISK+QAFDDAIAELDTLNEDSYK+STVDKEELVQK+SVTETGVELSNEER+SVTETGVELSNEERNLLSVAYK+VISSIEQK+VISSIEQKTEASAR+YDDMAQAMK+YLAEVATGDAR	EICYEVLGLLDK+EICYEVLGLLDKYLIPK+LAEQSERYDDMAQAMK+MQPTHPIR+NTVVDDSQTAYQDAFDISK+QAFDDAIAELDTLNEDSYK+STVDKEELVQK+SVTETGVELSNEER+SVTETGVELSNEERNLLSVAYK+VISSIEQK+VISSIEQKTEASAR+YDDMAQAMK+YLAEVATGDAR	DSTLIM[Oxidation]QLLR;EIC[Carbamidomethyl]YEVLGLLDK;EIC[Carbamidomethyl]YEVLGLLDKYLIPK;LAEQSERYDDM[Oxidation]AQAMK;LAEQSERYDDM[Oxidation]AQAM[Oxidation]K;n[Acetyl]STVDKEELVQK;YDDM[Oxidation]AQAMK	48	40	0.0069313	0.00217439	0	0
261	1	A0A0B4KFT4	A0A0B4KFT4_DROME	C-terminal binding protein, isoform J OS=Drosophila melanogaster GN=CtBP PE=1 SV=1	1	10.3	476	5	A0A0B4KFX5|A0A0B4KFX5_DROME;A0A0B4KGG9|A0A0B4KGG9_DROME;A0A0B4KGZ7|A0A0B4KGZ7_DROME;A0A0B4KHB2|A0A0B4KHB2_DROME	a	1	A0A0B4KFT4	3	3	2	AAALDVHENEPYNGALK+AIVGNIPDVLR+IGSGTDNIDVK	AAALDVHENEPYNGALK+IGSGTDNIDVK		3	2	0	0.000207694	0	0.000641808
262	1	A0A0B4KGP8	A0A0B4KGP8_DROME	Eukaryotic initiation factor 2gamma, isoform D OS=Drosophila melanogaster GN=eIF2gamma PE=4 SV=1	1	32	475	2	Q24208|IF2G_DROME	a	1	A0A0B4KGP8	11	11	9	AISGVQTVR+ATAEAQIGVNR+FVQGTVAEGAPIIPISAQLK+IVSLFAEQNELQYAVPGGLIGVGTK+LIGWGQIFGGK+LNCSGNFR+NEILLVNIGSLSTGGR+QATINIGTIGHVAHGK+QDLSNLDVSK+TITPVLDSQVAK+VGQEIEVRPGVVTK	ATAEAQIGVNR+FVQGTVAEGAPIIPISAQLK+IVSLFAEQNELQYAVPGGLIGVGTK+LIGWGQIFGGK+LNCSGNFR+NEILLVNIGSLSTGGR+QDLSNLDVSK+TITPVLDSQVAK+VGQEIEVRPGVVTK	n[Acetyl]ATAEAQIGVNR;LNC[Carbamidomethyl]SGNFR	12	10	0	0.00124879	0	0
263	1	A0A0F6T1J9	A0A0F6T1J9_DROME	6-phosphogluconate dehydrogenase, decarboxylating OS=Drosophila melanogaster GN=Pgd PE=3 SV=1	1	22.7	481	3	M9PIS3|M9PIS3_DROME;P41572|6PGD_DROME	a	1	A0A0F6T1J9	9	9	9	DAYTSQPELSNLLLDDFFKK+EVVANAFR+LGLLFVGSGVSGGEEGAR+LPANLLQAQR+SVFLGNIK+VIGADSLEDMVSK+VQASSVLK+VQASSVLKGPSTK+WGIPVPALSTALSFYDGYR	DAYTSQPELSNLLLDDFFKK+EVVANAFR+LGLLFVGSGVSGGEEGAR+LPANLLQAQR+SVFLGNIK+VIGADSLEDMVSK+VQASSVLK+VQASSVLKGPSTK+WGIPVPALSTALSFYDGYR	VIGADSLEDM[Oxidation]VSK	10	10	0	0.00102767	0	0
264	1	A0ANL0	A0ANL0_DROME	CG9273 protein (Fragment) OS=Drosophila melanogaster GN=CG9273 PE=4 SV=1	1	52.8	246	2	Q9VIH1|Q9VIH1_DROME	a	1	A0ANL0	9	9	0	APEVMVNNYVK+GEGIVPLVVK+GGAGAGAGASSGSGSIADFTASQSSAIVSGLEPK+ITYTLEDHSGR+LLPVLDPNEVCTHLLEVLNAR+MNDSFGDFNATQTAPTGAASNQK+QQAVFQAIK+SNVSEEGISR+SNVSEEGISRK		LLPVLDPNEVC[Carbamidomethyl]THLLEVLNAR;n[Acetyl]M[Oxidation]NDSFGDFNATQTAPTGAASNQK	15	0	0.00259541	0.000401879	0	0
265	1	A0AP75	A0AP75_DROME	CG12909 protein OS=Drosophila melanogaster GN=CG12909 PE=4 SV=1	1	19.2	281	3	C0MJK5|C0MJK5_DROME;Q7K0D3|Q7K0D3_DROME	a	1	A0AP75	4	4	2	LQSVDNVPR+NQATQVWDILEKELNK+QKAEVEEEAPPKKK+SILDSSEYNLTPAVR	QKAEVEEEAPPKKK+SILDSSEYNLTPAVR		5	2	0.00017478	0.000703645	0	0
266	1	A1A6X4	A1A6X4_DROME	IP17216p (Fragment) OS=Drosophila melanogaster GN=RpL23a PE=2 SV=1	1	8.6	269	4	O97118|O97118_DROME;Q0ZHI2|Q0ZHI2_DROME;Q9W0A8|Q9W0A8_DROME	a	1	A1A6X4	2	2	2	AVALLNAK+EAAPSAAKPAAAAPK	AVALLNAK+EAAPSAAKPAAAAPK		3	3	0	0.000551276	0	0
267	1	A1Z7J7	A1Z7J7_DROME	Sec31 ortholog, isoform A OS=Drosophila melanogaster GN=Sec31 PE=1 SV=1	1	18.3	1240	3	Q5U0U9|Q5U0U9_DROME;Q961K5|Q961K5_DROME	a	1	A1Z7J7	8	8	8	CTVDSWKEALVAALK+DWLDFVNR+INNAVNLDYTQPQAAVAAAPHGYQPTR+IPEALIIASTAGIETLNR+ISTLTHTQDNKFDGNAIDSQNHNDFATPPRPQFK+LLSECASSAEFTR+NELSHVISALVSR+SLEQQGISVDLAGR	CTVDSWKEALVAALK+DWLDFVNR+INNAVNLDYTQPQAAVAAAPHGYQPTR+IPEALIIASTAGIETLNR+ISTLTHTQDNKFDGNAIDSQNHNDFATPPRPQFK+LLSECASSAEFTR+NELSHVISALVSR+SLEQQGISVDLAGR	C[Carbamidomethyl]TVDSWKEALVAALK;LLSEC[Carbamidomethyl]ASSAEFTR	20	20	7.92148e-05	0.000159455	0.00207114	0.00123186
268	1	A1Z934	A1Z934_DROME	CG8778 OS=Drosophila melanogaster GN=CG8778 PE=1 SV=1	1	41.8	299	1		a	1	A1Z934	14	14	14	DLGLVNHVVK+ELIFTAR+GMTPEEATEFVK+GMVETFNDVLEDIKK+GMVETFNDVLEDIKKDNGSR+ILSPALAK+KGMTPEEATEFVK+LAIIPGAGGTQR+LAIIPGAGGTQRLPR+QGISVIGLNRPAAK+QNETQDAAYQQALK+SLSPGIFCAGADLK+SLSPGIFCAGADLKER+VFNGAEAK	DLGLVNHVVK+ELIFTAR+GMTPEEATEFVK+GMVETFNDVLEDIKK+GMVETFNDVLEDIKKDNGSR+ILSPALAK+KGMTPEEATEFVK+LAIIPGAGGTQR+LAIIPGAGGTQRLPR+QGISVIGLNRPAAK+QNETQDAAYQQALK+SLSPGIFCAGADLK+SLSPGIFCAGADLKER+VFNGAEAK	GM[Oxidation]TPEEATEFVK;GM[Oxidation]VETFNDVLEDIKK;KGM[Oxidation]TPEEATEFVK;SLSPGIFC[Carbamidomethyl]AGADLK;SLSPGIFC[Carbamidomethyl]AGADLKER	35	35	0.00525626	0.000495964	0	0
269	1	A1Z9E3	A1Z9E3_DROME	Elongation factor Tu OS=Drosophila melanogaster GN=mEFTu1 PE=1 SV=1	1	55.6	489	1		a	1	A1Z9E3	21	21	10	ALDQLEAQVYILSK+DGNLTLGTGVVTSTLPPLTESQR+ELDKPFLLPVENVYSIPGR+ELLTEMGYDGDKIPVVK+FTLRDGNLTLGTGVVTSTLPPLTESQR+GITINVAHVEYQTETR+GMECEFVGYNK+GMVMCKPGSVK+GSALCALEDKSPEIGK+GSALCALEDKSPEIGKEAILK+KYNEIDNAPEEK+LIRPMVLEQGQR+LLQEVDSFIPTPVR+LLQEVDSFIPTPVRELDKPFLLPVENVYSIPGR+QIGIDHIVVFINK+STVTGVEMFHQILEEAQAGDQLGALVR+TKPFMSFIQLQMFSR+TKPHCNVGTIGHVDHGK+TTLTAAITK+VDAADEEMVDLVEMEIR+YNEIDNAPEEK	ALDQLEAQVYILSK+DGNLTLGTGVVTSTLPPLTESQR+FTLRDGNLTLGTGVVTSTLPPLTESQR+GMECEFVGYNK+GMVMCKPGSVK+GSALCALEDKSPEIGK+GSALCALEDKSPEIGKEAILK+LIRPMVLEQGQR+STVTGVEMFHQILEEAQAGDQLGALVR+TKPFMSFIQLQMFSR	ELLTEM[Oxidation]GYDGDKIPVVK;GMEC[Carbamidomethyl]EFVGYNK;GM[Oxidation]VM[Oxidation]C[Carbamidomethyl]KPGSVK;GSALC[Carbamidomethyl]ALEDKSPEIGK;GSALC[Carbamidomethyl]ALEDKSPEIGKEAILK;LIRPM[Oxidation]VLEQGQR;STVTGVEM[Oxidation]FHQILEEAQAGDQLGALVR;TKPFMSFIQLQM[Oxidation]FSR;TKPHC[Carbamidomethyl]NVGTIGHVDHGK;VDAADEEMVDLVEM[Oxidation]EIR	47	24	0.00050218	0.00394236	0.0011671	0.000624746
270	1	A1ZB48	A1ZB48_DROME	FI01427p OS=Drosophila melanogaster GN=CG14500 PE=2 SV=1	1	27.9	190	2	Q5BIF1|Q5BIF1_DROME	a	1	A1ZB48	4	4	3	CLLVDGSWK+LGGTSDYYWQSTGQK+LTVKPCTQWAPHICQAPLEIFK+NFYESDR	CLLVDGSWK+LGGTSDYYWQSTGQK+LTVKPCTQWAPHICQAPLEIFK	C[Carbamidomethyl]LLVDGSWK;LTVKPC[Carbamidomethyl]TQWAPHIC[Carbamidomethyl]QAPLEIFK	10	8	0.00206792	0.000520327	0	0
271	1	A1ZBF1	A1ZBF1_DROME	FI16628p1 OS=Drosophila melanogaster GN=CG18190-RB PE=1 SV=2	1	49.6	248	1		a	1	A1ZBF1	12	12	10	EDIMEASNQIYNK+FFDSQAPGLENIK+FQDNFEFLQWFK+GRFQDNFEFLQWFK+KFFDSQAPGLENIK+LFQEAFNR+LTVALTSVNAENMSR+LVEDLVNDMINNNQLVELCKR+NLSLKREDIMEASNQIYNK+REDIMEASNQIYNK+SLANAPLAKPIKPR+SPVNANDDALKELIDEMK	EDIMEASNQIYNK+FFDSQAPGLENIK+KFFDSQAPGLENIK+LFQEAFNR+LTVALTSVNAENMSR+LVEDLVNDMINNNQLVELCKR+NLSLKREDIMEASNQIYNK+REDIMEASNQIYNK+SLANAPLAKPIKPR+SPVNANDDALKELIDEMK	EDIM[Oxidation]EASNQIYNK;LVEDLVNDM[Oxidation]INNNQLVELC[Carbamidomethyl]KR;REDIM[Oxidation]EASNQIYNK	21	18	0.000396074	0.00378706	0	0
272	1	A4V110	A4V110_DROME	Calcium/calmodulin-dependent protein kinase I, isoform I OS=Drosophila melanogaster GN=CaMKI PE=1 SV=1	1	12.6	390	2	Q7JMV3|Q7JMV3_DROME	a	1	A4V110	4	4	2	GKEESLENEIR+NIHGTVSEQLKK+QALGHAWISGNEASSR+QAYYAATVIR	GKEESLENEIR+QAYYAATVIR		4	2	0	0.000506985	0	0
273	1	A4V1F9	A4V1F9_DROME	Ubiquitin-63E, isoform C OS=Drosophila melanogaster GN=Ubi-p63E PE=4 SV=1	1	32.8	763	18	H9BVD2|H9BVD2_DROME;H9BVD3|H9BVD3_DROME;H9BVD4|H9BVD4_DROME;H9BVD5|H9BVD5_DROME;H9BVD7|H9BVD7_DROME;P0CG69|UBIQP_DROME;P15357|RS27A_DROME;P18101|RL40_DROME;Q24575|Q24575_DROME;Q24576|Q24576_DROME;Q24577|Q24577_DROME;Q7JYK1|Q7JYK1_DROME;Q8IGR0|Q8IGR0_DROME;Q8MSM5|Q8MSM5_DROME;Q8MT02|Q8MT02_DROME;Q9W418|Q9W418_DROME;R9PY16|R9PY16_DROME	a	1	A4V1F9	2	2	2	TITLEVEPSDTIENVK+TLSDYNIQK	TITLEVEPSDTIENVK+TLSDYNIQK		13	13	0.000321843	0.000388711	0.000373993	0.000400394
274	1	A4V303	A4V303_DROME	T-complex protein 1 subunit gamma OS=Drosophila melanogaster GN=CCT3 PE=1 SV=1	1	37.7	544	2	P48605|TCPG_DROME	a	1	A4V303	19	19	19	ACTILLR+DILNETER+DVGTGAGLFEVK+EITVQHPAAK+GESQTNVEIIGEQDFTR+GVSDLAQHYLLK+ICADIIAVKPDLVFTEK+KGESQTNVEIIGEQDFTR+KIGDEYFTFVTECKEPK+KVQLENIQAGK+LVAGGGAVEMAASQLLTR+MFGGQQPILVLSQNTKR+MLQIEEEFVQR+NLQDALHVAR+SMIEIAR+TAVETAILLLR+TEELTEKDVGTGAGLFEVK+TLAQNCGANTIR+VQLENIQAGK	ACTILLR+DILNETER+DVGTGAGLFEVK+EITVQHPAAK+GESQTNVEIIGEQDFTR+GVSDLAQHYLLK+ICADIIAVKPDLVFTEK+KGESQTNVEIIGEQDFTR+KIGDEYFTFVTECKEPK+KVQLENIQAGK+LVAGGGAVEMAASQLLTR+MFGGQQPILVLSQNTKR+MLQIEEEFVQR+NLQDALHVAR+SMIEIAR+TAVETAILLLR+TEELTEKDVGTGAGLFEVK+TLAQNCGANTIR+VQLENIQAGK	AC[Carbamidomethyl]TILLR;IC[Carbamidomethyl]ADIIAVKPDLVFTEK;KIGDEYFTFVTEC[Carbamidomethyl]KEPK;n[Acetyl]MFGGQQPILVLSQNTKR;M[Oxidation]LQIEEEFVQR;TLAQNC[Carbamidomethyl]GANTIR	46	46	0.000451408	0.000636062	0.0089174	0.0095469
275	1	A5XD87	A5XD87_DROME	Phosphoglycerate mutase (Fragment) OS=Drosophila melanogaster GN=Pglym78 PE=3 SV=1	1	67.1	255	2	Q9VAN7|Q9VAN7_DROME	a	1	A5XD87	17	17	2	AIEAVAAQGK+AQVTLASILK+ASGHKEIPIQK+AVKDAGLEFDVAHTSVLTR+DAGLEFDVAHTSVLTR+GQEEALAAGK+HGESEWNQK+HYGGLTGLNK+HYGGLTGLNKAETAAK+KAIEAVAAQGK+NQFCGWYDANLSEKGQEEALAAGK+SFDTPPPPMEPGHPYYENIVKDPR+TLPYWNDVIIPQMK+YAEGPKPEEFPQFESLK+YAEGPKPEEFPQFESLKLTIER+YGEAQVQIWR+YGEAQVQIWRR	GQEEALAAGK+NQFCGWYDANLSEKGQEEALAAGK	NQFC[Carbamidomethyl]GWYDANLSEKGQEEALAAGK;SFDTPPPPM[Oxidation]EPGHPYYENIVKDPR;TLPYWNDVIIPQM[Oxidation]K	33	3	0.00616322	0.000193847	0	0
276	1	A9J7N9	A9J7N9_DROME	Aldehyde dehydrogenase OS=Drosophila melanogaster GN=Aldh PE=2 SV=1	1	15.6	520	3	Q4QPQ0|Q4QPQ0_DROME;Q9VLC5|Q9VLC5_DROME	a	1	A9J7N9	5	5	4	DQVYLASLETLDNGKPYSMSYNVDLPTAIK+LADLMER+LGPALATGNTIVLKPAEQTSLTALYIAQLVK+LIQLASGNTNLK+LIQLASGNTNLKR	DQVYLASLETLDNGKPYSMSYNVDLPTAIK+LGPALATGNTIVLKPAEQTSLTALYIAQLVK+LIQLASGNTNLK+LIQLASGNTNLKR		10	9	0	0.000950598	0	0
277	1	Q8SYG2	CSN3_DROME	COP9 signalosome complex subunit 3 OS=Drosophila melanogaster GN=CSN3 PE=2 SV=2	0.998	24.7	445	1		b	2	Q8SYG2;B5RIG9	18	9	0	ALGSQDDDLTSQHPK+ELAEELPESLSLLAR+GSALENYVNQVR+KALGSQDDDLTSQHPK+LHSASTANPEPVQLIQLMR+QINKMEEEIILNPMYVK+SGEIYASINQK+TLSASGSYR+VQLASAVEAER		n[Acetyl]GSALENYVNQVR;LHSASTANPEPVQLIQLM[Oxidation]R	18	0	0.00143477	0.000444324	0.000641252	0
278	1	B5RIY3	B5RIY3_DROME	FI06040p (Fragment) OS=Drosophila melanogaster GN=CG11844-RB PE=2 SV=1	1	9	451	3	Q960D3|Q960D3_DROME;Q9VBX3|Q9VBX3_DROME	a	1	B5RIY3	4	4	3	ESNGEFGNELPQR+IVDIQFNFNDGRK+QDIEDLK+YGNKESNGEFGNELPQR	ESNGEFGNELPQR+IVDIQFNFNDGRK+YGNKESNGEFGNELPQR		12	11	0.000544492	0.00065762	0.00063272	0
279	1	B5RJQ1	B5RJQ1_DROME	FI09332p (Fragment) OS=Drosophila melanogaster GN=CG7671-RA PE=2 SV=1	1	18.7	379	1		a	1	B5RJQ1	6	6	0	AVEEDQMQR+NLSYPASYLSAHK+SIANVSTHYISEK+SLVDVEGVLSNVRK+SPINEIGFHQK+WLPEELQQSER		n[Acetyl]SIANVSTHYISEK	10	0	0	0.00078255	0.00150584	0.00161214
280	1	B7Z0E0	B7Z0E0_DROME	Isocitrate dehydrogenase [NADP] OS=Drosophila melanogaster GN=Idh PE=1 SV=2	1	63	479	5	Q7KUB0|Q7KUB0_DROME;Q7KUB1|Q7KUB1_DROME;Q8IQA7|Q8IQA7_DROME;Q9VSI6|Q9VSI6_DROME	a	1	B7Z0E0	27	27	27	AGPVVDVLGDEMTR+AKLDNNEPLK+AVDYVVPGPGK+DKTEDQVTIDCAEAIKK+DLAICIK+DYQETFEFINTLAK+ETSTNPIASIFAWTR+EYEAAGIWYEHR+FKDIFEDLYNK+FKDIFEDLYNKQYKK+GNINAVTR+GNINAVTRR+GPGIALGMFNTDDSIVDFAHASFK+GTDGQVIDEVINDFK+IIWDSIK+KLPLYMSTK+LDNNEPLK+LDNNEPLKQFADTLEQVCIDTIESGAMTK+LIDDMVAYAMK+LVTGWQKPIVIGR+NILGGTVFR+NLEGALAK+QFADTLEQVCIDTIESGAMTK+RDYQETFEFINTLAK+RVEEFNLK+TVEAEAAHGTVTR+VEEFNLK	AGPVVDVLGDEMTR+AKLDNNEPLK+AVDYVVPGPGK+DKTEDQVTIDCAEAIKK+DLAICIK+DYQETFEFINTLAK+ETSTNPIASIFAWTR+EYEAAGIWYEHR+FKDIFEDLYNK+FKDIFEDLYNKQYKK+GNINAVTR+GNINAVTRR+GPGIALGMFNTDDSIVDFAHASFK+GTDGQVIDEVINDFK+IIWDSIK+KLPLYMSTK+LDNNEPLK+LDNNEPLKQFADTLEQVCIDTIESGAMTK+LIDDMVAYAMK+LVTGWQKPIVIGR+NILGGTVFR+NLEGALAK+QFADTLEQVCIDTIESGAMTK+RDYQETFEFINTLAK+RVEEFNLK+TVEAEAAHGTVTR+VEEFNLK	DKTEDQVTIDC[Carbamidomethyl]AEAIKK;DLAIC[Carbamidomethyl]IK;KLPLYM[Oxidation]STK;LDNNEPLKQFADTLEQVC[Carbamidomethyl]IDTIESGAMTK;LIDDM[Oxidation]VAYAMK;QFADTLEQVC[Carbamidomethyl]IDTIESGAMTK	86	86	0.00420384	0.00340548	0.00476588	0.00255115
281	1	BicDRLysmut	BicDRLysmutGFP_DROME	BicDRLysmut added by A. Jejina OS=Drosophila melanogaster	1	54.7	866	2	BicDR|BicDRGFP_DROME	a	2	BicDRLysmut;Q8SWR2	77	45	17	AEVKFEGDTLVNR+AEVKFEGDTLVNRIELK+AGSGSGSMVSKGEELFTGVVPILVELDGDVNGHK+ALLEKNEELVK+ALLEKNEELVKQQEK+AMAAESSAPSPPSSAAANLAK+ENNVLSER+EQETKLETTLQALER+ESDILLAAELGK+FEGDTLVNR+FEGDTLVNRIELK+FICTTGK+FSVSGEGEGDATYGK+FSVSGEGEGDATYGKLTLK+GEELFTGVVPILVELDGDVNGHK+GIDFKEDGNILGHK+HNIEDGSVQLADHYQQNTPIGDGPVLLPDNHYLSTQSALSK+IRHNIEDGSVQLADHYQQNTPIGDGPVLLPDNHYLSTQSALSK+IWSIFQR+LAIAEDESDQR+LETTLQALER+LEYNYNSHNVYIMADK+LEY…	AEVKFEGDTLVNR+AEVKFEGDTLVNRIELK+AGSGSGSMVSKGEELFTGVVPILVELDGDVNGHK+FEGDTLVNR+FEGDTLVNRIELK+FICTTGK+FSVSGEGEGDATYGK+FSVSGEGEGDATYGKLTLK+GEELFTGVVPILVELDGDVNGHK+GIDFKEDGNILGHK+HNIEDGSVQLADHYQQNTPIGDGPVLLPDNHYLSTQSALSK+IRHNIEDGSVQLADHYQQNTPIGDGPVLLPDNHYLSTQSALSK+LEYNYNSHNVYIMADK+LEYNYNSHNVYIMADKQK+SAMPEGYVQER+TIFFKDDGNYK+TIFFKDDGNYKTR	AGSGSGSM[Oxidation]VSKGEELFTGVVPILVELDGDVNGHK;AM[Oxidation]AAESSAPSPPSSAAANLAK;FIC[Carbamidomethyl]TTGK;LEYNYNSHNVYIM[Oxidation]ADK;QGM[Oxidation]LSSM[Oxidation]SDELTR;RAM[Oxidation]AAESSAPSPPSSAAANLAK;SAM[Oxidation]PEGYVQER	219	103	0.00425345	0.00502302	0.00889681	0.0102304
282	1	C3KGI7	C3KGI7_DROME	FI02805p (Fragment) OS=Drosophila melanogaster GN=CG9184-RA PE=2 SV=1	1	40.6	249	3	Q8IRH6|Q8IRH6_DROME;Q9W0H1|Q9W0H1_DROME	a	1	C3KGI7	5	5	5	APLQTSLVSGQAR+AVLSHQNFLDGR+NNANVVPLYHLLQMAR+SSTAGEVDNQLPGADGLTSAAIPGVFQGR+TEKQQQVLDDPLGSGR	APLQTSLVSGQAR+AVLSHQNFLDGR+NNANVVPLYHLLQMAR+SSTAGEVDNQLPGADGLTSAAIPGVFQGR+TEKQQQVLDDPLGSGR	NNANVVPLYHLLQM[Oxidation]AR	11	11	0.00216966	0	0	0
283	1	C4IY21	C4IY21_DROME	GM14140p (Fragment) OS=Drosophila melanogaster GN=CG3262-RD PE=2 SV=1	1	36.3	267	2	Q9V9M8|Q9V9M8_DROME	a	1	C4IY21	8	8	8	IADSNESGVPVVIK+IADSNESGVPVVIKYPDSK+KLISLPLDSR+KQPIIGVQDIIVVASGK+LISLPLDSR+LNVPIFGVVENMK+VGLLDGDIFGPTIPLLMNVHGEPVVNDK+YTICQNCNQR	IADSNESGVPVVIK+IADSNESGVPVVIKYPDSK+KLISLPLDSR+KQPIIGVQDIIVVASGK+LISLPLDSR+LNVPIFGVVENMK+VGLLDGDIFGPTIPLLMNVHGEPVVNDK+YTICQNCNQR	VGLLDGDIFGPTIPLLM[Oxidation]NVHGEPVVNDK;YTIC[Carbamidomethyl]QNC[Carbamidomethyl]NQR	25	25	0.00202339	0.00259189	0	0
284	1	C5I7A2	C5I7A2_DROME	Uncharacterized protein OS=Drosophila melanogaster GN=CG12608 PE=4 SV=1	1	12.2	443	9	C5I7B8|C5I7B8_DROME;C5I7E2|C5I7E2_DROME;C5I7F8|C5I7F8_DROME;C5I7J0|C5I7J0_DROME;C5I7K6|C5I7K6_DROME;C5I7Q4|C5I7Q4_DROME;C5I7R2|C5I7R2_DROME;Q9VXW3|Q9VXW3_DROME	a	1	C5I7A2	4	4	1	AIAYLNELLATVSSAGEIK+QFGNVQPVEQR+QSQIILSHAGR+VESDQSAKPAAPR	QFGNVQPVEQR		5	2	0.000110865	0.000223165	0	0.00137924
285	1	C6SUV6	C6SUV6_DROME	LP14077p (Fragment) OS=Drosophila melanogaster GN=RpL3-RA PE=2 SV=1	1	48.3	418	2	O16797|RL3_DROME	a	1	C6SUV6	27	27	17	AFPKDDASKPVHLTCFIGYK+AHVMEIQLNGGSIEDK+AHVMEIQLNGGSIEDKVK+ALVNVWAQHLSEECR+ALVNVWAQHLSEECRR+DDASKPVHLTCFIGYK+DRLKEEAAATTAAAAAATTTSA+EHLEKPIQVSNVFGQDEMIDCVGVTK+FQTPADK+FQTPADKLAFMGPLK+FQTPADKLAFMGPLKK+HGSMAFYPK+KAHVMEIQLNGGSIEDK+KAHVMEIQLNGGSIEDKVK+KWTDDLGKK+LAFMGPLK+LAFMGPLKK+LKEEAAATTAAAAAATTTSA+NNASTEYDLTDK+NNASTEYDLTDKSITPMGGFPHYGEVNNDFVMIK+RSALEQIK+SIENDFR+SIENDFRK+SITPMGGFPHYGEVNNDFVMIK+VACIGA…	AFPKDDASKPVHLTCFIGYK+ALVNVWAQHLSEECR+ALVNVWAQHLSEECRR+DDASKPVHLTCFIGYK+DRLKEEAAATTAAAAAATTTSA+FQTPADK+FQTPADKLAFMGPLK+FQTPADKLAFMGPLKK+HGSMAFYPK+LAFMGPLK+LAFMGPLKK+LKEEAAATTAAAAAATTTSA+NNASTEYDLTDK+NNASTEYDLTDKSITPMGGFPHYGEVNNDFVMIK+RSALEQIK+SITPMGGFPHYGEVNNDFVMIK+VIKNNASTEYDLTDK	AFPKDDASKPVHLTC[Carbamidomethyl]FIGYK;AHVM[Oxidation]EIQLNGGSIEDKVK;ALVNVWAQHLSEEC[Carbamidomethyl]R;ALVNVWAQHLSEEC[Carbamidomethyl]RR;DDASKPVHLTC[Carbamidomethyl]FIGYK;EHLEKPIQVSNVFGQDEMIDC[Carbamidomethyl]VGVTK;EHLEKPIQVSNVFGQDEM[Oxidation]IDC[Carbamidomethyl]VGVTK;FQTPADKLAFM[Oxidation]GPLK;FQTPADKLAFM[Oxidation]GPLKK;HGSM[Oxidation]AFYPK;KAHVM[Oxidation]EIQLNGGSIEDKVK;SITPMGGFPHYGEVNNDFVM[Oxi…	96	60	0.00610978	0.00508502	0.000682672	0
286	1	C6SV50	C6SV50_DROME	40S ribosomal protein SA OS=Drosophila melanogaster GN=sta-RD PE=2 SV=1	1	60.1	313	2	P38979|RSSA_DROME	a	1	C6SV50	12	12	12	ADGVNILNLGK+AIVAIDNPSDIFVISSRPIGQR+FTPGAFTNQIQPAFR+FTPGAFTNQIQPAFREPR+LLVVTDPNTDHQPIMEASYVNIPVIAFTNTDSPLR+MLVATTHLGSENVNFQMEQYVYK+RADGVNILNLGK+SAHSIGLMWWLLAR+SGGLDILSLKEDDITK+SVEWPVVVDLFFYRDPEEAEKEEAAAK+YIDIAIPCNNK+YTDTTPIAGR	ADGVNILNLGK+AIVAIDNPSDIFVISSRPIGQR+FTPGAFTNQIQPAFR+FTPGAFTNQIQPAFREPR+LLVVTDPNTDHQPIMEASYVNIPVIAFTNTDSPLR+MLVATTHLGSENVNFQMEQYVYK+RADGVNILNLGK+SAHSIGLMWWLLAR+SGGLDILSLKEDDITK+SVEWPVVVDLFFYRDPEEAEKEEAAAK+YIDIAIPCNNK+YTDTTPIAGR	LLVVTDPNTDHQPIM[Oxidation]EASYVNIPVIAFTNTDSPLR;n[Acetyl]SGGLDILSLKEDDITK;YIDIAIPC[Carbamidomethyl]NNK	37	37	0.000941467	0.00457988	0.000911684	0.00097604
287	1	C6TP50	C6TP50_DROME	Citrate synthase (Fragment) OS=Drosophila melanogaster GN=kdn-RA PE=2 SV=1	1	47	502	2	Q9W401|CISY_DROME	a	1	C6TP50	16	16	16	AALPQHVVTMLNNMPTTLHPMSQFAAAVTALNHDSK+ALGLPIERPK+ALGVLASLVWDR+EAGNNPSEEQLK+EAGNNPSEEQLKEYIWK+GLSIPECQK+HLPEDETFQLVSK+LPVVAATIYCNTYR+MLGYDNAPFTELMR+SFSTDLLVK+SGQVVPGYGHAVLR+SIDSSLDWSANFVK+SLRDVLAAK+SQVQQLSR+VLPAADGGTEPLPEGLFWLLLTGEVPTK+VVPPILTETGK	AALPQHVVTMLNNMPTTLHPMSQFAAAVTALNHDSK+ALGLPIERPK+ALGVLASLVWDR+EAGNNPSEEQLK+EAGNNPSEEQLKEYIWK+GLSIPECQK+HLPEDETFQLVSK+LPVVAATIYCNTYR+MLGYDNAPFTELMR+SFSTDLLVK+SGQVVPGYGHAVLR+SIDSSLDWSANFVK+SLRDVLAAK+SQVQQLSR+VLPAADGGTEPLPEGLFWLLLTGEVPTK+VVPPILTETGK	AALPQHVVTM[Oxidation]LNNM[Oxidation]PTTLHPMSQFAAAVTALNHDSK;GLSIPEC[Carbamidomethyl]QK;LPVVAATIYC[Carbamidomethyl]NTYR;M[Oxidation]LGYDNAPFTELMR	44	44	0.00303289	0.00118162	0.00056844	0
288	1	C6TP87	C6TP87_DROME	Elongation factor 1-alpha OS=Drosophila melanogaster GN=eEF1alpha1 PE=1 SV=1	1	70	463	2	P08736|EF1A1_DROME	a	2	C6TP87;A4V3Q6	42	26	11	ALRLPLQDVYK+EGNADGKTLIDALDAILPPARPTDK+EHALLAFTLGVK+EVSSYIK+EVSSYIKK+GAADFTAQVIVLNHPGQIANGYTPVLDCHTAHIACK+IGGIGTVPVGR+IGYNPAAVAFVPISGWHGDNMLEPSTNMPWFK+IHINIVVIGHVDSGK+KEGNADGKTLIDALDAILPPARPTDK+KIGYNPAAVAFVPISGWHGDNMLEPSTNMPWFK+LPLQDVYK+MDSSEPPYSEAR+NMITGTSQADCAVLIVAAGTGEFEAGISK+QLIVGVNK+QLIVGVNKMDSSEPPYSEAR+QTVAVGVIK+SGDAAIVNLVPSKPLCVEAFQEFPPLGR+STTTGHLIYK+SVEMHHEALQEAVPGDNVGFNVK+TIEKFEK+TIEKFEKE…	ALRLPLQDVYK+EGNADGKTLIDALDAILPPARPTDK+IGYNPAAVAFVPISGWHGDNMLEPSTNMPWFK+KEGNADGKTLIDALDAILPPARPTDK+KIGYNPAAVAFVPISGWHGDNMLEPSTNMPWFK+MDSSEPPYSEAR+QLIVGVNKMDSSEPPYSEAR+SGDAAIVNLVPSKPLCVEAFQEFPPLGR+SVEMHHEALQEAVPGDNVGFNVK+TLIDALDAILPPARPTDK+VETGVLKPGTVVVFAPANITTEVK	GAADFTAQVIVLNHPGQIANGYTPVLDC[Carbamidomethyl]HTAHIAC[Carbamidomethyl]K;IGYNPAAVAFVPISGWHGDNMLEPSTNM[Oxidation]PWFK;IGYNPAAVAFVPISGWHGDNM[Oxidation]LEPSTNMPWFK;IGYNPAAVAFVPISGWHGDNM[Oxidation]LEPSTNM[Oxidation]PWFK;KIGYNPAAVAFVPISGWHGDNMLEPSTNM[Oxidation]PWFK;M[Oxidation]DSSEPPYSEAR;NMITGTSQADC[Carbamidomethyl]AVLIVAAGTGEFEAGISK;NM[Oxidation]ITGTSQADC[Carbamidomethyl]AVLIVAAGTGEFEAGISK;QLIVGVNKM[O…	267	130	0.0100772	0.0136656	0.0129428	0.0151761
289	1	C7LA75	C7LA75_DROME	Heat shock protein cognate 4, isoform G OS=Drosophila melanogaster GN=Hsc70-4 PE=1 SV=1	1	28.6	651	2	P11147|HSP7D_DROME	a	3	C7LA75;F3YDH0;F3YDH5	27	14	10	ARFEELNADLFR+ATLDEDNLK+DAGTIAGLNVLR+IINEPTAAAIAYGLDKK+ITITNDKGR+LSKEDIER+QTQTFTTYSDNQPGVLIQVYEGER+STAGDTHLGGEDFDNR+SVIHDIVLVGGSTR+TFFPEEISSMVLTK+TTILDKCNETIK+TTPSYVAFTDTER+VEIIANDQGNR+YRNEDEKQKETIAAK	ARFEELNADLFR+ATLDEDNLK+DAGTIAGLNVLR+QTQTFTTYSDNQPGVLIQVYEGER+STAGDTHLGGEDFDNR+SVIHDIVLVGGSTR+TFFPEEISSMVLTK+TTILDKCNETIK+TTPSYVAFTDTER+YRNEDEKQKETIAAK	TTILDKC[Carbamidomethyl]NETIK	66	42	0.00203695	0.00205014	0.00263002	0.00281567
290	1	C9QP42	C9QP42_DROME	Eukaryotic initiation factor 4a, isoform E OS=Drosophila melanogaster GN=eIF4A PE=1 SV=1	1	79.4	403	2	Q02748|IF4A_DROME	a	1	C9QP42	28	28	4	AIIPCVR+CFMRDPVSILVK+DIEQFYHTTIEEMPANIADLI+DPVSILVK+DVIAQAQSGTGK+ECQALILAPTR+ELATQIQR+GFKDQIQDVFK+GIDVQQVSLVINYDLPSNR+GIDVQQVSLVINYDLPSNRENYIHR+GIYGYGFEKPSAIQQR+GRDVIAQAQSGTGK+GVAINFITDDDRR+ILESGCHVVVGTPGR+KEELTLEGIKQFYVNVK+KGVAINFITDDDRR+KVDQLTQEMSIHNFTVSAMHGDMEQR+LFVLDEADEMLSR+LGTLCDLYDTLSITQSVIFCNTR+MLPPDVQVILLSATMPPDVLEVSR+QFYVNVK+QFYVNVKQENWK+TATFSIAILQQIDTSIR+VDQLTQEMSIHNFTVSAMHGDMEQR+VHSHA…	DIEQFYHTTIEEMPANIADLI+KVDQLTQEMSIHNFTVSAMHGDMEQR+LGTLCDLYDTLSITQSVIFCNTR+VDQLTQEMSIHNFTVSAMHGDMEQR	AIIPC[Carbamidomethyl]VR;C[Carbamidomethyl]FMRDPVSILVK;C[Carbamidomethyl]FM[Oxidation]RDPVSILVK;DIEQFYHTTIEEM[Oxidation]PANIADLI;EC[Carbamidomethyl]QALILAPTR;ILESGC[Carbamidomethyl]HVVVGTPGR;KVDQLTQEM[Oxidation]SIHNFTVSAMHGDMEQR;LFVLDEADEM[Oxidation]LSR;LGTLC[Carbamidomethyl]DLYDTLSITQSVIFC[Carbamidomethyl]NTR;M[Oxidation]LPPDVQVILLSATMPPDVLEVSR;MLPPDVQVILLSATM[Oxidation]PPDVLEVSR;M[Oxidation]LPP…	132	11	0.00881831	0.00633806	0.00495657	0
291	1	D1Z359	D1Z359_DROME	LP20995p OS=Drosophila melanogaster GN=Spn-RA PE=2 SV=1	1	12.1	2137	7	H5V864|H5V864_DROME;M9NDX8|M9NDX8_DROME;M9NEY3|M9NEY3_DROME;M9NEY5|M9NEY5_DROME;Q8MSU5|Q8MSU5_DROME;Q9W003|Q9W003_DROME	a	1	D1Z359	20	20	0	AMAAGYTYK+DQVGHWLMGIELER+EAQINQLYAQVHKDPSK+ENNVEGGALLTLDSK+GGPVHEWTK+GSMTTFGTGPATSSNR+HSSDDYTEINK+NALGSPADNGLNDFHR+QAVNEAQPK+QQHQQQQQQQQQAQAVTTSIPSIFK+SQSAAAINCK+TLDLSGSSSSFSDR+TLDLSGSSSSFSDRK+TLGICGDDKHR+TLINEIR+VPLPGSSFTDQLNQALSDR+VPLPGSSFTDQLNQALSDRER+VPWQQQHHQQIQQQPSAHTTGPPSPTSMSSGCSSPGYSPSR+YIPVFKENNVEGGALLTLDSK+YIPVFKENNVEGGALLTLDSKDFK		DQVGHWLM[Oxidation]GIELER;GSM[Oxidation]TTFGTGPATSSNR;SQSAAAINC[Carbamidomethyl]K;TLGIC[Carbamidomethyl]GDDKHR;VPWQQQHHQQIQQQPSAHTTGPPSPTSM[Oxidation]SSGC[Carbamidomethyl]SSPGYSPSR	96	0	0.00108017	0.00113342	0	0
292	1	D1Z385	D1Z385_DROME	SD21251p OS=Drosophila melanogaster GN=sesB-RD PE=2 SV=1	1	76	312	2	Q26365|ADT_DROME	a	2	D1Z385;X2JB48	60	30	26	AAYFGFYDTAR+ATEVIYK+DFAAGGISAAVSK+DFDAVGFVK+EFTGLGNCLTK+EQGFSSFWR+GAFSNILR+GFGVSVQGIIIYR+GKDFDAVGFVK+GKDFDAVGFVKDFAAGGISAAVSK+GMVDCFIR+GNLANVIR+GTGGAFVLVLYDEIK+GTGGAFVLVLYDEIKK+KATEVIYK+LLLQVQHISK+MMMQSGR+NTLHCWATIAK+QEGTGAFFK+QISPDKQYK+QVFLGGVDK+QVFLGGVDKNTQFWR+SDGIVGLYR+TAVAPIER+YFAGNLASGGAAGATSLCFVYPLDFAR+YFPTQALNFAFK+YFPTQALNFAFKDK+YFPTQALNFAFKDKYK+YKQVFLGGVDK+YKQVFLGGVDKNTQFWR	AAYFGFYDTAR+ATEVIYK+DFAAGGISAAVSK+DFDAVGFVK+EFTGLGNCLTK+GAFSNILR+GFGVSVQGIIIYR+GKDFDAVGFVK+GKDFDAVGFVKDFAAGGISAAVSK+GMVDCFIR+GTGGAFVLVLYDEIK+GTGGAFVLVLYDEIKK+KATEVIYK+LLLQVQHISK+MMMQSGR+NTLHCWATIAK+QEGTGAFFK+QISPDKQYK+QVFLGGVDK+QVFLGGVDKNTQFWR+SDGIVGLYR+YFAGNLASGGAAGATSLCFVYPLDFAR+YFPTQALNFAFKDK+YFPTQALNFAFKDKYK+YKQVFLGGVDK+YKQVFLGGVDKNTQFWR	EFTGLGNC[Carbamidomethyl]LTK;n[Acetyl]GKDFDAVGFVKDFAAGGISAAVSK;GMVDC[Carbamidomethyl]FIR;GM[Oxidation]VDC[Carbamidomethyl]FIR;NTLHC[Carbamidomethyl]WATIAK;YFAGNLASGGAAGATSLC[Carbamidomethyl]FVYPLDFAR	99	84	0.0100745	0.00554515	0	0
293	1	H1ZYF1	H1ZYF1_DROME	40S ribosomal protein S6 OS=Drosophila melanogaster GN=RpS6 PE=3 SV=1	0.9971	46	248	2	P29327|RS6_DROME	b	4	H1ZYF1;D2NUH9;Q95TP9;A8E700	60	17	0	DIPGLTDTTIPR+DIPGLTDTTIPRR+GCIVDANMSVLALVVLK+GEKDIPGLTDTTIPR+IAGGNDKQGFPMK+KGEKDIPGLTDTTIPR+KGEKDIPGLTDTTIPRR+KLYNLSK+KLYNLSKEDDVRR+LFEVVDEHKLR+LITPVVLQR+LNVSYPATGCQK+LYNLSKEDDVR+LYNLSKEDDVRR+MGQVVEADILGDEWK+MGQVVEADILGDEWKGYQLR+MKLNVSYPATGCQK		GC[Carbamidomethyl]IVDANMSVLALVVLK;GC[Carbamidomethyl]IVDANM[Oxidation]SVLALVVLK;LNVSYPATGC[Carbamidomethyl]QK;M[Oxidation]GQVVEADILGDEWK;M[Oxidation]GQVVEADILGDEWKGYQLR;n[Acetyl]MKLNVSYPATGC[Carbamidomethyl]QK;n[Acetyl]M[Oxidation]KLNVSYPATGC[Carbamidomethyl]QK	62	0	0.00217841	0.0101653	0	0
294	1	D3DMQ1	D3DMQ1_DROME	FI02182p (Fragment) OS=Drosophila melanogaster GN=Yp3-RA PE=2 SV=1	1	83.6	439	3	P06607|VIT3_DROME;X2JEX8|X2JEX8_DROME	a	2	D3DMQ1;Q8SXG0	49	38	36	AASGDLIIIDLGSTLTNFK+AASGDLIIIDLGSTLTNFKR+AQPGFGEDEVTIVLTGLPK+AQPGFGEDEVTIVLTGLPKTSPAQQK+AYMGLQIDYDLR+CGDVDFYPNGPSTGVPGSENVIEAVAR+DASNDRLKPTK+GDADFVDAIHTSTFAMGTPIR+GDYILEVNAK+GVPQEIIHLIGQGISAHVAGAAGNK+GVPQEIIHLIGQGISAHVAGAAGNKYTAQTGHK+HDLTPSFVPSPSNVPVWIIK+ITGLDPAK+ITGLDPAKVLSK+IYHVGQIK+IYHVGQIKHDLTPSFVPSPSNVPVWIIK+LENQPLEQGAK+LENQPLEQGAKVIEK+LIQAYVQK+LNNYVETAK+NAQEQQQQLK+NFPAVPANSLK+NFPAVPANSLKQYK…	AASGDLIIIDLGSTLTNFK+AASGDLIIIDLGSTLTNFKR+AQPGFGEDEVTIVLTGLPK+AQPGFGEDEVTIVLTGLPKTSPAQQK+AYMGLQIDYDLR+CGDVDFYPNGPSTGVPGSENVIEAVAR+DASNDRLKPTK+GDADFVDAIHTSTFAMGTPIR+GDYILEVNAK+GVPQEIIHLIGQGISAHVAGAAGNK+GVPQEIIHLIGQGISAHVAGAAGNKYTAQTGHK+HDLTPSFVPSPSNVPVWIIK+ITGLDPAKVLSK+IYHVGQIK+IYHVGQIKHDLTPSFVPSPSNVPVWIIK+LENQPLEQGAK+LENQPLEQGAKVIEK+LIQAYVQK+LNNYVETAK+NAQEQQQQLK+NFPAVPANSLK+NFPAVPANSLKQYK+QAAYHGMH…	C[Carbamidomethyl]GDVDFYPNGPSTGVPGSENVIEAVAR;GDADFVDAIHTSTFAM[Oxidation]GTPIR;RAYM[Oxidation]GLQIDYDLR;RPQILGGLSRGDADFVDAIHTSTFAM[Oxidation]GTPIR;YAM[Oxidation]LDVLNTGAMIGQTLIDLTNK;YAM[Oxidation]LDVLNTGAM[Oxidation]IGQTLIDLTNK;YAMLDVLNTGAM[Oxidation]IGQTLIDLTNK	488	463	0.0202494	0.0253348	0.0292507	0.0257483
295	1	D9PTS4	D9PTS4_DROME	Mitogen-activated protein kinase (Fragment) OS=Drosophila melanogaster GN=rl-RB PE=2 SV=1	1	49.2	408	3	M9ZYW3|M9ZYW3_DROME;P40417|ERKA_DROME	a	1	D9PTS4	14	14	14	APEIMLNSK+DLKPSNLLLNK+DVYIVQCLMETDLYK+EITILTR+IADPEHDHTGFLTEYVATR+INMENDDISR+INMENDDISRDALK+IPVEEALAHPYLEQYYDPGDEPVAEVPFR+LAYIGEGAYGMVVSADDTLTNQR+LFPNADALALDLLGK+NYLESLPFKPNVPWAK+SLIFEETLK+VDSIDQMR+YIHSANVLHR	APEIMLNSK+DLKPSNLLLNK+DVYIVQCLMETDLYK+EITILTR+IADPEHDHTGFLTEYVATR+INMENDDISR+INMENDDISRDALK+IPVEEALAHPYLEQYYDPGDEPVAEVPFR+LAYIGEGAYGMVVSADDTLTNQR+LFPNADALALDLLGK+NYLESLPFKPNVPWAK+SLIFEETLK+VDSIDQMR+YIHSANVLHR	DVYIVQC[Carbamidomethyl]LMETDLYK	38	38	0.000963004	0.00169616	0.00349702	0.00823654
296	1	E1JHA4	E1JHA4_DROME	Heterogeneous nuclear ribonucleoprotein at 27C, isoform D OS=Drosophila melanogaster GN=Hrb27C PE=1 SV=1	1	27.3	421	3	L0CPX5|L0CPX5_DROME;P48809|RB27C_DROME	a	1	E1JHA4	7	7	2	AQAWATGGPSTTGPVGGMPR+FGDIIDCVVMK+GFGFVTFADPTNVNHVLQNGPHTLDGR+LFVGGLSWETTQENLSR+QEGASNYGAGPR+VFLGGLPSNVTETDLR+VTEVVIMYDQEK	AQAWATGGPSTTGPVGGMPR+LFVGGLSWETTQENLSR	AQAWATGGPSTTGPVGGM[Oxidation]PR;FGDIIDC[Carbamidomethyl]VVMK;VTEVVIM[Oxidation]YDQEK	32	7	0.00198319	0.00164379	0.000677807	0
297	1	E6PBV6	E6PBV6_DROME	Obg-like ATPase 1 OS=Drosophila melanogaster GN=CG1354-RA PE=1 SV=1	1	28.5	397	2	Q8SWU7|OLA1_DROME	a	1	E6PBV6	7	7	7	AFEDPDVTHVEGEVDPVRDLEIISEELR+FEDWNAHDIEALNK+IGIVGVPNVGK+IKDILIDQKR+LKDEENLLK+NYTVEDGDIIFFK+STFFNVLTQSAAPAENFPFCTIKPNESR	AFEDPDVTHVEGEVDPVRDLEIISEELR+FEDWNAHDIEALNK+IGIVGVPNVGK+IKDILIDQKR+LKDEENLLK+NYTVEDGDIIFFK+STFFNVLTQSAAPAENFPFCTIKPNESR	STFFNVLTQSAAPAENFPFC[Carbamidomethyl]TIKPNESR	14	14	0.00123711	0.000498046	0	0
298	1	F0JAP3	F0JAP3_DROME	Adenylosuccinate synthetase OS=Drosophila melanogaster GN=CG17273-RA PE=2 SV=1	1	36.5	466	1		a	1	F0JAP3	13	13	13	CQGGNNAGHTVVANGTEFDFHLLPSGVVNEK+ELPENAQSYVR+FLESELSVPVR+GFEVGVTTK+GIGPAYSSK+GLQHLENR+LDILDTLPEIK+SASATNGTHYEQLHQGR+SIVATHVR+SKVDVVLGAQWGDEGKGK+VGDGPFPTEQLNDIGDLLQTR+VGELLGDFNLFSEK+VGELLGDFNLFSEKFK	CQGGNNAGHTVVANGTEFDFHLLPSGVVNEK+ELPENAQSYVR+FLESELSVPVR+GFEVGVTTK+GIGPAYSSK+GLQHLENR+LDILDTLPEIK+SASATNGTHYEQLHQGR+SIVATHVR+SKVDVVLGAQWGDEGKGK+VGDGPFPTEQLNDIGDLLQTR+VGELLGDFNLFSEK+VGELLGDFNLFSEKFK	C[Carbamidomethyl]QGGNNAGHTVVANGTEFDFHLLPSGVVNEK;n[Acetyl]SASATNGTHYEQLHQGR	21	21	0.00168629	0.000530376	0	0
299	1	L0MPS3	L0MPS3_DROME	Apolipophorin, isoform B OS=Drosophila melanogaster GN=apolpp PE=1 SV=1	1	6.2	3351	2	Q9V496|APLP_DROME	a	1	L0MPS3	15	15	15	AFQLALDYPFR+AKQELSSFEK+ELYIAVGNLVAK+GLVNKDFDEIVK+IPADGSLFGR+LDYSTPGSK+LLAILSLNIVK+NVQDLNLDVSLK+QFSSHHLFLDTDLAYPTSIGVPLELVAQGFAATK+QSDSETLLELAAFPHPNK+SIVDDVSK+SLIFQRPETYTSK+SSTSLSEVQAGNGNVAER+TILSDLVDSTGDYVK+VSHDTTVVYELGNKPK	AFQLALDYPFR+AKQELSSFEK+ELYIAVGNLVAK+GLVNKDFDEIVK+IPADGSLFGR+LDYSTPGSK+LLAILSLNIVK+NVQDLNLDVSLK+QFSSHHLFLDTDLAYPTSIGVPLELVAQGFAATK+QSDSETLLELAAFPHPNK+SIVDDVSK+SLIFQRPETYTSK+SSTSLSEVQAGNGNVAER+TILSDLVDSTGDYVK+VSHDTTVVYELGNKPK		37	37	0.000219844	0.000265521	8.51558e-05	0.000273501
300	1	L0MQ04	L0MQ04_DROME	ATP synthase subunit beta OS=Drosophila melanogaster GN=ATPsynbeta PE=1 SV=1	1	32.5	511	3	Q05825|ATPB_DROME;X2JH42|X2JH42_DROME	a	1	L0MQ04	11	11	9	AHGGYSVFAGVGER+AIAELGIYPAVDPLDSTSR+FLSQPFQVAEVFTGHAGK+FTQAGSEVSALLGR+IGLFGGAGVGK+IMDPNIIGQEHYNVAR+LVLEVAQHLGENTVR+TVLIMELINNVAK+VALVYGQMNEPPGAR+VLDTGYPIRIPVGAETLGR+VVDLLAPYAK	AHGGYSVFAGVGER+AIAELGIYPAVDPLDSTSR+FLSQPFQVAEVFTGHAGK+IMDPNIIGQEHYNVAR+LVLEVAQHLGENTVR+TVLIMELINNVAK+VALVYGQMNEPPGAR+VLDTGYPIRIPVGAETLGR+VVDLLAPYAK	IM[Oxidation]DPNIIGQEHYNVAR	50	36	0.00182613	0.00174121	0.00446743	0.00298924
301	1	M9MRD0	M9MRD0_DROME	Ubiquitin carboxyl-terminal hydrolase OS=Drosophila melanogaster GN=Uch PE=3 SV=1	1	87.7	227	2	P35122|UCHL_DROME	a	1	M9MRD0	19	19	19	AFILLFPCSETYEK+ALEKDEKFTADHEALAQEGQTNAANHEK+EGTLYELDGR+EGTLYELDGRK+EVEEQHPEDLFYMR+FTADHEALAQEGQTNAANHEK+FTVLALTAAQQ+GVLKDFLEK+HGPTSEETFVKDAAK+IKEVEEQHPEDLFYMR+LGVSPAWSVTDVIGLEDDTLEWIPRPVK+MLTWTPLESNPEVLTK+QFTHNACGTVALIHSVANNK+QFTHNACGTVALIHSVANNKEVDIDR+SFPIKHGPTSEETFVK+SFPIKHGPTSEETFVKDAAK+TASLSPEER+VIHHFIALVNK+VIHHFIALVNKEGTLYELDGRK	AFILLFPCSETYEK+ALEKDEKFTADHEALAQEGQTNAANHEK+EGTLYELDGR+EGTLYELDGRK+EVEEQHPEDLFYMR+FTADHEALAQEGQTNAANHEK+FTVLALTAAQQ+GVLKDFLEK+HGPTSEETFVKDAAK+IKEVEEQHPEDLFYMR+LGVSPAWSVTDVIGLEDDTLEWIPRPVK+MLTWTPLESNPEVLTK+QFTHNACGTVALIHSVANNK+QFTHNACGTVALIHSVANNKEVDIDR+SFPIKHGPTSEETFVK+SFPIKHGPTSEETFVKDAAK+TASLSPEER+VIHHFIALVNK+VIHHFIALVNKEGTLYELDGRK	AFILLFPC[Carbamidomethyl]SETYEK;EVEEQHPEDLFYM[Oxidation]R;n[Acetyl]MLTWTPLESNPEVLTK;n[Acetyl]M[Oxidation]LTWTPLESNPEVLTK;QFTHNAC[Carbamidomethyl]GTVALIHSVANNK;QFTHNAC[Carbamidomethyl]GTVALIHSVANNKEVDIDR	48	48	0.0103852	0	0	0
302	1	M9NFR5	M9NFR5_DROME	Ypsilon schachtel, isoform B OS=Drosophila melanogaster GN=yps PE=1 SV=1	1	16.2	340	2	Q95RE4|Q95RE4_DROME	a	1	M9NFR5	2	2	2	NDTREDVFVHQSAIAR+RKDGEVEGEDAESSAQQQQQQAAPIVDGQPQQQVQSGPR	NDTREDVFVHQSAIAR+RKDGEVEGEDAESSAQQQQQQAAPIVDGQPQQQVQSGPR		2	2	0	0.000290771	0	0
303	1	M9PBL3	M9PBL3_DROME	Heat shock protein 83, isoform B OS=Drosophila melanogaster GN=Hsp83 PE=3 SV=1	1	2.9	717	2	P02828|HSP83_DROME	a	1	M9PBL3	3	3	3	ALLFIPR+ELISNASDAIDKIR+GVVDSEDIPLNLSR	ALLFIPR+ELISNASDAIDKIR+GVVDSEDIPLNLSR		10	10	0.000273993	0.000275766	0.000795975	0
304	1	M9PJN8	M9PJN8_DROME	Glyceraldehyde-3-phosphate dehydrogenase OS=Drosophila melanogaster GN=Gapdh2 PE=3 SV=1	1	32.8	332	2	P07487|G3P2_DROME	a	1	M9PJN8	9	9	8	GAAQNIIPASTGAAK+LISWYDNEFGYSNR+LTGMAFR+LTGMAFRVPTPNVSVVDLTVR+VINDNFEIVEGLMTTVHATTATQK+VIPALNGK+VPTPNVSVVDLTVR+VQEAANGPLK+VVSNASCTTNCLAPLAK	GAAQNIIPASTGAAK+LISWYDNEFGYSNR+LTGMAFRVPTPNVSVVDLTVR+VINDNFEIVEGLMTTVHATTATQK+VIPALNGK+VPTPNVSVVDLTVR+VQEAANGPLK+VVSNASCTTNCLAPLAK	LTGM[Oxidation]AFR;VVSNASC[Carbamidomethyl]TTNC[Carbamidomethyl]LAPLAK	56	42	0.00281069	0.00357333	0.00515705	0.00644128
305	1	O18404	HCD2_DROME	3-hydroxyacyl-CoA dehydrogenase type-2 OS=Drosophila melanogaster GN=scu PE=1 SV=1	1	75.7	255	1		a	1	O18404	13	13	13	AAVVGMTLPIAR+DVSAALQTAK+ELGDKVVFVPVDVTSEKDVSAALQTAK+GVIVNTASVAAFDGQIGQAAYSASK+ICTIAPGLFNTPMLAALPEK+ICTIAPGLFNTPMLAALPEKVR+LDLTVNCAGTATAVK+LGEPSEYAHLVQAIYENPLLNGEVIR+LSAGLMGANEPNQDGQR+NAVSLVTGGASGLGR+QGASVILADLPSSK+QGASVILADLPSSKGNEVAK+VININTVGTFNVIR	AAVVGMTLPIAR+DVSAALQTAK+ELGDKVVFVPVDVTSEKDVSAALQTAK+GVIVNTASVAAFDGQIGQAAYSASK+ICTIAPGLFNTPMLAALPEK+ICTIAPGLFNTPMLAALPEKVR+LDLTVNCAGTATAVK+LGEPSEYAHLVQAIYENPLLNGEVIR+LSAGLMGANEPNQDGQR+NAVSLVTGGASGLGR+QGASVILADLPSSK+QGASVILADLPSSKGNEVAK+VININTVGTFNVIR	AAVVGM[Oxidation]TLPIAR;IC[Carbamidomethyl]TIAPGLFNTPMLAALPEK;IC[Carbamidomethyl]TIAPGLFNTPMLAALPEKVR;LDLTVNC[Carbamidomethyl]AGTATAVK	51	51	0.00520022	0.00426464	0.00111905	0.00119804
306	1	O18413	PRS8_DROME	26S proteasome regulatory subunit 8 OS=Drosophila melanogaster GN=Rpt6 PE=1 SV=2	1	82.7	405	1		a	5	O18413;Q7KMQ0;E1UIA5;Q9V3V6;Q9VUC7	103	42	40	AVAHHTECTFIR+EELQLLQEQGSYVGEVVKPMDK+EHAPSIIFMDEIDSIGSSR+EIKEVIELPVKHPELFDALGIAQPK+ELFVMAR+EVIELPVKHPELFDALGIAQPK+FVVDLDK+FVVDLDKNIDINDVTPNCR+GVCTEAGMYALR+GVLLYGPPGTGK+HPELFDALGIAQPK+IAELMPGASGAEVK+IDILDPALLRPGR+IDILDPALLRPGRIDR+IEELQLVVAEK+IEELQLVVAEKHQNLR+IEFPPPNEEAR+IEFPPPNEEARLDILK+IESGSGGDSEVQR+ILPNKVDPLVSLMMVEK+ILPNKVDPLVSLMMVEKVPDSTYEMVGGLDK+KIAELMPGASGAEVK+KIEFPPPNEEAR+KIEFPPPNEEARLDILK+ME…	AVAHHTECTFIR+EELQLLQEQGSYVGEVVKPMDK+EHAPSIIFMDEIDSIGSSR+EIKEVIELPVKHPELFDALGIAQPK+ELFVMAR+EVIELPVKHPELFDALGIAQPK+FVVDLDK+FVVDLDKNIDINDVTPNCR+GVCTEAGMYALR+HPELFDALGIAQPK+IAELMPGASGAEVK+IDILDPALLRPGR+IDILDPALLRPGRIDR+IEELQLVVAEK+IEELQLVVAEKHQNLR+IEFPPPNEEAR+IEFPPPNEEARLDILK+IESGSGGDSEVQR+ILPNKVDPLVSLMMVEK+ILPNKVDPLVSLMMVEKVPDSTYEMVGGLDK+KIAELMPGASGAEVK+KIEFPPPNEEAR+KIEFPPPNEEARLDILK+MEIESAYHK+MEIES…	AVAHHTEC[Carbamidomethyl]TFIR;EELQLLQEQGSYVGEVVKPM[Oxidation]DK;EHAPSIIFM[Oxidation]DEIDSIGSSR;ELFVM[Oxidation]AR;FVVDLDKNIDINDVTPNC[Carbamidomethyl]R;GVC[Carbamidomethyl]TEAGMYALR;GVC[Carbamidomethyl]TEAGM[Oxidation]YALR;IAELM[Oxidation]PGASGAEVK;ILPNKVDPLVSLMM[Oxidation]VEK;ILPNKVDPLVSLM[Oxidation]MVEK;ILPNKVDPLVSLM[Oxidation]M[Oxidation]VEK;ILPNKVDPLVSLM[Oxidation]MVEKVPDSTYEMVGGLDK;ILPNKVDPLV…	292	288	0.0138245	0.0130596	0.0331155	0.0181037
307	1	O46068	O46068_DROME	EG:25E8.2 protein OS=Drosophila melanogaster GN=EG:25E8.2 PE=3 SV=1	1	9.4	394	3	Q29R09|Q29R09_DROME;Q86M59|Q86M59_DROME	a	1	O46068	3	3	3	ALTQGQYSLAR+DNHVINQVGILLR+GSVSGSVQATDR	ALTQGQYSLAR+DNHVINQVGILLR+GSVSGSVQATDR		5	5	0.000498611	0.00012546	0	0
308	1	O46084	PGAM5_DROME	Serine/threonine-protein phosphatase Pgam5, mitochondrial OS=Drosophila melanogaster GN=Pgam5 PE=1 SV=1	1	53.3	289	1		a	1	O46084	11	11	10	ALQFPAEGWLR+ALVRPLR+AYPDQEKESYTLIVGHGNVIR+EGAPIPPQPPVGHWKPEASQFLR+HGEYLDVGDSDDTHHLTER+ININHASITWLTISPSGNVSIK+NSQPEEENRYNAELEK+VVASTMVR+VVNCAFLR+YLGDSGFMPAELLTNR+YLGDSGFMPAELLTNRIPR	ALQFPAEGWLR+AYPDQEKESYTLIVGHGNVIR+EGAPIPPQPPVGHWKPEASQFLR+HGEYLDVGDSDDTHHLTER+ININHASITWLTISPSGNVSIK+NSQPEEENRYNAELEK+VVASTMVR+VVNCAFLR+YLGDSGFMPAELLTNR+YLGDSGFMPAELLTNRIPR	VVNC[Carbamidomethyl]AFLR	21	20	0	0.00359188	0	0
309	1	O77410	EIF3E_DROME	Eukaryotic translation initiation factor 3 subunit E OS=Drosophila melanogaster GN=eIF3e PE=1 SV=1	1	50.3	435	1		a	1	O77410	20	20	19	ANFDLTR+DYNFKVEHLESAYK+EIYNQQELLEYILETVNK+HLTFPLLEFLCGK+IDSLSMR+INCQFLDR+KAEVLATLK+LAAEILTLNWNTALEDLTR+LGHVVMGTQPLSPYQQLVEK+LNLSQEMPEELVQR+LRDYIDNANFSTIQALQQR+NALKDLIK+QLQNEVAPIMK+QNQESADSWK+QNQESADSWKYY+RLNLSQEMPEELVQR+SEHLAGLIER+TFVNALQK+TNMIDYTMDTR+YLATAVVINR	ANFDLTR+DYNFKVEHLESAYK+EIYNQQELLEYILETVNK+HLTFPLLEFLCGK+IDSLSMR+INCQFLDR+KAEVLATLK+LAAEILTLNWNTALEDLTR+LGHVVMGTQPLSPYQQLVEK+LNLSQEMPEELVQR+LRDYIDNANFSTIQALQQR+QLQNEVAPIMK+QNQESADSWK+QNQESADSWKYY+RLNLSQEMPEELVQR+SEHLAGLIER+TFVNALQK+TNMIDYTMDTR+YLATAVVINR	n[Acetyl]ANFDLTR;HLTFPLLEFLC[Carbamidomethyl]GK;INC[Carbamidomethyl]QFLDR;LGHVVM[Oxidation]GTQPLSPYQQLVEK;LNLSQEM[Oxidation]PEELVQR;QLQNEVAPIM[Oxidation]K;TNM[Oxidation]IDYTMDTR	57	56	0.00112904	0.0029545	0.00721592	0.007023
310	1	O96676	O96676_DROME	BcDNA.GH12350 OS=Drosophila melanogaster GN=CBP PE=1 SV=1	1	19.9	298	2	Q7KVU4|Q7KVU4_DROME	a	1	O96676	3	3	0	AVDFDHTGHLDLEQYK+ILDVNHDGVVSFDDFSLLAK+MFWGPLVADH			14	0	0.00131848	0.000995257	0	0
311	1	P00334	ADH_DROME	Alcohol dehydrogenase OS=Drosophila melanogaster GN=Adh PE=1 SV=2	1	14.8	256	2	Q29QY4|Q29QY4_DROME	a	1	P00334	2	2	2	LAPITGVTAYTVNPGITR+LDLGTLEAIQWTK	LAPITGVTAYTVNPGITR+LDLGTLEAIQWTK		2	2	0.000383697	0	0	0
312	1	P02299	H3_DROME	Histone H3 OS=Drosophila melanogaster GN=His3 PE=1 SV=4	1	35.3	136	1		a	1	P02299	3	3	2	FQSSAVMALQEASEAYLVGLFEDTNLCAIHAK+STELLIR+YRPGTVALR	FQSSAVMALQEASEAYLVGLFEDTNLCAIHAK+STELLIR	FQSSAVMALQEASEAYLVGLFEDTNLC[Carbamidomethyl]AIHAK;FQSSAVM[Oxidation]ALQEASEAYLVGLFEDTNLC[Carbamidomethyl]AIHAK	8	7	0.00108338	0.000363464	0.00419643	0.00449266
313	1	P02844	VIT2_DROME	Vitellogenin-2 OS=Drosophila melanogaster GN=Yp2 PE=1 SV=2	1	79.2	442	2	X2JB25|X2JB25_DROME	a	1	P02844	39	39	37	ATRYFAESVRPGNER+EVEELPNLK+EVEELPNLKEVTLK+EVEELPNLKEVTLKK+FGDDEVTIFIQGLPETNTQVQK+GDADFVDAIHTSAYGMGTSQR+GQKIEFNLNTLVEK+GQKIEFNLNTLVEKVK+GYIVGERGQK+GYIVGERGQKIEFNLNTLVEK+GYMGIATDFDLQGDYILQVNSK+IEFNLNTLVEK+IEFNLNTLVEKVK+ITALDPTK+ITALDPTKIYGKPEER+IYGKPEER+KLQEMSLEEGATLLDK+KLQEMSLEEGATLLDKLYHLSQFNHVFKPDYTPEPSQIR+KLVQAYQQR+LANVDFFPNGPSTGVPGADNVVEATMR+LGEIIGNR+LQEMSLEEGATLLDK+LQEMSLEEGATLLDKLYHLSQFNHVFKP…	EVEELPNLK+EVEELPNLKEVTLK+EVEELPNLKEVTLKK+FGDDEVTIFIQGLPETNTQVQK+GDADFVDAIHTSAYGMGTSQR+GQKIEFNLNTLVEK+GQKIEFNLNTLVEKVK+GYIVGERGQK+GYIVGERGQKIEFNLNTLVEK+GYMGIATDFDLQGDYILQVNSK+IEFNLNTLVEK+IEFNLNTLVEKVK+ITALDPTK+ITALDPTKIYGKPEER+IYGKPEER+KLQEMSLEEGATLLDK+KLQEMSLEEGATLLDKLYHLSQFNHVFKPDYTPEPSQIR+KLVQAYQQR+LANVDFFPNGPSTGVPGADNVVEATMR+LGEIIGNR+LQEMSLEEGATLLDK+LQEMSLEEGATLLDKLYHLSQFNHVFKPDYTPEPSQIR+LVELT…	GDADFVDAIHTSAYGM[Oxidation]GTSQR;GYM[Oxidation]GIATDFDLQGDYILQVNSK;KLQEM[Oxidation]SLEEGATLLDK;KLQEM[Oxidation]SLEEGATLLDKLYHLSQFNHVFKPDYTPEPSQIR;LANVDFFPNGPSTGVPGADNVVEATM[Oxidation]R;LQEM[Oxidation]SLEEGATLLDK;LQEM[Oxidation]SLEEGATLLDKLYHLSQFNHVFKPDYTPEPSQIR	570	526	0.0315565	0.0214154	0.0308909	0.0163788
314	1	P35908	K22E_HUMAN	Keratin, type II cytoskeletal 2 epidermal OS=Homo sapiens GN=KRT2 PE=1 SV=2	1	95.8	639	1		b	19	P35908;P04259;P02538;P48668;P19013;P04264;P13647;Q8N1N4;Q7Z794;O95678;P12035;Q01546;Q9NSB2;P78386;O43790;Q7RTS7;P08670;Q3SY84;P05787	631	69	48	AAFGGSGGRGSSSGGGYSSGSSSYGSGGR+AQEREQIKTLNNK+AQYEEIAQR+DVDNAYMIK+DVDNAYMIKVELQSK+DYQELMNVK+EIKIEISELNR+FASFIDK+FASFIDKVR+FGGFGGPGGVGGLGGPGGFGPGGYPGGIHEVSVNQSLLQPLNVK+FLEQQNQVLQTK+GFSSGSAVVSGGSR+GFSSGSAVVSGGSRR+GGGFGGGSSFGGGSGFSGGGFGGGGFGGGR+GGGGGGFRGFSSGSAVVSGGSR+GGSGGGGSISGGGYGSGGGSGGR+GGSISGGGYGSGGGK+GGSISGGGYGSGGGKHSSGGGSR+GGSSSGGGYGSGGGGSSSVK+GSSSGGGYSSGSSSYGSGGR+HGDSLKEIK+HGDSLKEIKIEISELNR+HG…	AAFGGSGGRGSSSGGGYSSGSSSYGSGGR+DVDNAYMIK+DVDNAYMIKVELQSK+EIKIEISELNR+FGGFGGPGGVGGLGGPGGFGPGGYPGGIHEVSVNQSLLQPLNVK+GFSSGSAVVSGGSR+GFSSGSAVVSGGSRR+GGGFGGGSSFGGGSGFSGGGFGGGGFGGGR+GGGGGGFRGFSSGSAVVSGGSR+GGSGGGGSISGGGYGSGGGSGGR+GGSISGGGYGSGGGK+GGSISGGGYGSGGGKHSSGGGSR+GGSSSGGGYGSGGGGSSSVK+GSSSGGGYSSGSSSYGSGGR+HGDSLKEIK+HGDSLKEIKIEISELNR+HGGGGGGFGGGGFGSR+KDVDNAYMIK+KDVDNAYMIKVELQSK+LNDLEEALQQAKEDLAR+LQGE…	DVDNAYM[Oxidation]IK;DVDNAYM[Oxidation]IKVELQSK;DYQELM[Oxidation]NVK;KDVDNAYM[Oxidation]IK;KLLEGEEC[Carbamidomethyl]R;LLEGEEC[Carbamidomethyl]R;LLRDYQELM[Oxidation]NVK;M[Oxidation]SGDLSSNVTVSVTSSTISSNVASK;n[Acetyl]SC[Carbamidomethyl]QISC[Carbamidomethyl]KSR;STSSFSC[Carbamidomethyl]LSR;TSQNSELNNM[Oxidation]QDLVEDYKK;VLYDAEISQIHQSVTDTNVILSM[Oxidation]DNSR;WELLQQM[Oxidation]NVGTRPINLEPIFQGYIDSLKR	1104	788	0.0336644	0.0375181	0.0419774	0.041594
315	1	P06603-1	TBA1_DROME	Tubulin alpha-1 chain OS=Drosophila melanogaster GN=alphaTub84B PE=1 SV=1	1	48.5	449	8	P06603-2|TBA1_DROME;P06603-3|TBA1_DROME;P06603|TBA1_DROME;P06605-1|TBA3_DROME;P06605-2|TBA3_DROME;P06605-3|TBA3_DROME;P06605|TBA3_DROME	a	2	P06603-1;P06604-1	25	15	1	AFVHWYVGEGMEEGEFSEAR+AVCMLSNTTAIAEAWAR+AVFVDLEPTVVDEVR+DVNAAIATIK+EIVDLVLDR+FDGALNVDLTEFQTNLVPYPR+IHFPLVTYAPVISAEK+LIGQIVSSITASLR+LSVDYGKK+NLDIERPTYTNLNR+QLFHPEQLITGKEDAANNYAR+RTIQFVDWCPTGFK+TIQFVDWCPTGFK+TVGGGDDSFNTFFSETGAGK+VGINYQPPTVVPGGDLAK	AFVHWYVGEGMEEGEFSEAR	AVC[Carbamidomethyl]MLSNTTAIAEAWAR;RTIQFVDWC[Carbamidomethyl]PTGFK;TIQFVDWC[Carbamidomethyl]PTGFK	96	2	0.00371904	0.0038532	0.0101686	0.00748443
316	1	P06606-1	TBA4_DROME	Tubulin alpha-4 chain OS=Drosophila melanogaster GN=alphaTub67C PE=3 SV=1	1	22.7	461	5	P06606-2|TBA4_DROME;P06606-3|TBA4_DROME;P06606-4|TBA4_DROME;P06606|TBA4_DROME	a	1	P06606-1	8	8	8	DVNAAVSAIK+ENIAVLER+HIQFVDWCPTGFK+IGINYEKPAFVPDGDLAK+IHFPLVAYAPLMSAER+LIAQIVSSTTASLR+SIFVDLEPTVIDDVR+TFFTETGNGK	DVNAAVSAIK+ENIAVLER+HIQFVDWCPTGFK+IGINYEKPAFVPDGDLAK+IHFPLVAYAPLMSAER+LIAQIVSSTTASLR+SIFVDLEPTVIDDVR+TFFTETGNGK	HIQFVDWC[Carbamidomethyl]PTGFK	27	27	0.000639217	0.000965032	0.00309498	0.00463884
317	1	P09180	RL4_DROME	60S ribosomal protein L4 OS=Drosophila melanogaster GN=RpL4 PE=1 SV=2	1	61.8	401	1		a	1	P09180	30	30	29	APIRPDVVNEVHQLLR+APIRPDVVNEVHQLLRR+FVIWTESAFAR+GHVIDGVSEFPLVVSDEVQK+GPLVVYDKDEGLR+GPLVVYDKDEGLRK+GYNLPQPK+IWADIQK+KGYNLPQPK+LAPGGHVGR+LNDLFGTWK+LNPLTNVR+LNPYAEVLK+LNPYAEVLKR+MANTDLSR+NICLPAVFK+NIPGIETINVDKLNLLK+QAVIFLR+QAYAVSELAGHQTSAESWGTGR+QNVELAK+RGPLVVYDKDEGLR+RGPLVVYDKDEGLRK+RLNPLTNVR+RYALVSAIAASGVPALVQSK+SGQGAFGNMCR+SHFANVATK+SLGNARPLVSVYTEK+SLGNARPLVSVYTEKNEPAK+SLGNARPLVSVYTEKNEPAKDK+YALVS…	APIRPDVVNEVHQLLR+APIRPDVVNEVHQLLRR+FVIWTESAFAR+GHVIDGVSEFPLVVSDEVQK+GPLVVYDKDEGLR+GPLVVYDKDEGLRK+GYNLPQPK+KGYNLPQPK+LAPGGHVGR+LNDLFGTWK+LNPLTNVR+LNPYAEVLK+LNPYAEVLKR+MANTDLSR+NICLPAVFK+NIPGIETINVDKLNLLK+QAVIFLR+QAYAVSELAGHQTSAESWGTGR+QNVELAK+RGPLVVYDKDEGLR+RGPLVVYDKDEGLRK+RLNPLTNVR+RYALVSAIAASGVPALVQSK+SGQGAFGNMCR+SHFANVATK+SLGNARPLVSVYTEK+SLGNARPLVSVYTEKNEPAK+SLGNARPLVSVYTEKNEPAKDK+YALVSAIAASGVP…	NIC[Carbamidomethyl]LPAVFK;SGQGAFGNMC[Carbamidomethyl]R;SGQGAFGNM[Oxidation]C[Carbamidomethyl]R;n[Acetyl]SLGNARPLVSVYTEK;n[Acetyl]SLGNARPLVSVYTEKNEPAK;n[Acetyl]SLGNARPLVSVYTEKNEPAKDK	142	139	0.00820595	0.00677982	0.0120974	0.00228554
318	1	C8VV69	C8VV69_DROME	LD47405p OS=Drosophila melanogaster GN=Act57B-RA PE=2 SV=1	1	79.2	376	3	E1JGP0|E1JGP0_DROME;P53501|ACT3_DROME	c	4	C8VV69;P10987;P02572;B6IDW7	110	27	3	AGFAGDDAPR+AVFPSIVGRPR+CDVDIRK+CPESLFQPSFLGMESCGIHETVYNSIMK+DLTDYLMK+DLYANIVMSGGTTMYPGIADR+DSYVGDEAQSK+DSYVGDEAQSKR+EEYDESGPGIVHR+EITSLAPSTIK+EKLCYVALDFEQEMATAAASTSLEK+GYSFTTTAER+GYSFTTTAEREIVR+HQGVMVGMGQK+HQGVMVGMGQKDSYVGDEAQSK+HQGVMVGMGQKDSYVGDEAQSKR+IIAPPERK+IWHHTFYNELR+LCYVALDFEQEMATAAASTSLEK+LDLAGRDLTDYLMK+MQKEITSLAPSTIK+RGILTLK+SYELPDGQVITIGNER+TTGIVLDSGDGVSHTVPIYEGYALPHAILR+VAPEEHPVLLTEAPL…	EEYDESGPGIVHR+EITSLAPSTIK+MQKEITSLAPSTIK	C[Carbamidomethyl]DVDIRK;C[Carbamidomethyl]PESLFQPSFLGMESC[Carbamidomethyl]GIHETVYNSIMK;DLTDYLM[Oxidation]K;DLYANIVM[Oxidation]SGGTTMYPGIADR;DLYANIVM[Oxidation]SGGTTM[Oxidation]YPGIADR;EKLC[Carbamidomethyl]YVALDFEQEMATAAASTSLEK;HQGVMVGM[Oxidation]GQK;HQGVM[Oxidation]VGMGQK;HQGVM[Oxidation]VGM[Oxidation]GQK;HQGVMVGM[Oxidation]GQKDSYVGDEAQSK;HQGVM[Oxidation]VGM[Oxidation]GQKDSYVGDEAQSK;HQGVM[Oxidat…	361	15	0.0193318	0.0165647	0.0409821	0.0268126
319	1	P08779	K1C16_HUMAN	Keratin, type I cytoskeletal 16 OS=Homo sapiens GN=KRT16 PE=1 SV=4	1	78.9	473	1		c	11	P08779;P02533;Q04695;P13645;P13646;Q15323;Q9C075;P19012;Q7Z3Y8;O76013;Q99456	305	52	29	ALEEANADLEVK+ALEEANADLEVKIR+APSTYGGGLSVSSR+ASLENSLEETK+ASLENSLEETKGR+CEMEQQSQEYQILLDVK+DAETWFLSK+DAETWFLSKTEELNK+DQYEQMAEK+DYSPYFK+EVASNSELVQSSR+EVFTSSSSSSSR+GQTGGDVNVEMDAAPGVDLSR+GSCGIGGGIGGGSSR+IIAATIENAQPILQIDNAR+ILNEMRDQYEQMAEK+ISSVLAGGSCR+KNHEEEMLALR+LAADDFR+LASYLDK+LASYLDKVR+LEQEIATYR+LEQEIATYRR+LLEGEDAHLSSQQASGQSYSSR+LQLDNAR+NHEEEMLALR+NHEEEMLALRGQTGGDVNVEMDAAPGVDLSR+NKIIAATIENAQPILQIDNAR+…	APSTYGGGLSVSSR+CEMEQQSQEYQILLDVK+DAETWFLSK+DAETWFLSKTEELNK+DQYEQMAEK+EVASNSELVQSSR+EVFTSSSSSSSR+GQTGGDVNVEMDAAPGVDLSR+IIAATIENAQPILQIDNAR+ILNEMRDQYEQMAEK+KNHEEEMLALR+LLEGEDAHLSSQQASGQSYSSR+NHEEEMLALR+NHEEEMLALRGQTGGDVNVEMDAAPGVDLSR+NKIIAATIENAQPILQIDNAR+QRPSEIKDYSPYFK+QTRPILK+QTRPILKEQSSSSFSQGQSS+QTVEADVNGLR+QTVEADVNGLRR+RLLEGEDAHLSSQQASGQSYSSR+SEVTELR+SEVTELRR+TDLEMQIEGLKEELAYLR+TDLEMQIEGLKEELAY…	C[Carbamidomethyl]EMEQQSQEYQILLDVK;DQYEQM[Oxidation]AEK;GQTGGDVNVEM[Oxidation]DAAPGVDLSR;GSC[Carbamidomethyl]GIGGGIGGGSSR;ILNEMRDQYEQM[Oxidation]AEK;ILNEM[Oxidation]RDQYEQMAEK;ISSVLAGGSC[Carbamidomethyl]R;NHEEEM[Oxidation]LALR;NHEEEMLALRGQTGGDVNVEM[Oxidation]DAAPGVDLSR;QFTSSSSMKGSC[Carbamidomethyl]GIGGGIGGGSSR;QFTSSSSM[Oxidation]KGSC[Carbamidomethyl]GIGGGIGGGSSR;TDLEM[Oxidation]QIEGLKEELAYLR;TDLE…	704	341	0.0292314	0.0340429	0.0302182	0.0215482
320	1	P15924	DESP_HUMAN	Desmoplakin OS=Homo sapiens GN=DSP PE=1 SV=3	1	43	2871	1		a	1	P15924	124	124	121	AELIVQPELK+AEMDMVAWGVDLASVEQHINSHR+AESGPDLR+AFIGFEGVK+AIKEKEYEIER+ALLQAILQTEDMLK+ANSSATETINK+ANSSATETINKLK+AQIDNLTR+AQQIHSQTSQQYPLYDLDLGK+AVTGYNDPETGNIISLFQAMNK+AVTGYNDPETGNIISLFQAMNKELIEK+DLKDEIVR+DMLANFR+DSQKNFVDPVTK+EHLMLEEELR+EKEYEIER+EKSAIYQLEEEYENLLK+ELDECFAQANDQMEILDSLIR+ENAAYFQFFEEAQSTEAYLK+ENDKQETWMLMELQK+ERENLRQEIEK+ESHRLPVDIAYKR+ETQSQLETER+FDQQKNDYDQLQK+FGDSNTVMR+FLDQNLQK+FLEFQYLTGGLVD…	AELIVQPELK+AEMDMVAWGVDLASVEQHINSHR+AESGPDLR+AFIGFEGVK+AIKEKEYEIER+ALLQAILQTEDMLK+ANSSATETINK+ANSSATETINKLK+AQIDNLTR+AQQIHSQTSQQYPLYDLDLGK+AVTGYNDPETGNIISLFQAMNK+AVTGYNDPETGNIISLFQAMNKELIEK+DLKDEIVR+DMLANFR+DSQKNFVDPVTK+EHLMLEEELR+EKEYEIER+EKSAIYQLEEEYENLLK+ELDECFAQANDQMEILDSLIR+ENAAYFQFFEEAQSTEAYLK+ENDKQETWMLMELQK+ERENLRQEIEK+ESHRLPVDIAYKR+ETQSQLETER+FDQQKNDYDQLQK+FGDSNTVMR+FLDQNLQK+FLEFQYLTGGLVD…	AEM[Oxidation]DMVAWGVDLASVEQHINSHR;AEM[Oxidation]DM[Oxidation]VAWGVDLASVEQHINSHR;ALLQAILQTEDM[Oxidation]LK;AVTGYNDPETGNIISLFQAM[Oxidation]NK;EHLM[Oxidation]LEEELR;ELDEC[Carbamidomethyl]FAQANDQMEILDSLIR;FGDSNTVM[Oxidation]R;IKDFLQGSSC[Carbamidomethyl]IAGIYNETTK;LENINGVTDGYLNSLC[Carbamidomethyl]TVR;LGIYEAM[Oxidation]K;LLQLQEQM[Oxidation]R;NQC[Carbamidomethyl]TQVVQER;NSQGSEM[Oxidation]FGDDDKRK;NYRDN…	452	444	0.00323316	0.00396	0.00238543	0.000957682
321	1	P18053	PSA4_DROME	Proteasome subunit alpha type-4 OS=Drosophila melanogaster GN=Prosalpha3 PE=1 SV=2	1	57.2	264	1		a	1	P18053	14	14	14	ATCIGNNFGAAISMLK+ATCIGNNFGAAISMLKQELADKENVK+LLDSAIPSEK+LNDNMVCSVAGITSDANVLTSELR+LTLADAKDLAIK+LTPEKVEMATLQR+QELADKENVK+STNKLLDSAIPSEK+TTIFSPEGR+TVYSVLEKPDVEK+TVYSVLEKPDVEKLIEK+VDNKTVYSVLEKPDVEKLIEK+VLSMTLDTTK+YQFSYGEVIPCEQLVSHLCDIK	ATCIGNNFGAAISMLK+ATCIGNNFGAAISMLKQELADKENVK+LLDSAIPSEK+LNDNMVCSVAGITSDANVLTSELR+LTLADAKDLAIK+LTPEKVEMATLQR+QELADKENVK+STNKLLDSAIPSEK+TTIFSPEGR+TVYSVLEKPDVEK+TVYSVLEKPDVEKLIEK+VDNKTVYSVLEKPDVEKLIEK+VLSMTLDTTK+YQFSYGEVIPCEQLVSHLCDIK	ATC[Carbamidomethyl]IGNNFGAAISMLK;ATC[Carbamidomethyl]IGNNFGAAISMLKQELADKENVK;LNDNMVC[Carbamidomethyl]SVAGITSDANVLTSELR;LTPEKVEM[Oxidation]ATLQR;VLSM[Oxidation]TLDTTK;YQFSYGEVIPC[Carbamidomethyl]EQLVSHLC[Carbamidomethyl]DIK	30	30	0.00558104	0	0	0
322	1	P21914	SDHB_DROME	Succinate dehydrogenase [ubiquinone] iron-sulfur subunit, mitochondrial OS=Drosophila melanogaster GN=SdhB PE=2 SV=2	1	34.3	297	1		a	1	P21914	8	8	8	AQYLQSVEDR+DLVPDMNNFYEQYR+ECGPMVLDALIK+IKNEMDPTLTFRR+NIQPWLQR+WIIDSRDENSAER+WNPDNAGEKPYMQTYEVDLR+YLGPAVLMQAYR	AQYLQSVEDR+DLVPDMNNFYEQYR+ECGPMVLDALIK+IKNEMDPTLTFRR+NIQPWLQR+WIIDSRDENSAER+WNPDNAGEKPYMQTYEVDLR+YLGPAVLMQAYR	EC[Carbamidomethyl]GPMVLDALIK	16	16	0.00198437	0.000665738	0	0
323	1	P40320	METK_DROME	S-adenosylmethionine synthase OS=Drosophila melanogaster GN=Sam-S PE=2 SV=2	1	24	408	1		a	2	P40320;A4UZW2	13	7	2	AVVDYQK+ELLDIIRR+ETVQHIGYDDSSKGFDFK+SDVFWWARPDSK+TCNVLLALDQQSPEIAAGVHVNR+TGMILLCGEITSK+TQVTCEYLFNQGSAVPK	ETVQHIGYDDSSKGFDFK+TCNVLLALDQQSPEIAAGVHVNR	TC[Carbamidomethyl]NVLLALDQQSPEIAAGVHVNR;TGMILLC[Carbamidomethyl]GEITSK;TQVTC[Carbamidomethyl]EYLFNQGSAVPK	8	3	0	0.000848082	0.000699404	0
324	1	P41042	RS4_DROME	40S ribosomal protein S4 OS=Drosophila melanogaster GN=RpS4 PE=1 SV=2	1	62.5	261	2	X2JGM9|X2JGM9_DROME	a	1	P41042	21	21	21	DSQGHVFATR+ERHPGSFDIVHIK+ERHPGSFDIVHIKDSQGHVFATR+ESLPLLIFLR+FDSGNLCMITGGR+GNKPYISLPK+GVPFLVTHDGR+HPGSFDIVHIK+HPGSFDIVHIKDSQGHVFATR+ITDYIKFDSGNLCMITGGR+LGGVFAPRPSTGPHK+LKYALNGAEVTK+LRESLPLLIFLR+LSIAEER+LSIAEERDKR+LTNVFIIGK+TDPTYPAGYMDVITLEK+TIRYPDPLIHANDSVQVDIASGK+VRTDPTYPAGYMDVITLEK+YALNGAEVTK+YPDPLIHANDSVQVDIASGK	DSQGHVFATR+ERHPGSFDIVHIK+ERHPGSFDIVHIKDSQGHVFATR+ESLPLLIFLR+FDSGNLCMITGGR+GNKPYISLPK+GVPFLVTHDGR+HPGSFDIVHIK+HPGSFDIVHIKDSQGHVFATR+ITDYIKFDSGNLCMITGGR+LGGVFAPRPSTGPHK+LKYALNGAEVTK+LRESLPLLIFLR+LSIAEER+LSIAEERDKR+LTNVFIIGK+TDPTYPAGYMDVITLEK+TIRYPDPLIHANDSVQVDIASGK+VRTDPTYPAGYMDVITLEK+YALNGAEVTK+YPDPLIHANDSVQVDIASGK	FDSGNLC[Carbamidomethyl]MITGGR;FDSGNLC[Carbamidomethyl]M[Oxidation]ITGGR;ITDYIKFDSGNLC[Carbamidomethyl]MITGGR;ITDYIKFDSGNLC[Carbamidomethyl]M[Oxidation]ITGGR;TDPTYPAGYM[Oxidation]DVITLEK;VRTDPTYPAGYM[Oxidation]DVITLEK	120	120	0.00997318	0.0124998	0.00109332	0
325	1	P45888	ARP2_DROME	Actin-related protein 2 OS=Drosophila melanogaster GN=Arp2 PE=2 SV=3	1	22.8	399	1		a	1	P45888	7	7	7	DLHVDDLMVGDEASQLR+GYAFNHSADFETVR+ILLTEPPMNPTK+KMDIDPTNTK+NVIVCDNGTGFVK+NWDDMCHVWDYTFGPK+QEYQEQGLK	DLHVDDLMVGDEASQLR+GYAFNHSADFETVR+ILLTEPPMNPTK+KMDIDPTNTK+NVIVCDNGTGFVK+NWDDMCHVWDYTFGPK+QEYQEQGLK	KM[Oxidation]DIDPTNTK;NVIVC[Carbamidomethyl]DNGTGFVK;NWDDMC[Carbamidomethyl]HVWDYTFGPK	13	13	0	0.00111499	0.00143036	0.00153133
326	1	P45889	ACTZ_DROME	Actin-related protein 1 OS=Drosophila melanogaster GN=Arp1 PE=2 SV=2	1	65.7	376	1		a	1	P45889	22	22	22	AGFAGEHIPK+APEVLFRPDLLGEECEGIHDVLMYSIEK+CRFPNYIGRPK+EKVCYLATNPQKEETVETEK+EQLATFTEDHPVLLTEAPLNPR+EYEEEGQKAVHR+EYEEEGQKAVHRK+IFEIGPAR+IISEIKK+IWSYIYSK+KMLYQNIVLSGGSTLFK+LYSTWMGGSILASLDTFKK+MEPYDVVVNQPVVIDNGSGVIK+MLYQNIVLSGGSTLFK+SDMDLRK+STAEFEIVR+VCYLATNPQK+VCYLATNPQKEETVETEK+VCYLATNPQKEETVETEKFAYK+VCYLATNPQKEETVETEKFAYKLPDGK+VMAGALEGDIFVGPK+VTGVVLDSGDGVTHAVPIYEGFAMPHSIMR	AGFAGEHIPK+APEVLFRPDLLGEECEGIHDVLMYSIEK+CRFPNYIGRPK+EKVCYLATNPQKEETVETEK+EQLATFTEDHPVLLTEAPLNPR+EYEEEGQKAVHR+EYEEEGQKAVHRK+IFEIGPAR+IISEIKK+IWSYIYSK+KMLYQNIVLSGGSTLFK+LYSTWMGGSILASLDTFKK+MEPYDVVVNQPVVIDNGSGVIK+MLYQNIVLSGGSTLFK+SDMDLRK+STAEFEIVR+VCYLATNPQK+VCYLATNPQKEETVETEK+VCYLATNPQKEETVETEKFAYK+VCYLATNPQKEETVETEKFAYKLPDGK+VMAGALEGDIFVGPK+VTGVVLDSGDGVTHAVPIYEGFAMPHSIMR	APEVLFRPDLLGEEC[Carbamidomethyl]EGIHDVLMYSIEK;C[Carbamidomethyl]RFPNYIGRPK;EKVC[Carbamidomethyl]YLATNPQKEETVETEK;KM[Oxidation]LYQNIVLSGGSTLFK;LYSTWM[Oxidation]GGSILASLDTFKK;n[Acetyl]MEPYDVVVNQPVVIDNGSGVIK;n[Acetyl]M[Oxidation]EPYDVVVNQPVVIDNGSGVIK;M[Oxidation]LYQNIVLSGGSTLFK;SDM[Oxidation]DLRK;VC[Carbamidomethyl]YLATNPQK;VC[Carbamidomethyl]YLATNPQKEETVETEK;VC[Carbamidomethyl]YLATNPQKEETVETEKFAYK;…	146	146	0.00901279	0.00525863	0.0197321	0.00893752
327	1	P54362	AP3D_DROME	AP-3 complex subunit delta OS=Drosophila melanogaster GN=g PE=1 SV=4	1	4.3	1034	1		a	1	P54362	2	2	2	TPADLAGGGNAAK+TTDEAPDALATATGSSIIDVGGEEASEVASK	TPADLAGGGNAAK+TTDEAPDALATATGSSIIDVGGEEASEVASK		4	4	4.74983e-05	0.000143417	0	0
328	1	Q0KIB3	Q0KIB3_DROME	Histone acetyltransferase type B catalytic subunit OS=Drosophila melanogaster GN=Hat1 PE=1 SV=1	1	35.8	405	1		a	1	Q0KIB3	15	15	15	EALKLNPLQVR+ISQMLILPPFQK+LFYTNVK+LFYTNVKDEK+LGLATQLVESIYR+LNAVYYK+LNPLQVR+LPTVQQR+MEQLHEEYRVVEQEYQSTIAK+NVVDITVEDPSEDFQR+SFAPGEIVK+TLDKADKFQPFGEK+VNEISGGEIK+VVEQEYQSTIAK+YQDFVIDALEVVDFK	EALKLNPLQVR+ISQMLILPPFQK+LFYTNVK+LFYTNVKDEK+LGLATQLVESIYR+LNAVYYK+LNPLQVR+LPTVQQR+MEQLHEEYRVVEQEYQSTIAK+NVVDITVEDPSEDFQR+SFAPGEIVK+TLDKADKFQPFGEK+VNEISGGEIK+VVEQEYQSTIAK+YQDFVIDALEVVDFK	ISQM[Oxidation]LILPPFQK;M[Oxidation]EQLHEEYRVVEQEYQSTIAK	43	43	0.00181901	0.00231899	0.00281834	0.00377161
329	1	Q24324	DSOR1_DROME	Dual specificity mitogen-activated protein kinase kinase dSOR1 OS=Drosophila melanogaster GN=Dsor1 PE=1 SV=2	1	48	396	1		a	1	Q24324	14	14	14	AMAIFELLDYIVNEPPPKLEHK+DVKPSNILVNSSGEIK+ICDFGVSGQLIDSMANSFVGTR+IGELSDEDLEK+IGELSDEDLEKLGELGSGNGGVVMK+IPESILGR+KAELEEVDISGWVCK+LGELGSGNGGVVMK+LNLVLPPVNTEATVAAATVAPTPPFK+NKLNLVLPPVNTEATVAAATVAPTPPFK+TLLSHPWIR+TMDLPPSTPK+TPSGTDTHSLLGKPK+TSIDALTETLEGLDMGDTER	AMAIFELLDYIVNEPPPKLEHK+DVKPSNILVNSSGEIK+ICDFGVSGQLIDSMANSFVGTR+IGELSDEDLEK+IGELSDEDLEKLGELGSGNGGVVMK+IPESILGR+KAELEEVDISGWVCK+LGELGSGNGGVVMK+LNLVLPPVNTEATVAAATVAPTPPFK+NKLNLVLPPVNTEATVAAATVAPTPPFK+TLLSHPWIR+TMDLPPSTPK+TPSGTDTHSLLGKPK+TSIDALTETLEGLDMGDTER	AM[Oxidation]AIFELLDYIVNEPPPKLEHK;IC[Carbamidomethyl]DFGVSGQLIDSMANSFVGTR;IGELSDEDLEKLGELGSGNGGVVM[Oxidation]K;KAELEEVDISGWVC[Carbamidomethyl]K;TSIDALTETLEGLDM[Oxidation]GDTER	42	42	0.00235644	0.00224687	0.0021618	0.00154293
330	1	Q24560	TBB1_DROME	Tubulin beta-1 chain OS=Drosophila melanogaster GN=betaTub56D PE=1 SV=2	1	67.8	447	1		a	2	Q24560;P61857	41	25	1	ALTVPELTQQMFDAK+AVLVDLEPGTMDSVR+EAESCDCLQGFQLTHSLGGGTGSGMGTLLISK+EVDEQMLNIQNK+FPGQLNADLR+GHYTEGAELVDSVLDVVR+GHYTEGAELVDSVLDVVRK+IMNTYSVVPSPK+INVYYNEASGGK+IREEYPDR+IREEYPDRIMNTYSVVPSPK+ISEQFTAMFR+KLAVNMVPFPR+LAVNMVPFPR+LHFFMPGFAPLTSR+LTTPTYGDLNHLVSLTMSGVTTCLR+MREIVHIQAGQCGNQIGAK+MSATFIGNSTAIQEIFK+MSATFIGNSTAIQEIFKR+MSMKEVDEQMLNIQNK+NMMAACDPR+NSSYFVEWIPNNVK+SGPFGQIFRPDNFVFGQSGAGNNWAK+TAVCDIPPR+YLTV…	EAESCDCLQGFQLTHSLGGGTGSGMGTLLISK	ALTVPELTQQM[Oxidation]FDAK;AVLVDLEPGTM[Oxidation]DSVR;EAESC[Carbamidomethyl]DC[Carbamidomethyl]LQGFQLTHSLGGGTGSGMGTLLISK;EAESC[Carbamidomethyl]DC[Carbamidomethyl]LQGFQLTHSLGGGTGSGM[Oxidation]GTLLISK;EVDEQM[Oxidation]LNIQNK;IM[Oxidation]NTYSVVPSPK;IREEYPDRIM[Oxidation]NTYSVVPSPK;ISEQFTAM[Oxidation]FR;LAVNM[Oxidation]VPFPR;LHFFM[Oxidation]PGFAPLTSR;LTTPTYGDLNHLVSLTMSGVTTC[Carbamidomethyl]LR;LTTPTYG…	192	5	0.00560352	0.00939965	0.0191515	0.0177696
331	1	Q27580	SAHH_DROME	Adenosylhomocysteinase OS=Drosophila melanogaster GN=Ahcy13 PE=2 SV=2	1	47.2	432	2	X2JF40|X2JF40_DROME	a	1	Q27580	18	18	18	AIIIAENEMPGLMACR+ATDVMIAGK+EASIFVTTTGCR+EKVNVKPQVDR+ESLIDGIK+ESLIDGIKR+GLSEETTTGVHNLYK+HIILLAEGR+ILDEEVASLHLEK+KAIIIAENEMPGLMACR+LGVPAINVNDSVTK+QATYLGVSQTGPFKPDHYRY+SDKYAVGVHVLPK+SKFDNLYGCR+VADISLAEWGR+VCCVAGYGDVGK+VIVTEVDPINALQAAMEGYEVTTMEEASK+VNVKPQVDR	AIIIAENEMPGLMACR+ATDVMIAGK+EASIFVTTTGCR+EKVNVKPQVDR+ESLIDGIK+ESLIDGIKR+GLSEETTTGVHNLYK+HIILLAEGR+ILDEEVASLHLEK+KAIIIAENEMPGLMACR+LGVPAINVNDSVTK+QATYLGVSQTGPFKPDHYRY+SDKYAVGVHVLPK+SKFDNLYGCR+VADISLAEWGR+VCCVAGYGDVGK+VIVTEVDPINALQAAMEGYEVTTMEEASK+VNVKPQVDR	AIIIAENEMPGLMAC[Carbamidomethyl]R;EASIFVTTTGC[Carbamidomethyl]R;KAIIIAENEM[Oxidation]PGLM[Oxidation]AC[Carbamidomethyl]R;SKFDNLYGC[Carbamidomethyl]R;VC[Carbamidomethyl]C[Carbamidomethyl]VAGYGDVGK;VIVTEVDPINALQAAMEGYEVTTM[Oxidation]EEASK;VIVTEVDPINALQAAM[Oxidation]EGYEVTTMEEASK	26	26	0.000227376	0.00263175	0.000660548	0
332	1	Q6KB66-2	K2C80_HUMAN	Isoform 2 of Keratin, type II cytoskeletal 80 OS=Homo sapiens GN=KRT80	1	49.1	422	2	Q6KB66|K2C80_HUMAN	a	1	Q6KB66-2	19	19	18	ALNDKFASLIGK+APGPGFSSR+AQYDAVAAR+GQLEANLLQVLEK+GQLEANLLQVLEKVEEFR+KYQELMNVK+LALDIEIATYR+LAQLEAALQQAK+RTDMEFTFVQLKK+SAEYGSSLQSSR+SEIADLNVR+SLESFVELMK+TAEEQGELAFQDAK+TDMEFTFVQLK+TIYEQELK+TIYEQELKDLAAQVK+VQALEQR+VTVNPGLLVPLDVKLDPAVQQLK+WSFLQGQDSAIFDLGHLYEEYQGR	ALNDKFASLIGK+APGPGFSSR+AQYDAVAAR+GQLEANLLQVLEK+GQLEANLLQVLEKVEEFR+KYQELMNVK+LAQLEAALQQAK+RTDMEFTFVQLKK+SAEYGSSLQSSR+SEIADLNVR+SLESFVELMK+TAEEQGELAFQDAK+TDMEFTFVQLK+TIYEQELK+TIYEQELKDLAAQVK+VQALEQR+VTVNPGLLVPLDVKLDPAVQQLK+WSFLQGQDSAIFDLGHLYEEYQGR		110	51	0.0058191	0.00620817	0.0020286	0.00289574
333	1	Q7JVP2	Q7JVP2_DROME	GH15157p OS=Drosophila melanogaster GN=Rcd-1 PE=1 SV=1	1	27	304	1		a	1	Q7JVP2	6	6	5	ETALLELSK+ILLDESGLSYICQTYER+LTSLGVIGALVK+TAFLQAQIPLYLYPFLSTTSK+TVATFIIQK+VYQWINELAHPDTR	ILLDESGLSYICQTYER+LTSLGVIGALVK+TAFLQAQIPLYLYPFLSTTSK+TVATFIIQK+VYQWINELAHPDTR	ILLDESGLSYIC[Carbamidomethyl]QTYER	10	8	0	0.00162602	0	0
334	1	Q7K206	Q7K206_DROME	LD27185p (Fragment) OS=Drosophila melanogaster GN=GstO2 PE=2 SV=1	1	37.6	267	2	Q9VSL4|Q9VSL4_DROME	a	1	Q7K206	10	10	10	DLVAQDEAVK+GSPKPEIPEDGVLR+GTPYFGGNK+HENKPDYDVAFQPL+LSPAVSAIYPVLFTK+NFETALDVFEQEITK+TRHENKPDYDVAFQPL+WRDLVAQDEAVK+YTLDEPYELDK+YTLDEPYELDKTR	DLVAQDEAVK+GSPKPEIPEDGVLR+GTPYFGGNK+HENKPDYDVAFQPL+LSPAVSAIYPVLFTK+NFETALDVFEQEITK+TRHENKPDYDVAFQPL+WRDLVAQDEAVK+YTLDEPYELDK+YTLDEPYELDKTR		18	18	0	0.00333243	0	0
335	1	Q7K3V6	Q7K3V6_DROME	AT01345p OS=Drosophila melanogaster GN=mEFTu2 PE=1 SV=1	1	24.8	456	1		a	1	Q7K3V6	9	9	9	ENGATVATGMVTQR+IDIVPSEAMLMPGEHGQVR+IIVFINK+LLEQCDSYIPTPQR+LPSLDLPK+SVPQAQAGENVGALLR+TSISDIQIFRK+TTLTAAITR+YIQQLFSQTWNVPAR	ENGATVATGMVTQR+IDIVPSEAMLMPGEHGQVR+IIVFINK+LLEQCDSYIPTPQR+LPSLDLPK+SVPQAQAGENVGALLR+TSISDIQIFRK+TTLTAAITR+YIQQLFSQTWNVPAR	LLEQC[Carbamidomethyl]DSYIPTPQR	18	18	0.000969339	0.00075881	0.000625783	0.000669958
336	1	Q7KN55	Q7KN55_DROME	Adenylyl cyclase-associated protein (Fragment) OS=Drosophila melanogaster GN=capt PE=2 SV=1	1	56.6	528	2	Q9VPX6|Q9VPX6_DROME	a	2	Q7KN55;Q9VPX7	44	22	22	AVAAPSAAQAK+AWVQTLTELQAYIR+DSLGVEIVNSK+DVTHVEWAR+EKDVTHVEWAR+EMNDAGQFYTNR+GAAPAGGAPPPPPPGGLPPPPPMLDLSALK+GKVNNIVFDSCKK+IGGDVAQHAELVK+KVTGDMQTHKNPSLR+LDSAGDDRSALFAQINQGADITK+NNTGLLVENAEMNNVVYVFK+QAELLKPTSTQISAIQDFR+QAELLKPTSTQISAIQDFREK+QYHTTGLVWSGK+SAFGSQLQYVTLATQIAQPAQPK+SALFAQINQGADITK+SSEMNILLPDDSGDYTELALPEQYK+SVAGFEDIVAGPLSQYLTLSAK+TGPAPFKSPAQSGGSK+VTGDMQTHKNPSLR+WIIEYQK	AVAAPSAAQAK+AWVQTLTELQAYIR+DSLGVEIVNSK+DVTHVEWAR+EKDVTHVEWAR+EMNDAGQFYTNR+GAAPAGGAPPPPPPGGLPPPPPMLDLSALK+GKVNNIVFDSCKK+IGGDVAQHAELVK+KVTGDMQTHKNPSLR+LDSAGDDRSALFAQINQGADITK+NNTGLLVENAEMNNVVYVFK+QAELLKPTSTQISAIQDFR+QAELLKPTSTQISAIQDFREK+QYHTTGLVWSGK+SAFGSQLQYVTLATQIAQPAQPK+SALFAQINQGADITK+SSEMNILLPDDSGDYTELALPEQYK+SVAGFEDIVAGPLSQYLTLSAK+TGPAPFKSPAQSGGSK+VTGDMQTHKNPSLR+WIIEYQK	EM[Oxidation]NDAGQFYTNR;GKVNNIVFDSC[Carbamidomethyl]KK;KVTGDM[Oxidation]QTHKNPSLR;SSEM[Oxidation]NILLPDDSGDYTELALPEQYK;n[Acetyl]SVAGFEDIVAGPLSQYLTLSAK;VTGDM[Oxidation]QTHKNPSLR	59	59	0.00344164	0.00205963	0	0
337	1	Q7YWB4	Q7YWB4_DROME	Aminotransferase OS=Drosophila melanogaster GN=Got1 PE=2 SV=1	1	32.5	416	2	Q8IHB4|Q8IHB4_DROME	a	1	Q7YWB4	10	10	10	AFGVQTISGTGALR+EWMASIQAMSSR+GPAIEVFALTQAFK+LFPLFDSAYQGFASGDPDRDAWAAR+NVVYYSNPTWENHHK+TDAGVPWVLPVVR+TGNLTVVQK+VAADFLHTQLNR+VLIDQYHIYLLK+VNLSVGAYR	AFGVQTISGTGALR+EWMASIQAMSSR+GPAIEVFALTQAFK+LFPLFDSAYQGFASGDPDRDAWAAR+NVVYYSNPTWENHHK+TDAGVPWVLPVVR+TGNLTVVQK+VAADFLHTQLNR+VLIDQYHIYLLK+VNLSVGAYR		13	13	0.000472242	0.00106942	0	0
338	1	Q86P04	Q86P04_DROME	RE01362p (Fragment) OS=Drosophila melanogaster GN=SpdS PE=2 SV=1	1	30	299	2	Q9VHA1|Q9VHA1_DROME	a	1	Q86P04	8	8	8	EVVKHPLVEEVHQVEIDDR+FQDIQIVETETYGR+KVLIVGGGDGGVAR+LGKSEIDSIDLR+SEIDSIDLR+SRFQDIQIVETETYGR+VAYAVTSVPSYPCGHIGFVMGSLNK+VLIVGGGDGGVAR	EVVKHPLVEEVHQVEIDDR+FQDIQIVETETYGR+KVLIVGGGDGGVAR+LGKSEIDSIDLR+SEIDSIDLR+SRFQDIQIVETETYGR+VAYAVTSVPSYPCGHIGFVMGSLNK+VLIVGGGDGGVAR	VAYAVTSVPSYPC[Carbamidomethyl]GHIGFVMGSLNK	14	14	0	0.0023145	0	0
339	1	Q8I0I5	Q8I0I5_DROME	Pop2, isoform B OS=Drosophila melanogaster GN=Pop2 PE=1 SV=1	1	39.9	293	3	Q8IGD6|Q8IGD6_DROME;Q9VTS4|Q9VTS4_DROME	a	1	Q8I0I5	8	8	5	EMFFEDNIDHAK+GGLQEVADQLELR+GGLQEVADQLELRR+QNLEEEFR+STADYHYQLLR+VGPQHQAGSDALLTGMAFFK+YHYVAMDTEFPGVVARPVGEFR+YSGHLYGLGTSFIVNGTNFHDSNGETNSAS	EMFFEDNIDHAK+QNLEEEFR+STADYHYQLLR+YHYVAMDTEFPGVVARPVGEFR+YSGHLYGLGTSFIVNGTNFHDSNGETNSAS		17	11	0	0.00286801	0	0
340	1	Q8IGI4	Q8IGI4_DROME	RH10820p (Fragment) OS=Drosophila melanogaster GN=CG12170 PE=2 SV=1	1	34.5	447	2	Q9VNF5|Q9VNF5_DROME	a	1	Q8IGI4	11	11	11	AIQDAGIAPEDVTYVNAHATSTPTGDRIESHAIGR+ATDWSADQK+DGFVMGEGAAVLLLEELEHAR+GLPCQVAAQIPR+LMSPATQLAVLAAEEALSTGK+LMSPATQLAVLAAEEALSTGKLCPK+LSAEFKGLPCQVAAQIPR+QLSEEELER+SDIKLMSPATQLAVLAAEEALSTGK+VSPFFVPR+VVVTGSGAVTPLGNNGPDSWRR	AIQDAGIAPEDVTYVNAHATSTPTGDRIESHAIGR+ATDWSADQK+DGFVMGEGAAVLLLEELEHAR+GLPCQVAAQIPR+LMSPATQLAVLAAEEALSTGK+LMSPATQLAVLAAEEALSTGKLCPK+LSAEFKGLPCQVAAQIPR+QLSEEELER+SDIKLMSPATQLAVLAAEEALSTGK+VSPFFVPR+VVVTGSGAVTPLGNNGPDSWRR	GLPC[Carbamidomethyl]QVAAQIPR;LMSPATQLAVLAAEEALSTGKLC[Carbamidomethyl]PK;LSAEFKGLPC[Carbamidomethyl]QVAAQIPR;SDIKLM[Oxidation]SPATQLAVLAAEEALSTGK	26	26	0.000878983	0.00143759	0.00127676	0.00205034
341	1	Q8IHG0	Q8IHG0_DROME	AT04516p OS=Drosophila melanogaster GN=Drp1 PE=2 SV=1	1	21.4	735	2	Q9VQE0|Q9VQE0_DROME	a	1	Q8IHG0	13	13	13	DAALVPSLLK+DCDVIEHLIK+IFSTHVVNLTLVDLPGITK+IVDVVTQLLR+IVDVVTQLLRR+MDILTAIR+MEALIPVINK+RPLVLQLIYSPLDDR+RPLVLQLIYSPLDDRENR+SAENGTSNAEEWGR+SDKAETLLNESDHIAVR+TDSDPYSQINLGQR+YIENPNSIILAVTAANTDMATSEALK	DAALVPSLLK+DCDVIEHLIK+IFSTHVVNLTLVDLPGITK+IVDVVTQLLR+IVDVVTQLLRR+MDILTAIR+MEALIPVINK+RPLVLQLIYSPLDDR+RPLVLQLIYSPLDDRENR+SAENGTSNAEEWGR+SDKAETLLNESDHIAVR+TDSDPYSQINLGQR+YIENPNSIILAVTAANTDMATSEALK	DC[Carbamidomethyl]DVIEHLIK;M[Oxidation]DILTAIR;n[Acetyl]MEALIPVINK	33	33	0.000534565	0.000605279	0.00232944	0.00415647
342	1	Q8IMI7	Q8IMI7_DROME	40S ribosomal protein S7 OS=Drosophila melanogaster GN=RpS7 PE=1 SV=2	1	27.8	194	2	Q9VA91|RS7_DROME	a	1	Q8IMI7	4	4	4	DVTFEFPDNYLNV+IIKPGGSDPDDFEK+IQIILVR+SIAQALVELEANSDLKPYLR	DVTFEFPDNYLNV+IIKPGGSDPDDFEK+IQIILVR+SIAQALVELEANSDLKPYLR		18	18	0.00227845	0.00229319	0	0
343	1	Q8IPZ3	Q8IPZ3_DROME	FI02982p OS=Drosophila melanogaster GN=DM_7295851 PE=1 SV=1	1	40	413	1		a	1	Q8IPZ3	11	11	2	ATAVNPIDLAMLR+CQPGDGIEFPLILGR+EFCGELVQTGMGVSLPLGSR+GWQLHNYGDIDELQLSEMLK+KLMPLIDSSYGFSELPK+LMPLIDSSYGFSELPK+NVFDLFQTNVR+QYITFSSPLLANIDK+SVLSGSQTNDQATPPPTSK+VLVLGGSGGVGTLAIQILK+WGFFSPAPQGIQFLQK	CQPGDGIEFPLILGR+SVLSGSQTNDQATPPPTSK	ATAVNPIDLAM[Oxidation]LR;C[Carbamidomethyl]QPGDGIEFPLILGR;EFC[Carbamidomethyl]GELVQTGMGVSLPLGSR;KLM[Oxidation]PLIDSSYGFSELPK	40	7	0.000118918	0.00155594	0.00829124	0.010356
344	1	Q8IRQ5	Q8IRQ5_DROME	LP02262p OS=Drosophila melanogaster GN=l(1)G0255 PE=1 SV=1	1	52	467	3	Q8SXM1|Q8SXM1_DROME;Q9W3X6|Q9W3X6_DROME	a	1	Q8IRQ5	19	19	19	AAAEVNKEFGLDSK+AADDVISGK+AIELLGGK+AKSEEFKDIIK+DAMVEVHGVLNTIAVSLMK+IAELTSLPFVTAPNKFEALAAR+IDACLPR+LYDDHFPLVIWQTGSGTQSNMNVNEVISNR+MPKPVVQAMGILK+MPKPVVQAMGILKK+SEEFKDIIK+SQINFPIGGATER+TFTANCVNGIQANR+TFTANCVNGIQANRENIAK+THTMDAVPLTLGQEFSGYAQQLAYAQER+TLHDALR+TPVHPNDHVNK+VPADKYYGAQTMR+VYELALGGTAVGTGLNTR	AAAEVNKEFGLDSK+AADDVISGK+AIELLGGK+AKSEEFKDIIK+DAMVEVHGVLNTIAVSLMK+IAELTSLPFVTAPNKFEALAAR+IDACLPR+LYDDHFPLVIWQTGSGTQSNMNVNEVISNR+MPKPVVQAMGILK+MPKPVVQAMGILKK+SEEFKDIIK+SQINFPIGGATER+TFTANCVNGIQANR+TFTANCVNGIQANRENIAK+THTMDAVPLTLGQEFSGYAQQLAYAQER+TLHDALR+TPVHPNDHVNK+VPADKYYGAQTMR+VYELALGGTAVGTGLNTR	DAM[Oxidation]VEVHGVLNTIAVSLMK;IDAC[Carbamidomethyl]LPR;TFTANC[Carbamidomethyl]VNGIQANR;TFTANC[Carbamidomethyl]VNGIQANRENIAK;THTM[Oxidation]DAVPLTLGQEFSGYAQQLAYAQER	32	32	0.000736172	0.00254036	0.000611043	0
345	1	Q8MS29	Q8MS29_DROME	RE32163p OS=Drosophila melanogaster GN=Snx1 PE=2 SV=1	1	8.6	458	3	Q9VQQ6|Q9VQQ6_DROME;X2J8I7|X2J8I7_DROME	a	1	Q8MS29	3	3	3	ALSNLADVEEKIELLR+ELSLLTGLVAK+IGDGMGSYLAYK	ALSNLADVEEKIELLR+ELSLLTGLVAK+IGDGMGSYLAYK		4	4	0.000321702	0.000107928	0	0
346	1	Q8MT18	Q8MT18_DROME	CG5028, isoform A OS=Drosophila melanogaster GN=Dmel\CG5028 PE=1 SV=1	1	66.2	402	1		a	1	Q8MT18	23	23	23	EHANVIQEAVYQTIVNDAIR+HAVTMLPGGGIGPELMGYVR+HHDIDVVLIR+KVTGTDIPSAQYGGR+LSDGLFLEVANR+LSDGLFLEVANRVHK+NELDLYVNVVHCK+NGVALKGNIETK+NIANPVAMISASIDMLNHLGHK+NVAIRNELDLYVNVVHCK+NYGDHYAIFEPGTR+QNTDGEYAMLEHESVPGIVESMK+QNTDGEYAMLEHESVPGIVESMKVVTVENAER+RVNWPHGNYFSQI+SQSLTEVSR+SYPGIPAR+TPDIGGTNSSTDVVENILK+VNWPHGNYFSQI+VTGTDIPSAQYGGR+VVTVENAER+YAFEFAR+YCGAPIDFEVIDIDPSTEGNDDLDYAITSIK+YCGAPIDFEVIDIDPSTEGNDDLDYAITS…	EHANVIQEAVYQTIVNDAIR+HAVTMLPGGGIGPELMGYVR+HHDIDVVLIR+KVTGTDIPSAQYGGR+LSDGLFLEVANR+LSDGLFLEVANRVHK+NELDLYVNVVHCK+NGVALKGNIETK+NIANPVAMISASIDMLNHLGHK+NVAIRNELDLYVNVVHCK+NYGDHYAIFEPGTR+QNTDGEYAMLEHESVPGIVESMK+QNTDGEYAMLEHESVPGIVESMKVVTVENAER+RVNWPHGNYFSQI+SQSLTEVSR+SYPGIPAR+TPDIGGTNSSTDVVENILK+VNWPHGNYFSQI+VTGTDIPSAQYGGR+VVTVENAER+YAFEFAR+YCGAPIDFEVIDIDPSTEGNDDLDYAITSIK+YCGAPIDFEVIDIDPSTEGNDDLDYAITS…	HAVTMLPGGGIGPELM[Oxidation]GYVR;HAVTM[Oxidation]LPGGGIGPELMGYVR;NELDLYVNVVHC[Carbamidomethyl]K;NIANPVAMISASIDM[Oxidation]LNHLGHK;NIANPVAM[Oxidation]ISASIDMLNHLGHK;NIANPVAM[Oxidation]ISASIDM[Oxidation]LNHLGHK;NVAIRNELDLYVNVVHC[Carbamidomethyl]K;QNTDGEYAMLEHESVPGIVESM[Oxidation]K;QNTDGEYAM[Oxidation]LEHESVPGIVESMK;QNTDGEYAM[Oxidation]LEHESVPGIVESM[Oxidation]K;QNTDGEYAMLEHESVPGIVESM[Oxidation]KVVTVE…	204	204	0.00720816	0.00885333	0.026974	0.0265983
347	1	Q8SXC2	Q8SXC2_DROME	CG6950, isoform A OS=Drosophila melanogaster GN=Dmel\CG6950 PE=1 SV=1	1	28.9	450	1		a	1	Q8SXC2	10	10	10	FLSESGMRPTIPEGGYFMLADWSPLAGK+IGWAYGPAELIR+KQENLDKAAELLSK+KTEGPISSADWVLDDAEFESLFNSK+LGQPESYFLSLPR+LYSGLVGK+MIILNTPHNPIGK+SFEVELAR+TEGPISSADWVLDDAEFESLFNSK+TITLGSAGK	FLSESGMRPTIPEGGYFMLADWSPLAGK+IGWAYGPAELIR+KQENLDKAAELLSK+KTEGPISSADWVLDDAEFESLFNSK+LGQPESYFLSLPR+LYSGLVGK+MIILNTPHNPIGK+SFEVELAR+TEGPISSADWVLDDAEFESLFNSK+TITLGSAGK	FLSESGM[Oxidation]RPTIPEGGYFMLADWSPLAGK	24	24	0.00196453	0.000659081	0	0
348	1	Q8T0M6	Q8T0M6_DROME	GH21184p OS=Drosophila melanogaster GN=mRRF1 PE=2 SV=1	0.9999	58.3	254	1		a	2	Q8T0M6;Q9VSW4	28	14	0	EILNFDGLNSQMQK+FISEADKLLASK+GKPGKVEINEQQLR+GKPGKVEINEQQLREILNFDGLNSQMQK+GVQNEHIR+IKVDGQEHELQELAQISR+KQPELGKDDAFAAQAQVTAIADR+QPELGKDDAFAAQAQVTAIADR+SGMNLNPQQDGTTLFIPIPK+STSGAIDTLR+SVMQMKEDFVK+TIIVNMIGFPQTIPDVLK+VDGQEHELQELAQISR+VEINEQQLR		EILNFDGLNSQM[Oxidation]QK;GKPGKVEINEQQLREILNFDGLNSQM[Oxidation]QK;SGM[Oxidation]NLNPQQDGTTLFIPIPK;SVM[Oxidation]QMKEDFVK;TIIVNM[Oxidation]IGFPQTIPDVLK	127	0	0.0133418	0.0112874	0	0
349	1	Q8T3T8	Q8T3T8_DROME	SD06908p OS=Drosophila melanogaster PE=2 SV=1	1	25.9	417	1		a	1	Q8T3T8	7	7	7	ESISAMTK+LTDLTKGDQETLAVEVIK+NVQSENSQTPLSDQQ+QLEAAYIDGGLDADNADKFATK+QVSATVPEFDGK+TASQYVTEIDSMRK+VEHATTIQAIITILQANVK	ESISAMTK+LTDLTKGDQETLAVEVIK+NVQSENSQTPLSDQQ+QLEAAYIDGGLDADNADKFATK+QVSATVPEFDGK+TASQYVTEIDSMRK+VEHATTIQAIITILQANVK		14	14	0.00106	0.000592699	0	0
350	1	Q95R84	Q95R84_DROME	SD02225p OS=Drosophila melanogaster GN=CG9249 PE=2 SV=1	1	27.4	252	1		a	1	Q95R84	5	5	5	LGAQVTGIDLGEK+MISPLDVQR+SLKPGGSIFITTLNK+VLLGQNILEVGCGGGLLTEHLAR+VSLLEASVR	LGAQVTGIDLGEK+MISPLDVQR+SLKPGGSIFITTLNK+VLLGQNILEVGCGGGLLTEHLAR+VSLLEASVR	VLLGQNILEVGC[Carbamidomethyl]GGGLLTEHLAR	8	8	0.00155915	0	0	0
351	1	Q95RI7	Q95RI7_DROME	LD28068p OS=Drosophila melanogaster GN=SPF30 PE=1 SV=1	1	44	243	1		a	1	Q95RI7	8	8	8	ADDLHNYK+DLIQTQLEEQNK+DLIQTQLEEQNKSSYVEPSSTKR+DSSNYFDEIEAALLEAEK+FKDLEEERESDKNK+LQLQQVEAALQTDPENEELLK+SDLDEVITLTR+SIFASPDNVSGR	ADDLHNYK+DLIQTQLEEQNK+DLIQTQLEEQNKSSYVEPSSTKR+DSSNYFDEIEAALLEAEK+FKDLEEERESDKNK+LQLQQVEAALQTDPENEELLK+SDLDEVITLTR+SIFASPDNVSGR	n[Acetyl]ADDLHNYK	14	14	0.000202112	0.00264446	0	0
352	1	Q95RY2	Q95RY2_DROME	CG7945, isoform A OS=Drosophila melanogaster GN=Dmel\CG7945 PE=1 SV=1	1	18.3	262	1		a	1	Q95RY2	4	4	4	ALDRPFNASER+LATVELR+MGDPVIGR+SNEMMQNMSEAEREEIILYLQR	ALDRPFNASER+LATVELR+MGDPVIGR+SNEMMQNMSEAEREEIILYLQR		5	5	0.000937275	0	0	0
353	1	Q9I7S8	PUR6_DROME	Multifunctional protein ADE2 OS=Drosophila melanogaster GN=ade5 PE=2 SV=2	1	23.3	429	1		a	1	Q9I7S8	8	8	8	AEISNTTNGQVFR+AHDLAGKAEISNTTNGQVFR+NFIWVAEQLADIVPK+NLASVTASDLDTVKR+NVGVPEGYR+QVYDLPEQPGLCLLLSK+RTTLLVFEILER+STTTTASIEGYK	AEISNTTNGQVFR+AHDLAGKAEISNTTNGQVFR+NFIWVAEQLADIVPK+NLASVTASDLDTVKR+NVGVPEGYR+QVYDLPEQPGLCLLLSK+RTTLLVFEILER+STTTTASIEGYK	QVYDLPEQPGLC[Carbamidomethyl]LLLSK;n[Acetyl]STTTTASIEGYK	15	15	0.000915864	0.000806568	0	0
354	1	Q9V3G1	RL8_DROME	60S ribosomal protein L8 OS=Drosophila melanogaster GN=RpL8 PE=1 SV=1	1	59.4	256	1		a	1	Q9V3G1	16	16	16	AMVGIVAGGGR+AMVGIVAGGGRIDKPILK+ATLQIGNVMPLSQMPEGTIICNLEEK+ELFIAPEGMHTGQFVYCGR+GAPLAVVHFR+GAPLAVVHFRDPYR+GVAMNPVEHPHGGGNHQHIGK+GVVKDIIHDPGR+IDKPILK+KATLQIGNVMPLSQMPEGTIICNLEEK+KELFIAPEGMHTGQFVYCGR+KVGLIAAR+SLDFAER+TSGNYATVIAHNQDTK+TSGNYATVIAHNQDTKK+VKLPSGAK	AMVGIVAGGGR+AMVGIVAGGGRIDKPILK+ATLQIGNVMPLSQMPEGTIICNLEEK+ELFIAPEGMHTGQFVYCGR+GAPLAVVHFR+GAPLAVVHFRDPYR+GVAMNPVEHPHGGGNHQHIGK+GVVKDIIHDPGR+IDKPILK+KATLQIGNVMPLSQMPEGTIICNLEEK+KELFIAPEGMHTGQFVYCGR+KVGLIAAR+SLDFAER+TSGNYATVIAHNQDTK+TSGNYATVIAHNQDTKK+VKLPSGAK	AM[Oxidation]VGIVAGGGR;AM[Oxidation]VGIVAGGGRIDKPILK;ATLQIGNVM[Oxidation]PLSQM[Oxidation]PEGTIIC[Carbamidomethyl]NLEEK;ELFIAPEGMHTGQFVYC[Carbamidomethyl]GR;ELFIAPEGM[Oxidation]HTGQFVYC[Carbamidomethyl]GR;GVAM[Oxidation]NPVEHPHGGGNHQHIGK;KATLQIGNVMPLSQMPEGTIIC[Carbamidomethyl]NLEEK;KATLQIGNVMPLSQM[Oxidation]PEGTIIC[Carbamidomethyl]NLEEK;KATLQIGNVM[Oxidation]PLSQM[Oxidation]PEGTIIC[Carbamidomethyl]…	78	78	0.00575545	0.00907524	0	0.00119336
355	1	Q9V436	Q9V436_DROME	26S proteasome regulatory complex subunit p30 OS=Drosophila melanogaster GN=Rpn12 PE=1 SV=1	1	61.4	264	1		a	1	Q9V436	24	24	24	ANVESLYK+ANVESLYKELTAEWSK+ANVESLYKELTAEWSKRPPNTVK+CGQLLDQLK+CYYYDYAK+DLLAFER+ELLPSEELAEQVLSYAR+ELTAEWSK+IIGESESK+IIGESESKYK+LEASGDYSFTDR+LLGLNLLYLLSGNR+LNLRVPDEIK+LNLRVPDEIKAFGAK+MAFLPTDGNDAQSSK+MAFLPTDGNDAQSSKK+RLNLRVPDEIK+RLNLRVPDEIKAFGAK+SVLEVAVEHSVLSK+SVLEVAVEHSVLSKDLLAFER+SYDKISAK+VPDEIKAFGAK+YKLLGLNLLYLLSGNR+YNKIFQAK	ANVESLYK+ANVESLYKELTAEWSK+ANVESLYKELTAEWSKRPPNTVK+CGQLLDQLK+CYYYDYAK+DLLAFER+ELLPSEELAEQVLSYAR+ELTAEWSK+IIGESESK+IIGESESKYK+LEASGDYSFTDR+LLGLNLLYLLSGNR+LNLRVPDEIK+LNLRVPDEIKAFGAK+MAFLPTDGNDAQSSK+MAFLPTDGNDAQSSKK+RLNLRVPDEIK+RLNLRVPDEIKAFGAK+SVLEVAVEHSVLSK+SVLEVAVEHSVLSKDLLAFER+SYDKISAK+VPDEIKAFGAK+YKLLGLNLLYLLSGNR+YNKIFQAK	n[Acetyl]ANVESLYK;n[Acetyl]ANVESLYKELTAEWSK;n[Acetyl]ANVESLYKELTAEWSKRPPNTVK;C[Carbamidomethyl]GQLLDQLK;C[Carbamidomethyl]YYYDYAK;M[Oxidation]AFLPTDGNDAQSSK;M[Oxidation]AFLPTDGNDAQSSKK	99	99	0.0128364	0.00561717	0	0
356	1	Q9V470	Q9V470_DROME	Succinate--CoA ligase [GDP-forming] subunit beta, mitochondrial OS=Drosophila melanogaster GN=Sucb PE=1 SV=1	1	69	416	1		a	1	Q9V470	22	22	22	AFEILTADPK+AVDAVQIEINPLAETDKGEVISVDAK+EHNGPVLIASPAGGMDIEAVAEETPEK+EHNGPVLIASPAGGMDIEAVAEETPEKIK+ETYLCILLDR+FLEFKGDSVKR+GGVHITTNKSEVLSLTQQMIGNR+GILVNVFGGIVNCATIANGIVAASK+KLQLNVPLVVR+LEGTNVNQAR+LNFDDNAQFR+LNGGEPANFLDVGGGVREDQVAK+LQLNVPLVVR+NSGLPIQTASDLDDAAHK+NSGLPIQTASDLDDAAHKAVAALN+QKDIFSMDVTEEESDPR+QKDIFSMDVTEEESDPREVEAAK+SEVLSLTQQMIGNR+TFECPEYVVK+TVPLDIGKPIPESTLLEVAK+VLNNSKADAEVVK+YGVAIQQFK	AFEILTADPK+AVDAVQIEINPLAETDKGEVISVDAK+EHNGPVLIASPAGGMDIEAVAEETPEK+EHNGPVLIASPAGGMDIEAVAEETPEKIK+ETYLCILLDR+FLEFKGDSVKR+GGVHITTNKSEVLSLTQQMIGNR+GILVNVFGGIVNCATIANGIVAASK+KLQLNVPLVVR+LEGTNVNQAR+LNFDDNAQFR+LNGGEPANFLDVGGGVREDQVAK+LQLNVPLVVR+NSGLPIQTASDLDDAAHK+NSGLPIQTASDLDDAAHKAVAALN+QKDIFSMDVTEEESDPR+QKDIFSMDVTEEESDPREVEAAK+SEVLSLTQQMIGNR+TFECPEYVVK+TVPLDIGKPIPESTLLEVAK+VLNNSKADAEVVK+YGVAIQQFK	EHNGPVLIASPAGGM[Oxidation]DIEAVAEETPEK;EHNGPVLIASPAGGM[Oxidation]DIEAVAEETPEKIK;ETYLC[Carbamidomethyl]ILLDR;GILVNVFGGIVNC[Carbamidomethyl]ATIANGIVAASK;TFEC[Carbamidomethyl]PEYVVK	97	97	0.00590303	0.00344592	0.0109753	0.00146875
357	1	Q9V7D2	VATD1_DROME	V-type proton ATPase subunit D 1 OS=Drosophila melanogaster GN=Vha36-1 PE=2 SV=1	1	28.5	246	1		a	1	Q9V7D2	6	6	6	FTSGDINQVVLQNVTK+KAELLQQGIDVR+LPIFPSR+SGKDRLPIFPSR+TLAYIISELDELEREEFYR+VNAIEHVIIPR	FTSGDINQVVLQNVTK+KAELLQQGIDVR+LPIFPSR+SGKDRLPIFPSR+TLAYIISELDELEREEFYR+VNAIEHVIIPR	n[Acetyl]SGKDRLPIFPSR	10	10	0	0.00200939	0	0
358	1	Q9V9Q4	Q9V9Q4_DROME	CG1416, isoform A OS=Drosophila melanogaster GN=Dmel\CG1416 PE=1 SV=2	1	33.9	354	1		a	1	Q9V9Q4	8	8	8	DRLHQLFQDFK+GGEFILYGGNVLGKFEELVPEKK+KGDEAGAGNTVANFKDANNTR+NAAQNIALNSSVAAPR+QFMYNVGR+QQLASYIR+QTGIPASEFDAMK+WIVEERPDATNVNNWHWTEK	DRLHQLFQDFK+GGEFILYGGNVLGKFEELVPEKK+KGDEAGAGNTVANFKDANNTR+NAAQNIALNSSVAAPR+QFMYNVGR+QQLASYIR+QTGIPASEFDAMK+WIVEERPDATNVNNWHWTEK		12	12	0.000277476	0.00139636	0	0
359	1	Q9VBE2	Q9VBE2_DROME	RE40518p OS=Drosophila melanogaster GN=TwdlM PE=1 SV=1	1	16.3	288	1		a	1	Q9VBE2	2	2	2	AIQGQYDQLGGSSQAHNGGVAPVLNFASAAPVR+QAAQQETAIYVLNK	AIQGQYDQLGGSSQAHNGGVAPVLNFASAAPVR+QAAQQETAIYVLNK		2	2	0	0.000343271	0	0
360	1	Q9VDL2	Q9VDL2_DROME	LD40493p OS=Drosophila melanogaster GN=TFAM PE=1 SV=1	1	21.8	257	1		a	1	Q9VDL2	5	5	5	AANPQITTVEVVR+DQQIYVEER+TKYDATLTEEQR+TKYDATLTEEQRAEIK+VRPLAAASISNTPAVPSK	AANPQITTVEVVR+DQQIYVEER+TKYDATLTEEQR+TKYDATLTEEQRAEIK+VRPLAAASISNTPAVPSK		10	10	0.000573306	0.00134637	0	0
361	1	Q9VEC2	Q9VEC2_DROME	Proteasome assembly chaperone 2 OS=Drosophila melanogaster GN=Dmel\CG12321 PE=1 SV=1	1	34.8	247	1		a	1	Q9VEC2	7	7	7	AFDEQKVPVMLLFR+ELNELCEDFLQLR+ELVELLK+IGSITHPALIPVYGPSAYQHEPK+NGGDGSFKLTVPK+VPVMLLFR+YLLEGDNSTDASLIVR	AFDEQKVPVMLLFR+ELNELCEDFLQLR+ELVELLK+IGSITHPALIPVYGPSAYQHEPK+NGGDGSFKLTVPK+VPVMLLFR+YLLEGDNSTDASLIVR	AFDEQKVPVM[Oxidation]LLFR;ELNELC[Carbamidomethyl]EDFLQLR	12	12	0.00238607	0	0	0
362	1	Q9VEJ3	Q9VEJ3_DROME	Pyrroline-5-carboxylate reductase OS=Drosophila melanogaster GN=P5cr-2 PE=1 SV=1	1	34.4	273	1		a	1	Q9VEJ3	7	7	7	AAVSGAVEQATLR+ATDADADITQK+DGVTSPAGSTAAALR+GFLAAGLAKPNTLIASVHPADK+IGFLGGGNMAK+LASQTVLGAGHMVR+QLELSGFR	AAVSGAVEQATLR+ATDADADITQK+DGVTSPAGSTAAALR+GFLAAGLAKPNTLIASVHPADK+IGFLGGGNMAK+LASQTVLGAGHMVR+QLELSGFR		12	12	0.00215882	0	0	0
363	1	Q9VFE4	RS5B_DROME	40S ribosomal protein S5b OS=Drosophila melanogaster GN=RpS5b PE=2 SV=1	1	41.3	230	1		a	2	Q9VFE4;Q24186	25	13	4	AQCPIVER+GSSNSYAIK+KAQCPIVER+LTSGLMMK+QAVDVSPLR+QAVDVSPLRR+RQAVDVSPLRR+RVNQAIWLICTGAR+TVAECLADELINAAK+VNQAIWLICTGAR+WACDDISISDISLQDYIAVK+WACDDISISDISLQDYIAVKEK+YLPHSAGR	LTSGLMMK+TVAECLADELINAAK+WACDDISISDISLQDYIAVK+WACDDISISDISLQDYIAVKEK	AQC[Carbamidomethyl]PIVER;KAQC[Carbamidomethyl]PIVER;LTSGLMM[Oxidation]K;LTSGLM[Oxidation]MK;LTSGLM[Oxidation]M[Oxidation]K;RVNQAIWLIC[Carbamidomethyl]TGAR;TVAEC[Carbamidomethyl]LADELINAAK;VNQAIWLIC[Carbamidomethyl]TGAR;WAC[Carbamidomethyl]DDISISDISLQDYIAVK;WAC[Carbamidomethyl]DDISISDISLQDYIAVKEK	52	22	0.00982264	0.00128951	0	0
364	1	Q9VGW7	Q9VGW7_DROME	Arginine methyltransferase 1 OS=Drosophila melanogaster GN=Art1 PE=1 SV=1	1	46.3	376	1		a	1	Q9VGW7	12	12	2	AGAAQVIAVDCSNIIEFAR+DGMMFPDRGTLYITAIEDR+EVDLYTVQK+GELSQIQESNTYR+GTLYITAIEDR+KLPAEGSTGDNPNANADEMTSR+KNEEITGTFQMKPNER+LGFSTSPDSTYTHWK+QTVFYLDDHMTAK+QVVIDNNLQDVITVVK+TVLDVGCGTGILSMFAAK+VAVTEPLVDVVDPK	KLPAEGSTGDNPNANADEMTSR+LGFSTSPDSTYTHWK	AGAAQVIAVDC[Carbamidomethyl]SNIIEFAR;KLPAEGSTGDNPNANADEM[Oxidation]TSR;KNEEITGTFQM[Oxidation]KPNER;QTVFYLDDHM[Oxidation]TAK;TVLDVGC[Carbamidomethyl]GTGILSMFAAK	32	9	0.00313488	0.00105173	0	0
365	1	Q9VH64	Q9VH64_DROME	CG8507 OS=Drosophila melanogaster GN=Dmel\CG8507 PE=1 SV=1	1	42.5	379	1		a	1	Q9VH64	16	16	16	AEISGFTAEELK+EANDPHFQQVK+EANDPHFQQVKQEK+ELESIKTELHHFESR+FEEMEDQLKK+IHDKEEIAWK+KLIGIMSSYDLLEHFDDTQDTEK+LIGIMSSYDLLEHFDDTQDTEK+LNLVWAK+LQENIEK+LVSSGPHSQDFIEPK+QLNSQHKDKDGLKADELR+SFENDLNTLR+SLYMELK+SSRFEEMEDQLKK+VAQASNFTVK	AEISGFTAEELK+EANDPHFQQVK+EANDPHFQQVKQEK+ELESIKTELHHFESR+FEEMEDQLKK+IHDKEEIAWK+KLIGIMSSYDLLEHFDDTQDTEK+LIGIMSSYDLLEHFDDTQDTEK+LNLVWAK+LQENIEK+LVSSGPHSQDFIEPK+QLNSQHKDKDGLKADELR+SFENDLNTLR+SLYMELK+SSRFEEMEDQLKK+VAQASNFTVK	FEEM[Oxidation]EDQLKK;LIGIM[Oxidation]SSYDLLEHFDDTQDTEK;SLYM[Oxidation]ELK;SSRFEEM[Oxidation]EDQLKK	60	60	0.00246214	0.00508658	0.000752921	0.00080607
366	1	Q9VHH1	Q9VHH1_DROME	CG8420, isoform A OS=Drosophila melanogaster GN=anon-WO0140519.182 PE=1 SV=1	1	39.2	531	1		a	1	Q9VHH1	13	13	13	GSDGKLDYDKLFESLNNQSFR+LDYDKLFESLNNQSFR+LTDTLNLEVIEPVLK+QSQLNRPTSASSLIAGVSPK+QTHFDPSRPGETISNLLDHVAK+QYVKPAVGYAK+SNGGGSESGIGLDTILQVASAFMNTQGNDK+SPQCDRYVLCQLNAAALDQQEK+STATEPESENGLMNLLPLVMQAVSSFAGPEGQSTQEK+YFQTAQIMFNGLLK+YPVDCNGFHEGEAK+YVLCQLNAAALDQQEK+YVLCQLNAAALDQQEKQR	GSDGKLDYDKLFESLNNQSFR+LDYDKLFESLNNQSFR+LTDTLNLEVIEPVLK+QSQLNRPTSASSLIAGVSPK+QTHFDPSRPGETISNLLDHVAK+QYVKPAVGYAK+SNGGGSESGIGLDTILQVASAFMNTQGNDK+SPQCDRYVLCQLNAAALDQQEK+STATEPESENGLMNLLPLVMQAVSSFAGPEGQSTQEK+YFQTAQIMFNGLLK+YPVDCNGFHEGEAK+YVLCQLNAAALDQQEK+YVLCQLNAAALDQQEKQR	SNGGGSESGIGLDTILQVASAFM[Oxidation]NTQGNDK;SPQC[Carbamidomethyl]DRYVLC[Carbamidomethyl]QLNAAALDQQEK;STATEPESENGLM[Oxidation]NLLPLVM[Oxidation]QAVSSFAGPEGQSTQEK;YFQTAQIM[Oxidation]FNGLLK;YPVDC[Carbamidomethyl]NGFHEGEAK;YVLC[Carbamidomethyl]QLNAAALDQQEK;YVLC[Carbamidomethyl]QLNAAALDQQEKQR	61	61	0.00212731	0.00186181	0.00591135	0.00402732
367	1	Q9VJ28	Q9VJ28_DROME	FI05204p OS=Drosophila melanogaster GN=L2HGDH PE=1 SV=1	1	8.1	455	1		a	1	Q9VJ28	3	3	3	FPFLGVHFTPR+LIVATDEKEVK+NAPSPGATSSLAIAK	FPFLGVHFTPR+LIVATDEKEVK+NAPSPGATSSLAIAK		8	8	0.000539705	0.00010864	0.00125432	0
368	1	Q9VK19	Q9VK19_DROME	FI07225p OS=Drosophila melanogaster GN=Ski6 PE=1 SV=1	1	32.5	246	1		a	1	Q9VK19	5	5	5	FHIDHLETVIETAMAGCR+LGVFEQPDGSAYMEQGNTK+LYLQQALSAAIK+SNIPLTDISQFEEVSGGPK+VLAAVYGPHQAK	FHIDHLETVIETAMAGCR+LGVFEQPDGSAYMEQGNTK+LYLQQALSAAIK+SNIPLTDISQFEEVSGGPK+VLAAVYGPHQAK	FHIDHLETVIETAMAGC[Carbamidomethyl]R	13	13	0.00199647	0.000602818	0	0
369	1	Q9VK57	Q9VK57_DROME	LD15349p OS=Drosophila melanogaster GN=Pih1D1 PE=1 SV=1	1	9	335	1		a	1	Q9VK57	2	2	2	AQSTSGIPAALNSR+SNFIEGNDNFRDQNLR	AQSTSGIPAALNSR+SNFIEGNDNFRDQNLR		3	3	0.000146607	0.000295111	0	0
370	1	Q9VKC3	Q9VKC3_DROME	Uncharacterized protein, isoform A OS=Drosophila melanogaster GN=Dmel\CG14945 PE=4 SV=1	1	68.9	482	1		a	1	Q9VKC3	34	34	34	AASKEEEQEQYWVANGGATEVVAAIEPR+DFVYETNEIIIFGLK+DLFIPGTHDSGSYRPNFDPLLR+DLIAHPSLTWGASLR+DQLKDLIAHPSLTWGASLR+EDALSFQSQLLR+EEEQEQYWVANGGATEVVAAIEPR+EFPVGFGK+FLEVSWSNAPANKGDQLLVTR+FSSRPVSDMAELTPETWDVILDK+FSSRPVSDMAELTPETWDVILDKTGGLR+FSSRPVSDMAELTPETWDVILDKTGGLRK+GDQLLVTR+GQLMHGVR+GTTLVETAIEYNAR+GTTLVETAIEYNARK+ISQLYRNELGTNANIVSADFIR+KMADNVNWR+LLISYLR+LLISYLRDQLK+LRDLFIPGTHDSGSYRPNFDPLLR+MADNVNWR+NELGTNA…	AASKEEEQEQYWVANGGATEVVAAIEPR+DFVYETNEIIIFGLK+DLFIPGTHDSGSYRPNFDPLLR+DLIAHPSLTWGASLR+DQLKDLIAHPSLTWGASLR+EDALSFQSQLLR+EEEQEQYWVANGGATEVVAAIEPR+EFPVGFGK+FLEVSWSNAPANKGDQLLVTR+FSSRPVSDMAELTPETWDVILDK+FSSRPVSDMAELTPETWDVILDKTGGLR+FSSRPVSDMAELTPETWDVILDKTGGLRK+GDQLLVTR+GQLMHGVR+GTTLVETAIEYNAR+GTTLVETAIEYNARK+ISQLYRNELGTNANIVSADFIR+KMADNVNWR+LLISYLR+LLISYLRDQLK+LRDLFIPGTHDSGSYRPNFDPLLR+MADNVNWR+NELGTNA…	FSSRPVSDM[Oxidation]AELTPETWDVILDK;FSSRPVSDM[Oxidation]AELTPETWDVILDKTGGLRK;M[Oxidation]ADNVNWR;QNVFLAYDHEAM[Oxidation]VEEFPDVLFGSVEQR;RQNVFLAYDHEAM[Oxidation]VEEFPDVLFGSVEQR;YALTQDDDIRGQLM[Oxidation]HGVR	301	301	0.00988378	0.00912732	0.0349296	0.0354939
371	1	Q9VKD3	NFS1_DROME	Probable cysteine desulfurase, mitochondrial OS=Drosophila melanogaster GN=CG12264 PE=2 SV=1	1	48.7	462	1		a	1	Q9VKD3	19	19	19	AIGTDEDLAHSSIR+ALENEGFK+AREQVATLIGADPK+CVLDSCR+EIIFTSGATESNNIAVK+EMSPLWEMVQEGIDLK+EQVATLIGADPK+FNIKNEQTEGRPLYLDAQATTPMDPR+FTTVEEVDYTADK+LREMSPLWEMVQEGIDLK+NEQTEGRPLYLDAQATTPMDPR+RVFFHTDAAQAVGK+SGTVPAPLAVGLGAAAELSLR+THAYGWETESAVEK+TIQWSQH+VFFHTDAAQAVGK+VLDAMLPYLTNFYGNPHSR+VPLDVNAMNIDLMSISGHK+VRLEPIQSGGGQER	AIGTDEDLAHSSIR+ALENEGFK+AREQVATLIGADPK+CVLDSCR+EIIFTSGATESNNIAVK+EMSPLWEMVQEGIDLK+EQVATLIGADPK+FNIKNEQTEGRPLYLDAQATTPMDPR+FTTVEEVDYTADK+LREMSPLWEMVQEGIDLK+NEQTEGRPLYLDAQATTPMDPR+RVFFHTDAAQAVGK+SGTVPAPLAVGLGAAAELSLR+THAYGWETESAVEK+TIQWSQH+VFFHTDAAQAVGK+VLDAMLPYLTNFYGNPHSR+VPLDVNAMNIDLMSISGHK+VRLEPIQSGGGQER	C[Carbamidomethyl]VLDSC[Carbamidomethyl]R;FNIKNEQTEGRPLYLDAQATTPM[Oxidation]DPR;NEQTEGRPLYLDAQATTPM[Oxidation]DPR;VLDAM[Oxidation]LPYLTNFYGNPHSR;VPLDVNAMNIDLM[Oxidation]SISGHK;VPLDVNAM[Oxidation]NIDLMSISGHK	65	65	0.00340178	0.00299582	0.00247062	0.000661257
372	1	Q9VL70	Q9VL70_DROME	HL08109p OS=Drosophila melanogaster GN=yip2 PE=1 SV=1	1	48	398	1		a	1	Q9VL70	12	12	12	AALDAAGLKGEQVDTVIVGNVIASSSTDGIYVPR+EGAFNAEITPIK+ERVDEFSLLSQK+GINQTQLQTTAAK+GKEVDFVVDEHPRPK+IALTGGVENMSQSPFIAR+ITGHLVHELQR+LCGSGFQSIVNGAQDILVGGAK+LNVNGGAIALGHPLGASGSR+LPMALTAENLADQYK+TAFGTFGGSLK+TTIEGLNK	AALDAAGLKGEQVDTVIVGNVIASSSTDGIYVPR+EGAFNAEITPIK+ERVDEFSLLSQK+GINQTQLQTTAAK+GKEVDFVVDEHPRPK+IALTGGVENMSQSPFIAR+ITGHLVHELQR+LCGSGFQSIVNGAQDILVGGAK+LNVNGGAIALGHPLGASGSR+LPMALTAENLADQYK+TAFGTFGGSLK+TTIEGLNK	LC[Carbamidomethyl]GSGFQSIVNGAQDILVGGAK	26	26	0	0.00149038	0.00215093	0.00844349
373	1	Q9VN31	Q9VN31_DROME	Factor interacting with poly(A) polymerase 1 OS=Drosophila melanogaster GN=Fip1 PE=1 SV=1	1	4.1	701	1		a	1	Q9VN31	2	2	2	ALDSSYREEYFEDYLHLLKEEK+DFLDMLR	ALDSSYREEYFEDYLHLLKEEK+DFLDMLR		7	7	0.000140123	0.000352575	0	0
374	1	Q9VQG4	COLT_DROME	Congested-like trachea protein OS=Drosophila melanogaster GN=colt PE=2 SV=1	1	7.5	306	1		a	1	Q9VQG4	2	2	2	LQSAPEGTYK+VLLQTQQGQGGER	LQSAPEGTYK+VLLQTQQGQGGER		3	3	0	0.000484618	0	0
375	1	Q9VTN9	Q9VTN9_DROME	FI03238p OS=Drosophila melanogaster GN=Dmel\CG10361 PE=1 SV=2	1	54.2	417	1		a	1	Q9VTN9	14	14	14	AINAFIEVGR+ALGGASGGYTTGPAELISFLR+EILGTQLAGIKDAGTFKAER+FICGTQDIHK+GIYVIGFSYPVVPQGK+GTEEYDNVMGEVDIINSTLGK+HRDLGDLEEQLK+ILNFCANNYLGLANNPEIVEHSQK+LASQFADEMLTR+LIATDGVFSMDGNIAPLAR+LLEQYGAGLSSVR+SRPYLFSNTLPPAVVAVGLK+VMDMLLQSSELTQR+VQISAAHTEAEIDR	AINAFIEVGR+ALGGASGGYTTGPAELISFLR+EILGTQLAGIKDAGTFKAER+FICGTQDIHK+GIYVIGFSYPVVPQGK+GTEEYDNVMGEVDIINSTLGK+HRDLGDLEEQLK+ILNFCANNYLGLANNPEIVEHSQK+LASQFADEMLTR+LIATDGVFSMDGNIAPLAR+LLEQYGAGLSSVR+SRPYLFSNTLPPAVVAVGLK+VMDMLLQSSELTQR+VQISAAHTEAEIDR	FIC[Carbamidomethyl]GTQDIHK;ILNFC[Carbamidomethyl]ANNYLGLANNPEIVEHSQK;LASQFADEM[Oxidation]LTR;LIATDGVFSM[Oxidation]DGNIAPLAR;VMDM[Oxidation]LLQSSELTQR	38	38	0	0.0017781	0.00684309	0.009524
376	1	Q9VTP4	R10AB_DROME	60S ribosomal protein L10a-2 OS=Drosophila melanogaster GN=RpL10Ab PE=1 SV=2	1	47	217	1		a	1	Q9VTP4	11	11	6	AGKFPALLSHQESMIGK+ANNVDFMDAEALK+ANNVDFMDAEALKK+DTLYEGVNGLLEASAK+DTLYEGVNGLLEASAKK+GFLETVELQIGLK+KNWQNVR+LLGPGLNK+SSMGPPQRLY+SYDAFLASESLIK+VSRDTLYEGVNGLLEASAK	ANNVDFMDAEALK+ANNVDFMDAEALKK+DTLYEGVNGLLEASAK+DTLYEGVNGLLEASAKK+GFLETVELQIGLK+VSRDTLYEGVNGLLEASAK	AGKFPALLSHQESM[Oxidation]IGK;ANNVDFM[Oxidation]DAEALKK;SSM[Oxidation]GPPQRLY	19	10	0.00430023	0	0	0
377	1	Q9VXR5	Q9VXR5_DROME	CG9281, isoform B OS=Drosophila melanogaster GN=BEST:LD38280 PE=1 SV=1	1	5.2	611	1		a	1	Q9VXR5	3	3	3	IQQIPSTK+SSLLAVLGGR+VPPPVIMVQNVNFR	IQQIPSTK+SSLLAVLGGR+VPPPVIMVQNVNFR		5	5	8.03817e-05	8.09019e-05	0.000934065	0.000500001
378	1	Q9VXY7	LSD2_DROME	Lipid storage droplets surface-binding protein 2 OS=Drosophila melanogaster GN=Lsd-2 PE=1 SV=1	1	61.4	352	1		a	1	Q9VXY7	20	20	2	AASLKDLAWQK+ANEVLATQYGSLAVNGVDTTTALAER+APIIKDTPQEIYNQAK+AVTTAAPFVTK+AVTTAAPFVTKLDRPIAYVDQTLVK+DLLPHLESLER+DTPQEIYNQAK+GIDKLEVK+GNINDYLSSLIAALK+HATGNGTTGNGTAMNDVDQPK+HATGNGTTGNGTAMNDVDQPKDAK+IIKLPVVNAAWDK+IIKLPVVNAAWDKSQDVYGK+LDRPIAYVDQTLVK+LLEYYFPK+LPVVNAAWDKSQDVYGK+SKVIDVVQPHLER+SSENDMPVPASEDPVLHTVQTVGR+VFEWALTAAEDCVTR+VIDVVQPHLER	GNINDYLSSLIAALK+SSENDMPVPASEDPVLHTVQTVGR	HATGNGTTGNGTAM[Oxidation]NDVDQPK;HATGNGTTGNGTAM[Oxidation]NDVDQPKDAK;SSENDM[Oxidation]PVPASEDPVLHTVQTVGR;VFEWALTAAEDC[Carbamidomethyl]VTR	59	5	0.00139526	0.00351073	0.00648539	0.0138864
379	1	Q9VY48	Q9VY48_DROME	Mitochondrial ribosomal protein L38 OS=Drosophila melanogaster GN=mRpL38 PE=1 SV=2	1	16.8	416	1		a	1	Q9VY48	5	5	5	DVPSWLR+INIGFPQLK+IREENVEDPEVVAR+LIIDLDKVQR+VPLNISYQLDGDSLAPVYNGNVIKPTEAAK	DVPSWLR+INIGFPQLK+IREENVEDPEVVAR+LIIDLDKVQR+VPLNISYQLDGDSLAPVYNGNVIKPTEAAK		8	8	0.000590303	0.000356474	0	0
380	1	Q9W102	Q9W102_DROME	Origin recognition complex subunit 4 OS=Drosophila melanogaster GN=Orc4 PE=1 SV=1	1	16.3	459	1		a	1	Q9W102	5	5	5	DLLSLPTGNSLLLAAEK+IYNLQNIQSGALYFSR+LDVIELLEKR+STLQALHDFDISEAYLK+TTLINSVLADLLPNK	DLLSLPTGNSLLLAAEK+IYNLQNIQSGALYFSR+LDVIELLEKR+STLQALHDFDISEAYLK+TTLINSVLADLLPNK		7	7	0.000642003	0.000107693	0	0
381	1	Q9W1H8	Q9W1H8_DROME	GH13256p OS=Drosophila melanogaster GN=Thiolase PE=1 SV=1	1	62.9	469	1		a	1	Q9W1H8	26	26	26	ALDSDWFCK+AYLRDFLFVSQDPVNQLLLGPAYGIPK+DFLFVSQDPVNQLLLGPAYGIPK+EAALAAGFSNK+ELIDYIVYGSVIQEVK+GYFTDLVPFK+GYFTDLVPFKVSGVDQIVDKDNGIR+HSLLSLLQK+LALLSTFRPDFLAPELPAVAEFSSGETMGHSADR+LASAFNVSR+LCMHTANR+LDKELIDYIVYGSVIQEVK+LGVVAACAAGGQGVAMLIER+LMPHELAR+LRPAFVKPYGTVTAANASFLTDGASACIIMTEEK+NRLDKELIDYIVYGSVIQEVK+NSQNIVLVDGVR+QKNSQNIVLVDGVR+SEQDEYALR+TPFLTSGTTYSK+TYLGLNEK+VGTPDLSK+VGTPDLSKWNNWGGSLSIGHPFAATGVR+VS…	ALDSDWFCK+AYLRDFLFVSQDPVNQLLLGPAYGIPK+DFLFVSQDPVNQLLLGPAYGIPK+EAALAAGFSNK+ELIDYIVYGSVIQEVK+GYFTDLVPFK+GYFTDLVPFKVSGVDQIVDKDNGIR+HSLLSLLQK+LALLSTFRPDFLAPELPAVAEFSSGETMGHSADR+LASAFNVSR+LCMHTANR+LDKELIDYIVYGSVIQEVK+LGVVAACAAGGQGVAMLIER+LMPHELAR+LRPAFVKPYGTVTAANASFLTDGASACIIMTEEK+NRLDKELIDYIVYGSVIQEVK+NSQNIVLVDGVR+QKNSQNIVLVDGVR+SEQDEYALR+TPFLTSGTTYSK+TYLGLNEK+VGTPDLSK+VGTPDLSKWNNWGGSLSIGHPFAATGVR+VS…	ALDSDWFC[Carbamidomethyl]K;LALLSTFRPDFLAPELPAVAEFSSGETM[Oxidation]GHSADR;LC[Carbamidomethyl]MHTANR;LGVVAAC[Carbamidomethyl]AAGGQGVAMLIER;LM[Oxidation]PHELAR;LRPAFVKPYGTVTAANASFLTDGASAC[Carbamidomethyl]IIM[Oxidation]TEEK	142	142	0.0060737	0.00505904	0.0158194	0.00651387
382	1	Q9W414	Q9W414_DROME	Regulatory particle triple-A ATPase 4 OS=Drosophila melanogaster GN=Rpt4 PE=1 SV=3	1	83.6	397	1		a	1	Q9W414	36	36	0	AEREYVIQEDFMK+ALQSVGQIVGEVLK+AVASQLDANFLK+DHQPCIIFMDEIDAIGGR+DHQPCIIFMDEIDAIGGRR+EEIKDLTK+ELREVIELPLLNPELFLR+EMFNYAR+EVDPLVYNMSHEDPGDVTYSAIGGLTDQIR+EVIELPLLNPELFLR+EYVIQEDFMK+FSEGTSADR+FSEGTSADREIQR+GCLLYGPPGTGK+HGEIDYEAIVK+IEIPLPNEQAR+KIEIPLPNEQAR+KLESKLDYKPV+LESKLDYKPV+LIREMFNYAR+LLEHKEIEGR+LSDNFNGADLR+LYDKSENDLK+LYDKSENDLKALQSVGQIVGEVLK+MIMATNRPDTLDPALLRPGR+MIMATNRPDTLDPALLRPGRLDR+NVCTEAGLFAIR…		AEREYVIQEDFM[Oxidation]K;DHQPC[Carbamidomethyl]IIFMDEIDAIGGR;DHQPC[Carbamidomethyl]IIFM[Oxidation]DEIDAIGGR;DHQPC[Carbamidomethyl]IIFMDEIDAIGGRR;EM[Oxidation]FNYAR;EVDPLVYNM[Oxidation]SHEDPGDVTYSAIGGLTDQIR;EYVIQEDFM[Oxidation]K;GC[Carbamidomethyl]LLYGPPGTGK;MIM[Oxidation]ATNRPDTLDPALLRPGR;M[Oxidation]IMATNRPDTLDPALLRPGR;M[Oxidation]IM[Oxidation]ATNRPDTLDPALLRPGRLDR;MIM[Oxidation]ATNRPDTLDPALLRPGR…	204	0	0.00581441	0.0097119	0.0287513	0.0300114
383	0.9999	A0A0B4KED0	A0A0B4KED0_DROME	GEO09618p1 OS=Drosophila melanogaster GN=RpL38 PE=2 SV=1	0.9999	31.4	70	2	Q9W5N2|RL38_DROME	a	1	A0A0B4KED0	2	2	2	FLYTLVVQDKEK+QSLPPGLQVK	FLYTLVVQDKEK+QSLPPGLQVK		12	12	0.0042097	0.00353079	0.00407653	0
384	0.9999	A0A0B4KEW6	A0A0B4KEW6_DROME	Amphiphysin, isoform B OS=Drosophila melanogaster GN=Amph PE=1 SV=1	0.9999	5.9	502	3	A0A0B4KFR7|A0A0B4KFR7_DROME;Q7KLE5|Q7KLE5_DROME	a	1	A0A0B4KEW6	2	2	2	GLFPANFTRPI+TSSPVQSPVNK	GLFPANFTRPI+TSSPVQSPVNK		2	2	0	0	0	0.00121713
385	0.9999	H0RNK5	H0RNK5_DROME	FI17114p1 OS=Drosophila melanogaster GN=CG14100-RA PE=2 SV=1	0.9999	4.9	407	2	Q9VW14|MRM3_DROME	a	1	H0RNK5	2	2	2	NLSAPSNPAPR+NVNNLNVLR	NLSAPSNPAPR+NVNNLNVLR		5	5	0	0.000364357	0.000701123	0.000750616
386	0.9999	K7Z580	K7Z580_DROME	Sans fille (Fragment) OS=Drosophila melanogaster GN=snf PE=4 SV=1	0.9999	15.5	116	2	P43332|SNRPA_DROME	a	1	K7Z580	2	2	2	EIGSASNALR+GQAFVIFK	EIGSASNALR+GQAFVIFK		2	2	0.000846779	0	0	0
387	0.9999	M9PFF0	M9PFF0_DROME	60S ribosomal protein L13 OS=Drosophila melanogaster GN=RpL13 PE=1 SV=1	0.9999	7.8	218	2	P41126|RL13_DROME	a	1	M9PFF0	2	2	2	GFTLEELK+LILFPINEK	GFTLEELK+LILFPINEK		4	4	0.00067587	0.000226748	0	0
388	0.9999	Q7K2D2	DCTN2_DROME	Dynactin subunit 2 OS=Drosophila melanogaster GN=DCTN2-p50 PE=1 SV=1	0.9999	6.1	380	1		a	1	Q7K2D2	2	2	2	IIAEIEQK+LTAATNTTNVLEAVR	IIAEIEQK+LTAATNTTNVLEAVR		2	2	0	0.000260164	0	0
389	0.9999	A1ZBD6	MCTP_DROME	Multiple C2 and transmembrane domain-containing protein OS=Drosophila melanogaster GN=Mctp PE=1 SV=3	0.9998	2.9	912	2	Q7JZN2|Q7JZN2_DROME	a	1	A1ZBD6	2	2	2	AIIDLSVFQR+LVIPLLR	AIIDLSVFQR+LVIPLLR		12	12	0.000323113	0.000271004	0	0.000334979
390	0.9999	Q7KMP8	Q7KMP8_DROME	26S proteasome regulatory complex subunit p39A OS=Drosophila melanogaster GN=Rpn9 PE=1 SV=1	0.9999	4.7	382	1		a	1	Q7KMP8	2	2	2	ALALDLVR+IPDLAAQEVK	ALALDLVR+IPDLAAQEVK		2	2	0	0.000258801	0	0
391	0.9998	D3DMY5	D3DMY5_DROME	AT09839p (Fragment) OS=Drosophila melanogaster GN=14-3-3epsilon-RD PE=2 SV=1	0.9998	71	259	1		a	1	D3DMY5	23	23	1	AAFDDAIAELDTLSEESYK+AASDIAMNDLPPTHPIR+DAAENSLIAYK+DICSDILNVLEK+DNLTLWTSDMQAEGDGEPK+DSTLIMQLLR+EENKGAEEKLEMIK+EQIQDVEDQDVS+GAEEKLEMIK+HLIPCATSGESK+IITSIEQK+IITSIEQKEENK+IITSIEQKEENKGAEEK+IITSIEQKEENKGAEEKLEMIK+KDAAENSLIAYK+LAEQAERYDEMVEAMK+LAEQAERYDEMVEAMKK+NLLSVAYK+VASMDVELTVEER+YDEMVEAMKK+YLAEFATGSDR+YLAEFATGSDRK+YLAEFATGSDRKDAAENSLIAYK	DNLTLWTSDMQAEGDGEPK	AASDIAM[Oxidation]NDLPPTHPIR;DIC[Carbamidomethyl]SDILNVLEK;DSTLIM[Oxidation]QLLR;GAEEKLEM[Oxidation]IK;HLIPC[Carbamidomethyl]ATSGESK;IITSIEQKEENKGAEEKLEM[Oxidation]IK;LAEQAERYDEM[Oxidation]VEAM[Oxidation]KK;VASM[Oxidation]DVELTVEER;YDEM[Oxidation]VEAM[Oxidation]KK	78	2	0	0.0086636	0	0
392	0.9998	Q0E8P1	Q0E8P1_DROME	Uncharacterized protein, isoform B OS=Drosophila melanogaster GN=Dmel\CG17549 PE=4 SV=1	0.9998	13.4	262	2	Q9VIX6|Q9VIX6_DROME	a	1	Q0E8P1	2	2	2	GVSVSSFSHSNGDGTSR+QTAFISPSNPASPNIVNR	GVSVSSFSHSNGDGTSR+QTAFISPSNPASPNIVNR		2	2	0.00037491	0	0	0
393	0.9998	Q7K2G1	ADRM1_DROME	Proteasomal ubiquitin receptor ADRM1 homolog OS=Drosophila melanogaster GN=Rpn13 PE=1 SV=1	0.9998	64.5	389	1		a	1	Q7K2G1	22	22	1	ASDPETPTSVAR+ASDPETPTSVARDENTDPATEKQEEK+DENTDPATEKQEEK+DENTDPATEKQEEKQK+DNITSPQFQQALAQFSSALQSAQLGPVIK+INELLNNPPSAHQR+KASDPETPTSVAR+KASDPETPTSVARDENTDPATEKQEEK+MVHPDPR+NTSSSGGGGASALQTPENVSVPR+QFELSNEAVAAAFSGNLEDFVR+QSGLGSSSNSSNLVEFR+RINELLNNPPSAHQR+SLNIDLSTALPGADAINQIIADPEHVK+SLPPGATMGGKPSASEK+SLPPGATMGGKPSASEKK+SSSNVNSQVGEGAGSSVDADAPGR+TLIVHLPESEDVDDDRK+TLIVHLPESEDVDDDRKQQIK+TSGKVEDDLIVFPDDFEYKR+…	SSSNVNSQVGEGAGSSVDADAPGR	SLPPGATM[Oxidation]GGKPSASEK;SLPPGATM[Oxidation]GGKPSASEKK	62	5	0.000441892	0.00266852	0.00660209	0.00549744
394	0.9998	Q9VH36	CRBN_DROME	Protein cereblon homolog OS=Drosophila melanogaster GN=CG3925 PE=2 SV=1	0.9998	6.2	585	1		a	1	Q9VH36	2	2	2	ASEYSPFNGTTYVVR+ILPEYFLPEPLQTVDMGSMAR	ASEYSPFNGTTYVVR+ILPEYFLPEPLQTVDMGSMAR		2	2	0.000167908	0	0	0
395	0.9998	Q9VY87	Q9VY87_DROME	Cathepsin B1, isoform A OS=Drosophila melanogaster GN=CtsB1 PE=1 SV=1	0.9998	6.2	340	1		a	1	Q9VY87	2	2	2	ELGGHAIR+KQWPNCPTIGEIR	ELGGHAIR+KQWPNCPTIGEIR	KQWPNC[Carbamidomethyl]PTIGEIR	2	2	0.000144451	0.000145386	0	0
396	0.9998	P42207	SEPT1_DROME	Septin-1 OS=Drosophila melanogaster GN=Sep1 PE=1 SV=1	0.9998	4.7	361	2	Q540V5|Q540V5_DROME	a	1	P42207	2	2	2	DSSSQVVSNSVLGEKDR+VNLVPVIAK	DSSSQVVSNSVLGEKDR+VNLVPVIAK		2	2	0	0	0	0.00169252
397	0.9998	Q9V3F3	MTTF_DROME	Transcription termination factor, mitochondrial OS=Drosophila melanogaster GN=mTTF PE=2 SV=1	0.9998	5.4	410	1		a	1	Q9V3F3	2	2	2	VLGEFSSVVEYLAHR+VLLEALR	VLGEFSSVVEYLAHR+VLLEALR		2	2	0	0	0	0.00149025
398	0.9997	A0A0B4LFD2	A0A0B4LFD2_DROME	Heat shock protein cognate 5, isoform B OS=Drosophila melanogaster GN=Hsc70-5 PE=3 SV=1	0.9997	3.6	686	2	P29845|HSP7E_DROME	a	1	A0A0B4LFD2	2	2	2	VQSTVQELFGR+VYSPSQIGAFILMK	VQSTVQELFGR+VYSPSQIGAFILMK		3	3	0	7.2057e-05	0.000831944	0
399	0.9997	P02283	H2B_DROME	Histone H2B OS=Drosophila melanogaster GN=His2B PE=1 SV=2	0.9997	13	123	1		a	1	P02283	2	2	2	EIQTAVR+LLLPGELAK	EIQTAVR+LLLPGELAK		10	10	0.00159718	0.00160751	0.00231998	0.00248375
400	0.9997	Q0KI98	Q0KI98_DROME	FI06027p OS=Drosophila melanogaster GN=TrpRS PE=1 SV=1	0.9997	5	430	3	Q9U4Y0|Q9U4Y0_DROME;Q9U4Y1|Q9U4Y1_DROME	a	1	Q0KI98	2	2	2	GIFGFGDSDIIGK+IDEELIAR	GIFGFGDSDIIGK+IDEELIAR		2	2	0	0	0	0.00142093
401	0.9996	Q961G1	COG3_DROME	Conserved oligomeric Golgi complex subunit 3 OS=Drosophila melanogaster GN=Cog3 PE=1 SV=1	0.9996	1.8	905	1		a	1	Q961G1	2	2	2	TAAFGLLQK+TLVCLSR	TAAFGLLQK+TLVCLSR	TLVC[Carbamidomethyl]LSR	4	4	0	0	0.000630623	0.00067514
402	0.9996	Q9VVN2	RT26_DROME	Probable 28S ribosomal protein S26, mitochondrial OS=Drosophila melanogaster GN=mRpS26 PE=2 SV=1	0.9996	16.9	225	1		a	1	Q9VVN2	2	2	1	ENLDAAIETALANPVDHNFAIDMAGNLYHGR+VLLEIER	ENLDAAIETALANPVDHNFAIDMAGNLYHGR		3	1	0.000218281	0.000439387	0	0
403	0.9993	C6SUW3	C6SUW3_DROME	LD13662p OS=Drosophila melanogaster GN=RpS9 PE=1 SV=1	0.9993	7.7	195	2	P55935|RS9_DROME	a	1	C6SUW3	2	2	2	HIDFSLK+RLQTQVFK	HIDFSLK+RLQTQVFK		2	2	0	0.000506985	0	0
404	0.9992	M9MRD1	M9MRD1_DROME	Muscle-specific protein 300 kDa, isoform D OS=Drosophila melanogaster GN=Msp300 PE=1 SV=1	0.999	0.4	12345	6	M9MRD6|M9MRD6_DROME;M9MRF5|M9MRF5_DROME;M9PC23|M9PC23_DROME;M9PC84|M9PC84_DROME;M9PCM8|M9PCM8_DROME	a	1	M9MRD1	3	3	2	ANLVNLAELK+GGLINDVSEQGK+LEAFVREAEQELR	GGLINDVSEQGK+LEAFVREAEQELR		5	3	0	1.60166e-05	0	2.47469e-05
405	0.9937	A0A1B2AL12	A0A1B2AL12_DROME	GEO11434p1 (Fragment) OS=Drosophila melanogaster PE=2 SV=1	0.9937	22.5	120	2	P55828|RS20_DROME	a	1	A0A1B2AL12	2	2	2	DIEKPHVGDSASVHR+IIDLHSPSEIVK	DIEKPHVGDSASVHR+IIDLHSPSEIVK		2	2	0.000409277	0.000411926	0	0
406	0.9888	O61443	MK14B_DROME	Mitogen-activated protein kinase 14B OS=Drosophila melanogaster GN=p38b PE=1 SV=1	0.9524	4.1	365	1		a	2	O61443;A1Z7Y7	4	2	1	IIDFGLAR+LSDDHVQFLVYQILR	LSDDHVQFLVYQILR		2	1	0	0.000270855	0	0
407	0.9865	O76895	O76895_DROME	Arginase OS=Drosophila melanogaster GN=arg PE=1 SV=2	0.9865	5.4	351	2	Q9NHA5|Q9NHA5_DROME	a	1	O76895	2	2	2	EGISIVEALR+YYAMDTIDR	EGISIVEALR+YYAMDTIDR		4	4	0.000139924	0.000422488	0	0
Proteins with 1-peptide evidence only:
408	0.9528	Q7K519	Q7K519_DROME	GH16429p OS=Drosophila melanogaster GN=RagC-D PE=1 SV=1	0.9528	4.9	385	1		a	1	Q7K519	1	1	1	VDGISDDSKMESQRDIHQR	VDGISDDSKMESQRDIHQR	VDGISDDSKM[Oxidation]ESQRDIHQR	9	9	0.000255133	0.000128392	0.00296475	0.00158702
409	0.9527	A0A0B4LHC9	A0A0B4LHC9_DROME	CG5554, isoform B OS=Drosophila melanogaster GN=CG5554 PE=1 SV=1	0.9527	4.3	330	2	Q9W1I7|Q9W1I7_DROME	a	1	A0A0B4LHC9	1	1	1	QAGDAAPEKTEQVR	QAGDAAPEKTEQVR		2	2	0	0.000149791	0	0.00092576
410	0.9527	A1XXK1	A1XXK1_DROME	Varicose (Fragment) OS=Drosophila melanogaster GN=vari PE=2 SV=1	0.9527	8.7	306	11	A1XXK2|A1XXK2_DROME;A1XXK3|A1XXK3_DROME;A1XXK4|A1XXK4_DROME;A1XXK5|A1XXK5_DROME;M9PDB2|M9PDB2_DROME;Q2PDR9|Q2PDR9_DROME;Q7KT16|Q7KT16_DROME;Q8MR96|Q8MR96_DROME;Q8SXI6|Q8SXI6_DROME;Q9VIJ4|Q9VIJ4_DROME	a	1	A1XXK1	1	1	1	TPDELQVEVSR	TPDELQVEVSR		2	2	0	0.000161539	0	0.000998368
411	0.9527	A9UN30	A9UN30_DROME	GH07313p OS=Drosophila melanogaster GN=EG:171D11.1 PE=2 SV=1	0.9527	5.3	379	3	I0B1N8|I0B1N8_DROME;Q7KW39|MMSA_DROME	a	1	A9UN30	1	1	1	VNAGHVPGTDVGPVISAASR	VNAGHVPGTDVGPVISAASR		2	2	0.000129586	0	0	0.00080607
412	0.9527	B3DMP7	B3DMP7_DROME	Transaldolase OS=Drosophila melanogaster GN=CG2827-RA PE=2 SV=1	0.9527	2.7	331	2	Q9W1G0|TALDO_DROME	a	1	B3DMP7	1	1	1	LASTWEGIK	LASTWEGIK		1	1	0	0	0	0.000922963
413	0.9527	F6J6B9	F6J6B9_DROME	CG1633 (Fragment) OS=Drosophila melanogaster GN=CG1633 PE=4 SV=1	0.9527	6.3	175	3	Q9V3P0|PRDX1_DROME;X2JF59|X2JF59_DROME	a	1	F6J6B9	1	1	1	QITVNDLPVGR	QITVNDLPVGR		6	6	0.000561294	0.000564927	0.00163061	0.00174572
414	0.9527	P00974	BPT1_BOVIN	Pancreatic trypsin inhibitor OS=Bos taurus PE=1 SV=2	0.9527	13	100	1		a	1	P00974	1	1	1	AGLCQTFVYGGCR	AGLCQTFVYGGCR	AGLC[Carbamidomethyl]QTFVYGGC[Carbamidomethyl]R	9	9	0.00196453	0.00197724	0	0.00305501
415	0.9527	Q4V3F7	Q4V3F7_DROME	IP10437p (Fragment) OS=Drosophila melanogaster GN=BcDNA:GH10614 PE=2 SV=1	0.9527	2.5	315	4	Q4V3L7|Q4V3L7_DROME;Q4V403|Q4V403_DROME;Q9VZK8|Q9VZK8_DROME	a	1	Q4V3F7	1	1	1	EDIFITTK	EDIFITTK		3	3	0.00031183	0	0	0.000969843
416	0.9527	Q8T3P8	Q8T3P8_DROME	Signal recognition particle 54 kDa protein OS=Drosophila melanogaster GN=Srp54k PE=2 SV=1	0.9527	2.6	569	2	Q9V3D9|Q9V3D9_DROME	a	1	Q8T3P8	1	1	1	LVDPGVKPYQPIK	LVDPGVKPYQPIK		2	2	0	8.68736e-05	0	0.000536908
417	0.9527	Q9VAN0	SERC_DROME	Probable phosphoserine aminotransferase OS=Drosophila melanogaster GN=CG11899 PE=2 SV=1	0.9527	2.7	364	1		a	1	Q9VAN0	1	1	1	FGVIYAGAQK	FGVIYAGAQK		6	6	0.000269853	0.000271599	0.000783948	0.000839287
418	0.9527	Q9VGQ1	Q9VGQ1_DROME	CG5214 OS=Drosophila melanogaster GN=Dmel\CG5214 PE=1 SV=1	0.9527	1.7	468	1		a	1	Q9VGQ1	1	1	1	GLVVPVIR	GLVVPVIR		6	6	0.000209885	0.000211244	0.000609737	0.000652779
419	0.9527	Q9VGQ8	Q9VGQ8_DROME	Arfaptin OS=Drosophila melanogaster GN=Arfip PE=1 SV=1	0.9527	6.2	355	1		a	1	Q9VGQ8	1	1	1	MDLENTKPELTPSAVALEETQR	MDLENTKPELTPSAVALEETQR		3	3	0	0.000139242	0.000803822	0.000860565
420	0.9526	Q95SE0	Q95SE0_DROME	GM01918p OS=Drosophila melanogaster GN=HP1b PE=2 SV=1	0.9526	5	240	2	Q9W396|Q9W396_DROME	a	1	Q95SE0	1	1	1	CPQVVIQFYEER	CPQVVIQFYEER	C[Carbamidomethyl]PQVVIQFYEER	1	1	0	0.000205963	0	0
421	0.9526	Q9NBD7	CLASP_DROME	CLIP-associating protein OS=Drosophila melanogaster GN=chb PE=1 SV=1	0.9526	0.8	1491	1		a	1	Q9NBD7	1	1	1	IISDSTQTPTTK	IISDSTQTPTTK		3	3	3.29398e-05	6.63059e-05	0	0
422	0.9526	Q9VHE3	Q9VHE3_DROME	CG9356, isoform A OS=Drosophila melanogaster GN=Dmel\CG9356 PE=1 SV=1	0.9526	4	448	1		a	1	Q9VHE3	1	1	1	DKNNLDIAVLVDQVSTLR	DKNNLDIAVLVDQVSTLR		3	3	0	0.000110337	0.000636957	0.000681921
423	0.9525	A0A1B3Q3N5	A0A1B3Q3N5_DROME	GEO07404p1 (Fragment) OS=Drosophila melanogaster PE=2 SV=1	0.9525	8.5	117	2	P48588|RS25_DROME	a	1	A0A1B3Q3N5	1	1	1	LITPSVVSER	LITPSVVSER		5	5	0.000839542	0.00126746	0	0
424	0.9525	A1Z850	A1Z850_DROME	Superoxide dismutase [Cu-Zn] OS=Drosophila melanogaster GN=Ccs PE=1 SV=2	0.9525	5.4	258	5	C6TP82|C6TP82_DROME;E1JH26|E1JH26_DROME;H0RNH3|H0RNH3_DROME;Q9BLY4|Q9BLY4_DROME	a	1	A1Z850	1	1	1	FVDPVLEVWDIIGR	FVDPVLEVWDIIGR		1	1	0	0.000191593	0	0
425	0.9525	B7ZWP7	B7ZWP7_DROME	RH14172p (Fragment) OS=Drosophila melanogaster GN=RpS10b-RB PE=2 SV=1	0.9525	5.6	186	6	C0H6Z8|C0H6Z8_DROME;D4G7H1|D4G7H1_DROME;M9NEQ9|M9NEQ9_DROME;Q9VB14|RS10A_DROME;Q9VWG3|RS10B_DROME	a	1	B7ZWP7	1	1	1	VAIYEYLFK	VAIYEYLFK		5	5	0.000528099	0.000797275	0	0
426	0.9525	C3KGK6	C3KGK6_DROME	LP10114p (Fragment) OS=Drosophila melanogaster GN=CG18858-RA PE=2 SV=1	0.9525	2.6	427	3	Q9I7L9|Q9I7L9_DROME;Q9Y168|Q9Y168_DROME	a	1	C3KGK6	1	1	1	TTHNTPGVETR	TTHNTPGVETR		3	3	0.000230038	0.000115764	0	0
427	0.9525	C3KGQ3	C3KGQ3_DROME	IP12126p (Fragment) OS=Drosophila melanogaster GN=CG16734-RA PE=2 SV=1	0.9525	2.5	457	2	Q9VHG8|Q9VHG8_DROME	a	1	C3KGQ3	1	1	1	LYDLVQEFLLK	LYDLVQEFLLK		3	3	0.000214937	0.000108164	0	0
428	0.9525	E6PBY7	E6PBY7_DROME	LP06390p (Fragment) OS=Drosophila melanogaster GN=ImpL1-RA PE=2 SV=1	0.9525	3.2	346	5	Q6NL75|Q6NL75_DROME;Q7KUJ4|Q7KUJ4_DROME;Q8SZW6|Q8SZW6_DROME;Q9VU62|Q9VU62_DROME	a	1	E6PBY7	1	1	1	TTSEVAVFYNK	TTSEVAVFYNK		1	1	0	0.000142864	0	0
429	0.9525	Q4V5N3	Q4V5N3_DROME	IP07750p OS=Drosophila melanogaster GN=CG13163 PE=2 SV=1	0.9525	12.9	132	3	Q4V5V1|Q4V5V1_DROME;Q4V619|Q4V619_DROME	a	1	Q4V5N3	1	1	1	ILIQGNASGSDESSAER	ILIQGNASGSDESSAER		5	5	0.00148828	0.000374478	0	0
430	0.9525	Q7K5K3	Q7K5K3_DROME	Pyruvate dehydrogenase E1 component subunit beta OS=Drosophila melanogaster GN=CG 11876 PE=1 SV=1	0.9525	3	365	2	Q8IGJ4|Q8IGJ4_DROME	a	1	Q7K5K3	1	1	1	VLSPYDAEDAR	VLSPYDAEDAR		1	1	0	0.000135428	0	0
431	0.9525	Q9VG76	MYCBP_DROME	c-Myc-binding protein homolog OS=Drosophila melanogaster GN=CG17202 PE=2 SV=2	0.9525	7.7	181	1		a	1	Q9VG76	1	1	1	LQQDLQLANEEIQR	LQQDLQLANEEIQR		2	2	0.000542687	0	0	0
432	0.9525	Q9VKD6	DGT2_DROME	Augmin complex subunit dgt2 OS=Drosophila melanogaster GN=dgt2 PE=1 SV=1	0.9525	5.2	231	1		a	1	Q9VKD6	1	1	1	LQQAQAQLVQTK	LQQAQAQLVQTK		2	2	0	0.000427975	0	0
433	0.9525	Q9VVS6	Q9VVS6_DROME	Autophagy-related protein 3 OS=Drosophila melanogaster GN=Atg3 PE=1 SV=1	0.9525	4.5	330	1		a	1	Q9VVS6	1	1	1	GTALNVAEYLTPVLK	GTALNVAEYLTPVLK		1	1	0	0.000149791	0	0
434	0.9525	Q9XZT1	MED18_DROME	Mediator of RNA polymerase II transcription subunit 18 OS=Drosophila melanogaster GN=MED18 PE=1 SV=1	0.9525	6.5	217	1		a	1	Q9XZT1	1	1	1	VFAEQLKPLVQLEK	VFAEQLKPLVQLEK		2	2	0.000452656	0	0	0
435	0.9524	A0A0B4K6R3	A0A0B4K6R3_DROME	Mediator of RNA polymerase II transcription subunit 31 OS=Drosophila melanogaster GN=MED31 PE=3 SV=1	0.9524	7.5	204	4	A0A0B4KG28|A0A0B4KG28_DROME;A0A0B4LGM8|A0A0B4LGM8_DROME;Q8IH24|MED31_DROME	a	1	A0A0B4K6R3	1	1	1	FIDDQAILQWQHYTR	FIDDQAILQWQHYTR		1	1	0	0.000242309	0	0
436	0.9524	A0A0B4KHS9	A0A0B4KHS9_DROME	Serine/threonine-protein phosphatase OS=Drosophila melanogaster GN=Pp1alpha-96A PE=3 SV=1	0.9524	5.6	327	3	P12982|PP12_DROME;P48461|PP11_DROME	a	1	A0A0B4KHS9	1	1	1	EIFLSQPILLELEAPLK	EIFLSQPILLELEAPLK		2	2	0	0.000302331	0	0
437	0.9524	A0A0B4KHV5	A0A0B4KHV5_DROME	Held out wings, isoform F OS=Drosophila melanogaster GN=how PE=1 SV=1	0.9524	4.4	418	5	B3DNL7|B3DNL7_DROME;E1JIT0|E1JIT0_DROME;O01367|HOW_DROME;Q8IH06|Q8IH06_DROME	a	1	A0A0B4KHV5	1	1	1	LAQAVAEVQK	LAQAVAEVQK		2	2	0.000117496	0.000118256	0	0
438	0.9524	A0A0C5KMR0	A0A0C5KMR0_DROME	FI22442p1 OS=Drosophila melanogaster GN=RhoGAPp190-RB PE=2 SV=1	0.9524	1.7	1561	7	D1Z398|D1Z398_DROME;M9PHG0|M9PHG0_DROME;M9PHV3|M9PHV3_DROME;M9PHY4|M9PHY4_DROME;M9PJQ3|M9PJQ3_DROME;Q9VX32|RG190_DROME	a	1	A0A0C5KMR0	1	1	1	VAIPVQTPR	VAIPVQTPR		1	1	0	3.16663e-05	0	0
439	0.9524	A0A1Z1CN92	A0A1Z1CN92_DROME	Adenomatous polyposis coli 2, isoform B OS=Drosophila melanogaster GN=Apc2 PE=1 SV=1	0.9524	1.2	1047	4	B5RIT7|B5RIT7_DROME;Q961B0|Q961B0_DROME;Q9Y1T2|Q9Y1T2_DROME	a	1	A0A1Z1CN92	1	1	1	NSMIAEGSASALK	NSMIAEGSASALK		1	1	0	4.72121e-05	0	0
440	0.9524	A1Z8K9	A1Z8K9_DROME	Superoxide dismutase [Cu-Zn] OS=Drosophila melanogaster GN=Sod3 PE=1 SV=1	0.9524	12.2	243	2	Q7JR71|SODE_DROME	a	1	A1Z8K9	1	1	1	NMPIQAIAYLIGPVQSDNTQVK	NMPIQAIAYLIGPVQSDNTQVK		2	2	0	0.00040684	0	0
441	0.9524	A1ZBM2	A1ZBM2_DROME	Tubulin-binding cofactor B OS=Drosophila melanogaster GN=TBCB PE=1 SV=1	0.9524	7.8	244	2	Q7K1S6|Q7K1S6_DROME	a	1	A1ZBM2	1	1	1	LHVVDSFATFSFDSAPVEK	LHVVDSFATFSFDSAPVEK		2	2	0	0.000405173	0	0
442	0.9524	A1ZBW0	A1ZBW0_DROME	Heterogeneous nuclear ribonucleoprotein K, isoform C OS=Drosophila melanogaster GN=HnRNP-K PE=1 SV=1	0.9524	2.9	502	8	A1ZBW1|A1ZBW1_DROME;A1ZBW3|A1ZBW3_DROME;D3DMD1|D3DMD1_DROME;E1JGN7|E1JGN7_DROME;Q7KA80|Q7KA80_DROME;Q7KHL0|Q7KHL0_DROME;Q9V948|Q9V948_DROME	a	1	A1ZBW0	1	1	1	VFSNVAPQSTDR	VFSNVAPQSTDR		2	2	0.00019567	0	0	0
443	0.9524	A8E6L6	A8E6L6_DROME	FI01906p OS=Drosophila melanogaster GN=O-fut1 PE=1 SV=1	0.9524	2.7	402	2	Q9V6X7|OFUT1_DROME	a	1	A8E6L6	1	1	1	TLILPPWVEYR	TLILPPWVEYR		1	1	0	0.000122963	0	0
444	0.9524	B7Z0P8	B7Z0P8_DROME	CG6364, isoform B OS=Drosophila melanogaster GN=CR42873 PE=1 SV=1	0.9524	3.9	305	5	D2NUI4|D2NUI4_DROME;H1UUH6|H1UUH6_DROME;Q8MRJ1|Q8MRJ1_DROME;Q9VC99|UCK_DROME	a	1	B7Z0P8	1	1	1	FADVIIPR	FADVIIPR		2	2	0.000322054	0	0	0
445	0.9524	C5I7A3	C5I7A3_DROME	Uncharacterized protein OS=Drosophila melanogaster GN=CG6227 PE=4 SV=1	0.9524	1.1	1224	8	C5I7B1|C5I7B1_DROME;C5I7C7|C5I7C7_DROME;C5I7D5|C5I7D5_DROME;C5I7E3|C5I7E3_DROME;C5I7F1|C5I7F1_DROME;C5I7H5|C5I7H5_DROME;Q9VXW2|Q9VXW2_DROME	a	1	C5I7A3	1	1	1	SKDYEKDNSPHYR	SKDYEKDNSPHYR		2	2	4.01252e-05	4.03849e-05	0	0
446	0.9524	D2NUE3	D2NUE3_DROME	Serine/threonine-protein phosphatase 2A activator (Fragment) OS=Drosophila melanogaster GN=Ptpa-RA PE=2 SV=1	0.9524	3.3	476	3	Q24466|Q24466_DROME;Q9VQQ0|Q9VQQ0_DROME	a	1	D2NUE3	1	1	1	LVEQNPPLEQPQR	LVEQNPPLEQPQR		1	1	0	0.000103847	0	0
447	0.9524	F0JAN2	F0JAN2_DROME	RH36108p OS=Drosophila melanogaster GN=CG4452-RA PE=2 SV=1	0.9524	10.7	242	4	Q8IH34|Q8IH34_DROME;Q9VSW6|Q9VSW6_DROME;Q9VSW7|Q9VSW7_DROME	a	1	F0JAN2	1	1	1	SGSGANNSGVNAVSGAGLDLPDKISR	SGSGANNSGVNAVSGAGLDLPDKISR		1	1	0	0.000204261	0	0
448	0.9524	M9MRG2	M9MRG2_DROME	CG4747, isoform B OS=Drosophila melanogaster GN=BEST:GH19401 PE=4 SV=1	0.9524	3.3	603	3	Q8T079|GLYR1_DROME;X2JDP6|X2JDP6_DROME	a	1	M9MRG2	1	1	1	DVSGEALQDADEASSTPTGR	DVSGEALQDADEASSTPTGR		1	1	0	8.19753e-05	0	0
449	0.9524	M9NCR7	M9NCR7_DROME	Glucosamine-6-phosphate isomerase OS=Drosophila melanogaster GN=Oscillin PE=3 SV=1	0.9524	11.3	266	4	M9ND31|M9ND31_DROME;M9NE92|M9NE92_DROME;Q9VMP9|GNPI_DROME	a	1	M9NCR7	1	1	1	EAGGVELFIGGIGPDGHIAFNEPGSSLVSR	EAGGVELFIGGIGPDGHIAFNEPGSSLVSR		1	1	0	0.000185831	0	0
450	0.9524	M9NE07	M9NE07_DROME	CG9132, isoform C OS=Drosophila melanogaster GN=Dmel\CG9132 PE=4 SV=1	0.9524	7.4	204	2	Q9VXB0|NECAP_DROME	a	1	M9NE07	1	1	1	IAPPPAAAAANTTVR	IAPPPAAAAANTTVR		1	1	0	0.000242309	0	0
451	0.9524	M9PGI3	M9PGI3_DROME	Serine/threonine-protein phosphatase OS=Drosophila melanogaster GN=PpV PE=3 SV=1	0.9524	4	303	2	Q27884|PPP6_DROME	a	1	M9PGI3	1	1	1	GDVDKWIEDVKK	GDVDKWIEDVKK	n[Acetyl]GDVDKWIEDVKK	2	2	0	0.000326278	0	0
452	0.9524	O17311	O17311_DROME	Proteasome subunit beta type OS=Drosophila melanogaster GN=Prosbeta2 PE=2 SV=1	0.9524	5.1	272	3	O17312|O17312_DROME;Q9VUJ1|Q9VUJ1_DROME	a	1	O17311	1	1	1	ATEGPIVSDKNCAK	ATEGPIVSDKNCAK	ATEGPIVSDKNC[Carbamidomethyl]AK	1	1	0.000180563	0	0	0
453	0.9524	P04282	GAG17_DROME	Retrovirus-related Gag polyprotein from copia-like transposable element 17.6 OS=Drosophila melanogaster GN=gag PE=4 SV=1	0.9524	3	439	1		a	1	P04282	1	1	1	SFNQNTNQSNNIR	SFNQNTNQSNNIR		1	1	0	0.000112599	0	0
454	0.9524	P20432	GSTD1_DROME	Glutathione S-transferase D1 OS=Drosophila melanogaster GN=GstD1 PE=1 SV=1	0.9524	9.8	209	2	Q9VG96|GSTD4_DROME	a	1	P20432	1	1	1	LNPQHTIPTLVDNGFAIWESR	LNPQHTIPTLVDNGFAIWESR		1	1	0	0.000236512	0	0
455	0.9524	P48609	CDK5_DROME	Cyclin-dependent kinase 5 homolog OS=Drosophila melanogaster GN=Cdk5 PE=1 SV=2	0.9524	3.7	294	1		a	1	P48609	1	1	1	IGEGTYGTVFK	IGEGTYGTVFK		1	1	0	0.000168133	0	0
456	0.9524	Q24439	ATPO_DROME	ATP synthase subunit O, mitochondrial OS=Drosophila melanogaster GN=ATPsynO PE=2 SV=2	0.9524	13.5	209	2	Q8INE6|Q8INE6_DROME	a	1	Q24439	1	1	1	FAPATVNLLGLLADNGR	FAPATVNLLGLLADNGR		2	2	0.000234991	0.000236512	0	0
457	0.9524	Q24506	Q24506_DROME	Sterol carrier protein x OS=Drosophila melanogaster GN=ScpX PE=2 SV=1	0.9524	2.7	543	4	Q24507|Q24507_DROME;Q9VJ43|Q9VJ43_DROME;Q9VJ44|Q9VJ44_DROME	a	1	Q24506	1	1	1	SPQVVEGVLTK	SPQVVEGVLTK		1	1	0	9.10333e-05	0	0
458	0.9524	Q24534	Q24534_DROME	Spliceosomal protein OS=Drosophila melanogaster GN=Spx PE=4 SV=1	0.9524	2.3	366	2	Q9W424|Q9W424_DROME	a	1	Q24534	1	1	1	AAGPIAER	AAGPIAER	n[Acetyl]AAGPIAER	1	1	0	0.000135058	0	0
459	0.9524	Q27268	DX39B_DROME	ATP-dependent RNA helicase WM6 OS=Drosophila melanogaster GN=Hel25E PE=1 SV=1	0.9524	3.3	424	1		a	1	Q27268	1	1	1	GLAITFVSDENDAK	GLAITFVSDENDAK		1	1	0.000115833	0	0	0
460	0.9524	Q29R31	Q29R31_DROME	RE32713p OS=Drosophila melanogaster PE=2 SV=1	0.9524	6.6	480	4	Q2HPH2|Q2HPH2_DROME;Q4V6H1|Q4V6H1_DROME;Q9VT27|Q9VT27_DROME	a	1	Q29R31	1	1	1	KAVLSIFR	KAVLSIFR		2	2	0	0.000205963	0	0
461	0.9524	Q7K1U0	Q7K1U0_DROME	Activity-regulated cytoskeleton associated protein 1 OS=Drosophila melanogaster GN=Arc1 PE=1 SV=1	0.9524	6.7	254	1		a	1	Q7K1U0	1	1	1	IIEHNNQEDEEQLATAK	IIEHNNQEDEEQLATAK		1	1	0	0.000194611	0	0
462	0.9524	Q8IGW2	Q8IGW2_DROME	RE13429p (Fragment) OS=Drosophila melanogaster GN=CG10634 PE=2 SV=1	0.9524	3.4	450	3	Q8IH36|Q8IH36_DROME;Q9VBT1|Q9VBT1_DROME	a	1	Q8IGW2	1	1	1	EGAGFENLEDLNSR	EGAGFENLEDLNSR		1	1	0	0.000109847	0	0
463	0.9524	Q8IMT6	Q8IMT6_DROME	FI01822p OS=Drosophila melanogaster GN=Dmel\CG31300 PE=2 SV=1	0.9524	2.6	422	2	Q8SZQ8|Q8SZQ8_DROME	a	1	Q8IMT6	1	1	1	VNDLIQDPETR	VNDLIQDPETR		1	1	0.000116382	0	0	0
464	0.9524	Q8SWR8	ATX2_DROME	Ataxin-2 homolog OS=Drosophila melanogaster GN=Atx2 PE=1 SV=1	0.9524	1.3	1084	1		a	1	Q8SWR8	1	1	1	TRPTGGGASGGISR	TRPTGGGASGGISR		4	4	9.06147e-05	9.12013e-05	0	0
465	0.9524	Q95S88	Q95S88_DROME	GM05661p OS=Drosophila melanogaster GN=mRpS31 PE=2 SV=1	0.9524	8.4	376	3	Q9NHY8|Q9NHY8_DROME;Q9VUX1|Q9VUX1_DROME	a	1	Q95S88	1	1	1	DTQLPISNDILSTWSQLSER	DTQLPISNDILSTWSQLSER		1	1	0	0.000131466	0	0
466	0.9524	Q960Y8	Q960Y8_DROME	Aluminum tubes, isoform G OS=Drosophila melanogaster GN=alt PE=1 SV=1	0.9524	2.1	874	2	Q9VEH0|Q9VEH0_DROME	a	1	Q960Y8	1	1	1	RPSSVAEKENQPSGAGKK	RPSSVAEKENQPSGAGKK		2	2	5.61936e-05	5.65573e-05	0	0
467	0.9524	Q9VDZ4	Q9VDZ4_DROME	LD16340p OS=Drosophila melanogaster GN=Nsun5 PE=1 SV=1	0.9524	3.9	433	1		a	1	Q9VDZ4	1	1	1	INTNLYSLAEALDYLHK	INTNLYSLAEALDYLHK		1	1	0	0.00011416	0	0
468	0.9524	Q9VEA1	Q9VEA1_DROME	Eukaryotic initiation factor 1A, isoform A OS=Drosophila melanogaster GN=eIF1A PE=1 SV=1	0.9524	9.5	148	1		a	1	Q9VEA1	1	1	1	VWINQGDIILVGLR	VWINQGDIILVGLR		2	2	0.000331846	0.000333994	0	0
469	0.9524	Q9VEG6	PERC_DROME	Chorion peroxidase OS=Drosophila melanogaster GN=Pxt PE=2 SV=3	0.9524	2.7	809	1		a	1	Q9VEG6	1	1	1	VAGALHELNPSASDETLFQEAR	VAGALHELNPSASDETLFQEAR		1	1	0	6.11015e-05	0	0
470	0.9524	Q9VM72	Q9VM72_DROME	Uncharacterized protein OS=Drosophila melanogaster GN=BEST:GH23590 PE=1 SV=1	0.9524	6.3	253	1		a	1	Q9VM72	1	1	1	VGFYDSGLDGIVLGIK	VGFYDSGLDGIVLGIK		1	1	0	0.00019538	0	0
471	0.9524	Q9VPY7	Q9VPY7_DROME	CG5126 OS=Drosophila melanogaster GN=Dmel\CG5126 PE=1 SV=1	0.9524	1.8	455	1		a	1	Q9VPY7	1	1	1	GIFDVLYR	GIFDVLYR		1	1	0	0.00010864	0	0
472	0.9524	Q9VW54	Q9VW54_DROME	26S proteasome regulatory complex subunit p97 OS=Drosophila melanogaster GN=Rpn1 PE=1 SV=2	0.9524	1.6	919	1		a	1	Q9VW54	1	1	1	VGIAIDVVGQAGKPK	VGIAIDVVGQAGKPK		1	1	0	5.37879e-05	0	0
473	0.9524	Q9VWA8	FRG1_DROME	Protein FRG1 homolog OS=Drosophila melanogaster GN=FRG1 PE=2 SV=1	0.9524	12.6	262	1		a	1	Q9VWA8	1	1	1	AMDNGLFTLGAPHNAGDGPDPEEIFTAFPINDR	AMDNGLFTLGAPHNAGDGPDPEEIFTAFPINDR		1	1	0	0.000188668	0	0
474	0.9524	Q9W4V3	Q9W4V3_DROME	RH61722p OS=Drosophila melanogaster GN=Dmel\CG14419 PE=2 SV=1	0.9524	5.6	195	1		a	1	Q9W4V3	1	1	1	SALSELAEALK	SALSELAEALK		2	2	0.000251863	0.000253493	0	0
475	0.9523	A0A0B4KGR5	A0A0B4KGR5_DROME	Rumi, isoform B OS=Drosophila melanogaster GN=rumi PE=4 SV=1	0.9523	5.7	316	2	Q8T045|RUMI_DROME	a	1	A0A0B4KGR5	1	1	1	LLQYEVKPEDQLIYIGPK	LLQYEVKPEDQLIYIGPK		1	1	0.000155421	0	0	0
476	0.9523	A0A1B1LJ88	A0A1B1LJ88_DROME	Argonaute-2 (Fragment) OS=Drosophila melanogaster GN=Ago2 PE=2 SV=1	0.9523	32.9	490	30	A0A1B1LJA1|A0A1B1LJA1_DROME;A0A1B1LJA5|A0A1B1LJA5_DROME;A0A1B1LJB7|A0A1B1LJB7_DROME;A0A1B1LJD3|A0A1B1LJD3_DROME;A0A1B1LJE0|A0A1B1LJE0_DROME;A0A1B1LJE2|A0A1B1LJE2_DROME;A0A1B1LJF9|A0A1B1LJF9_DROME;A0A1B1LJG5|A0A1B1LJG5_DROME;A0A1B1LJI2|A0A1B1LJI2_DROME;A0A1B1LJJ3|A0A1B1LJJ3_DROME;A0A1B1LJJ5|A0A1B1LJJ5_DROME;A0A1B1LJK6|A0A1B1LJK6_DROME;A0A1B1LJK8|A0A1B1LJK8_DROME;A0A1B1LJL8|A0A1B1LJL8_DROME;A0A1B1L…	a	1	A0A1B1LJ88	1	1	1	QGQEGGYQQRPPGQQQGGHQQGR	QGQEGGYQQRPPGQQQGGHQQGR		2	2	0.000100231	0.00010088	0	0
477	0.9523	B5RJL4	B5RJL4_DROME	Protein arginine methyltransferase NDUFAF7 OS=Drosophila melanogaster GN=CG17726-RA PE=2 SV=1	0.9523	3.9	437	2	Q9VGR2|NDUF7_DROME	a	1	B5RJL4	1	1	1	LEQLLAHALPENQEIIR	LEQLLAHALPENQEIIR		1	1	0.000112387	0	0	0
478	0.9523	O62602	O62602_DROME	Licorne OS=Drosophila melanogaster GN=lic PE=1 SV=1	0.9523	3	334	2	Q9U983|Q9U983_DROME	a	1	O62602	1	1	1	HSFIVEHLQR	HSFIVEHLQR		1	1	0	0.000147997	0	0
479	0.9523	O96643	O96643_DROME	Pyrroline-5-carboxylate reductase OS=Drosophila melanogaster GN=P5cr PE=2 SV=1	0.9523	3.2	280	3	Q6NP47|Q6NP47_DROME;Q9V3F8|Q9V3F8_DROME	a	1	O96643	1	1	1	STLINAVEK	STLINAVEK		1	1	0.000175404	0	0	0
480	0.9523	P36241	RL19_DROME	60S ribosomal protein L19 OS=Drosophila melanogaster GN=RpL19 PE=1 SV=2	0.9523	8.4	203	1		a	1	P36241	1	1	1	KQELIALHAKEDEIAAK	KQELIALHAKEDEIAAK		1	1	0.000241937	0	0	0
481	0.9523	Q24218	Q24218_DROME	SH2/SH3 adaptor protein OS=Drosophila melanogaster GN=dock PE=1 SV=1	0.9523	3.7	410	3	Q8IPW2|Q8IPW2_DROME;Q9VPU1|Q9VPU1_DROME	a	1	Q24218	1	1	1	YNYQAQQPDELSLTK	YNYQAQQPDELSLTK		1	1	0.000119788	0	0	0
482	0.9523	Q7K332	Q7K332_DROME	GH17623p OS=Drosophila melanogaster GN=CG3364 PE=2 SV=1	0.9523	4.2	239	1		a	1	Q7K332	1	1	1	LLDVSETLLK	LLDVSETLLK		1	1	0.000205495	0	0	0
483	0.9523	Q8IPQ6	Q8IPQ6_DROME	Polymerase (DNA-directed), delta interacting protein 2, isoform B OS=Drosophila melanogaster GN=POLDIP2 PE=1 SV=1	0.9523	3.9	431	2	Q9VNC0|Q9VNC0_DROME	a	1	Q8IPQ6	1	1	1	ISATTTTSANPTQQNR	ISATTTTSANPTQQNR		1	1	0	0.000114689	0	0
484	0.9523	Q8MRU8	Q8MRU8_DROME	SD22712p OS=Drosophila melanogaster GN=CG5377 PE=2 SV=1	0.9523	5.8	278	2	Q9VD00|Q9VD00_DROME	a	1	Q8MRU8	1	1	1	VNGSDLNIVESGSGER	VNGSDLNIVESGSGER		1	1	0.000176666	0	0	0
485	0.9523	Q9I7L4	Q9I7L4_DROME	MAGE OS=Drosophila melanogaster GN=MAGE PE=1 SV=1	0.9523	5.6	232	2	Q9ND98|Q9ND98_DROME	a	1	Q9I7L4	1	1	1	AILNYILDHTAQK	AILNYILDHTAQK		1	1	0.000211695	0	0	0
486	0.9523	Q9VAX9	Q9VAX9_DROME	CG4884, isoform A OS=Drosophila melanogaster GN=Dmel\CG4884 PE=2 SV=1	0.9523	7.4	189	1		a	1	Q9VAX9	1	1	1	GFSQSNPSHLVVAR	GFSQSNPSHLVVAR		1	1	0.000259858	0	0	0
487	0.9523	Q9VT59	Q9VT59_DROME	AT16804p OS=Drosophila melanogaster GN=Dmel\CG10809 PE=2 SV=1	0.9523	4.5	358	1		a	1	Q9VT59	1	1	1	ILEGGANPNAADEYNR	ILEGGANPNAADEYNR		1	1	0	0.000138076	0	0
488	0.9523	Q9VTZ6	PMM_DROME	Probable phosphomannomutase OS=Drosophila melanogaster GN=CG10688 PE=2 SV=1	0.9523	5.1	254	1		a	1	Q9VTZ6	1	1	1	ATIGIVGGSDLEK	ATIGIVGGSDLEK		1	1	0.000193359	0	0	0
489	0.9523	Q9W0G6	MSD5_DROME	Augmin complex subunit msd5 OS=Drosophila melanogaster GN=msd5 PE=1 SV=1	0.9523	4.3	253	1		a	1	Q9W0G6	1	1	1	TLEEYPANLQK	TLEEYPANLQK		1	1	0.000194123	0	0	0
490	0.9522	Q9V4Q8	RU2A_DROME	Probable U2 small nuclear ribonucleoprotein A' OS=Drosophila melanogaster GN=U2A PE=1 SV=1	0.9522	9.4	265	1		a	1	Q9V4Q8	1	1	1	IPQIENLGATLDQFDTIDLSDNDLR	IPQIENLGATLDQFDTIDLSDNDLR		1	1	0	0.000186532	0	0
491	0.9522	Q9VGV9	Q9VGV9_DROME	CG6567 OS=Drosophila melanogaster GN=Dmel\CG6567 PE=1 SV=1	0.9522	8.5	235	1		a	1	Q9VGV9	1	1	1	GSVVYDSLANGKDESFPELR	GSVVYDSLANGKDESFPELR		2	2	0.000417985	0	0	0
492	0.9522	Q9W3W8	RL17_DROME	60S ribosomal protein L17 OS=Drosophila melanogaster GN=RpL17 PE=1 SV=1	0.9522	5.9	186	2	X2JIQ5|X2JIQ5_DROME	a	1	Q9W3W8	1	1	1	KSAEFLLQLLR	KSAEFLLQLLR		2	2	0.000264049	0.000265758	0	0
493	0.9519	Q9VLJ2	Q9VLJ2_DROME	CG9287 OS=Drosophila melanogaster GN=Dmel\CG9287 PE=4 SV=1	0.9519	1.6	625	1		a	1	Q9VLJ2	1	1	1	KADCKMVTVR	KADCKMVTVR	KADC[Carbamidomethyl]KMVTVR	5	5	0.000157162	0.000237269	0	0
494	0.9518	P00766	CTRA_BOVIN	Chymotrypsinogen A OS=Bos taurus PE=1 SV=1	0.9518	5.7	245	1		a	1	P00766	1	1	1	YNSLTINNDITLLK	YNSLTINNDITLLK		1	1	0	0.00020176	0	0
495	0.9514	Q9VWD9	Q9VWD9_DROME	LD38919p OS=Drosophila melanogaster GN=Ubqn PE=1 SV=1	0.9514	2.7	547	1		a	1	Q9VWD9	1	1	1	QLITSNPQMHDLMQR	QLITSNPQMHDLMQR		1	1	0	0	0	0.000558502

## Sheet: Leading Proteins
Entry no.	Group Prob	Protein AC	Protein ID	Description	Protein Prob	Percent Coverage	Protein length	Num indistinguish. prots	Indistinguish. Prots	Group sibling id	Num of Prot in Group	Group Prot AC	Num Pept in Group	Num Pept in Prot	Num Pept Unique to Prot	Pept sequence	Pept sequence unique	Modifications	Tot num PSM	Tot num PSM unique pepts	Sum PSM BicDRGFP_1	Sum PSM BicDRGFP_2	Sum PSM BicDRLA_1	Sum PSM BicDRLA_2	Normalized BicDRGFP P_1	Normalized BicDRGFP P_2	Normalized BicDRLA P_1	Normalized BicDRLA P_2	comments
1	1	A0A0B4JCT7	A0A0B4JCT7_DROME	Jabba, isoform F OS=Drosophila melanogaster GN=Jabba PE=1 SV=1	1	25.3	537	8	A0A0B4KFV2|A0A0B4KFV2_DROME;A0A0B4KG78|A0A0B4KG78_DROME;B7YZK4|B7YZK4_DROME;B7YZK5|B7YZK5_DROME;B7YZK6|B7YZK6_DROME;K4GUH7|K4GUH7_DROME;Q7K1Q6|Q7K1Q6_DROME	a	1	A0A0B4JCT7	9	9	9	ALAMIEDTAK+AMCRPGVQQDSSSR+DHIDEEEVIELHESR+HSEQGLSNFVVK+LNQWFSR+QQEVSYGSGK+SAGAVVENGVHK+SAGAVVENGVHKAEEKENDKGK+VGQFVIER	ALAMIEDTAK+AMCRPGVQQDSSSR+DHIDEEEVIELHESR+HSEQGLSNFVVK+LNQWFSR+QQEVSYGSGK+SAGAVVENGVHK+SAGAVVENGVHKAEEKENDKGK+VGQFVIER	AMC[Carbamidomethyl]RPGVQQDSSSR;AM[Oxidation]C[Carbamidomethyl]RPGVQQDSSSR	20	20	7	12	0	1	0.0933333	0.136364	0	0.0344828
2	1	A0A0B4JD11	A0A0B4JD11_DROME	Ef1gamma, isoform C OS=Drosophila melanogaster GN=eEF1gamma PE=4 SV=1	1	52	431	2	Q9NJH0|EF1G_DROME	a	1	A0A0B4JD11	25	25	25	AAEPAEELDAADEALAAEPK+ALIAAQYSGAQVK+ALVFDPKK+GTFNFDDFKR+GTLYTYPENFR+KAAEPAEELDAADEALAAEPK+KLVTQYFSWSGTDKDGR+KLVTQYFSWSGTDKDGRK+KYAEFQAK+LQDATFLAGER+LVTQYFSWSGTDKDGR+LVTQYFSWSGTDKDGRK+NSTAKQEAEAVLQQLNQK+QEAEAVLQQLNQK+QVQAVVKDYK+SAEFLKK+SIPYFFDK+SKDPFDALPK+VADNFKFGETNK+VFMSCNLITGMFQR+VKGTLYTYPENFR+VPAFETAEGQYLSESNAIAYLLANEQLR+WFVTILNQK+YAEFQAK+YNEELSK	AAEPAEELDAADEALAAEPK+ALIAAQYSGAQVK+ALVFDPKK+GTFNFDDFKR+GTLYTYPENFR+KAAEPAEELDAADEALAAEPK+KLVTQYFSWSGTDKDGR+KLVTQYFSWSGTDKDGRK+KYAEFQAK+LQDATFLAGER+LVTQYFSWSGTDKDGR+LVTQYFSWSGTDKDGRK+NSTAKQEAEAVLQQLNQK+QEAEAVLQQLNQK+QVQAVVKDYK+SAEFLKK+SIPYFFDK+SKDPFDALPK+VADNFKFGETNK+VFMSCNLITGMFQR+VKGTLYTYPENFR+VPAFETAEGQYLSESNAIAYLLANEQLR+WFVTILNQK+YAEFQAK+YNEELSK	VFMSC[Carbamidomethyl]NLITGMFQR;VFM[Oxidation]SC[Carbamidomethyl]NLITGMFQR	129	129	80	43	6	0	1.06667	0.488636	0.222222	0	translation elongation factor
3	1	A0A0B4JD46	A0A0B4JD46_DROME	CG3800, isoform B OS=Drosophila melanogaster GN=CNBP PE=2 SV=1	1	38.8	165	2	Q8T8R1|Y3800_DROME	a	1	A0A0B4JD46	6	6	6	CNGIGHISK+DCSLGGGGGPGGVGGGGGGGGGGMR+DCTQADNPTCYR+GPTNVSCYK+NCPEAVNER+NCPEAVNERGPTNVSCYK	CNGIGHISK+DCSLGGGGGPGGVGGGGGGGGGGMR+DCTQADNPTCYR+GPTNVSCYK+NCPEAVNER+NCPEAVNERGPTNVSCYK	C[Carbamidomethyl]NGIGHISK;DC[Carbamidomethyl]SLGGGGGPGGVGGGGGGGGGGMR;DC[Carbamidomethyl]TQADNPTC[Carbamidomethyl]YR;GPTNVSC[Carbamidomethyl]YK;NC[Carbamidomethyl]PEAVNER;NC[Carbamidomethyl]PEAVNERGPTNVSC[Carbamidomethyl]YK	38	38	15	19	1	3	0.2	0.215909	0.037037	0.103448
4	1	A0A0B4K664	A0A0B4K664_DROME	Mini spindles, isoform E OS=Drosophila melanogaster GN=msps PE=1 SV=1	1	18.5	2074	6	A0A0B4K700|A0A0B4K700_DROME;E1JIM4|E1JIM4_DROME;Q95TZ9|Q95TZ9_DROME;Q9U5W6|Q9U5W6_DROME;Q9VEZ3|MSPS_DROME	a	1	A0A0B4K664	16	16	16	AAINELAAIIEAPEK+DGSASGIGASPQR+DYEEIFIQNVLAQFK+FTDLLMK+GVSSTDTLK+ISHQTHDTVSQIFK+LAVGDDSQYNK+LAVGDDSQYNKVINGICLK+LQHQQPQQQLENNIPNLADVLPK+LYDFKQQNPDIDLSTFLQGSSAPFHK+NLMSALLNLMADPK+QQNPDIDLSTFLQGSSAPFHK+TILHNMAK+VINGICLK+VLDKVDFTNLNCALIR+YIEEGLAEIER	AAINELAAIIEAPEK+DGSASGIGASPQR+DYEEIFIQNVLAQFK+FTDLLMK+GVSSTDTLK+ISHQTHDTVSQIFK+LAVGDDSQYNK+LAVGDDSQYNKVINGICLK+LQHQQPQQQLENNIPNLADVLPK+LYDFKQQNPDIDLSTFLQGSSAPFHK+NLMSALLNLMADPK+QQNPDIDLSTFLQGSSAPFHK+TILHNMAK+VINGICLK+VLDKVDFTNLNCALIR+YIEEGLAEIER	LAVGDDSQYNKVINGIC[Carbamidomethyl]LK;VINGIC[Carbamidomethyl]LK;VLDKVDFTNLNC[Carbamidomethyl]ALIR	59	59	14	23	11	11	0.186667	0.261364	0.407407	0.37931
5	1	A0A0B4K6N1	A0A0B4K6N1_DROME	40S ribosomal protein S8 OS=Drosophila melanogaster GN=RpS8 PE=3 SV=1	1	17.8	208	2	Q8MLY8|RS8_DROME	a	1	A0A0B4K6N1	3	3	3	LETGNFAWASEGVAR+QWYEAHYVLPLGR+SDGYILEGK	LETGNFAWASEGVAR+QWYEAHYVLPLGR+SDGYILEGK		3	3	3	0	0	0	0.04	0	0	0
6	1	A0A0B4K812	A0A0B4K812_DROME	Lissencephaly-1 homolog OS=Drosophila melanogaster GN=Lis-1 PE=3 SV=1	1	9.5	411	2	Q7KNS3|LIS1_DROME	a	1	A0A0B4K812	2	2	2	LLASCSADLSIK+QREELNQAIADYLGSNGYADSLETFRK	LLASCSADLSIK+QREELNQAIADYLGSNGYADSLETFRK	LLASC[Carbamidomethyl]SADLSIK	2	2	0	2	0	0	0	0.0227273	0	0
7	1	A0A0B4KFH4	A0A0B4KFH4_DROME	Regulatory particle non-ATPase 8, isoform B OS=Drosophila melanogaster GN=Rpn8 PE=4 SV=1	1	13.6	358	3	A0A0B4KGE6|A0A0B4KGE6_DROME;P26270|PSMD7_DROME	a	1	A0A0B4KFH4	3	3	3	LHQNDIAINELVR+PSQEVSVNK+TFEHVPSEIGAEEAEEVGVEHLLR	LHQNDIAINELVR+PSQEVSVNK+TFEHVPSEIGAEEAEEVGVEHLLR		4	4	1	3	0	0	0.0133333	0.0340909	0	0
8	1	A0A0B4KFZ9	A0A0B4KFZ9_DROME	Histone H4 OS=Drosophila melanogaster GN=His4r PE=3 SV=1	1	41.7	103	2	P84040|H4_DROME	a	1	A0A0B4KFZ9	5	5	5	DAVTYTEHAK+DNIQGITKPAIR+TVTAMDVVYALK+TVTAMDVVYALKR+VFLENVIR	DAVTYTEHAK+DNIQGITKPAIR+TVTAMDVVYALK+TVTAMDVVYALKR+VFLENVIR		10	10	5	2	2	1	0.0666667	0.0227273	0.0740741	0.0344828
9	1	A0A0B4KH25	A0A0B4KH25_DROME	Histone H2A OS=Drosophila melanogaster GN=His2Av PE=3 SV=1	1	12.9	141	4	P08985|H2AV_DROME;P84051|H2A_DROME;Q4AB57|Q4AB57_DROME	a	1	A0A0B4KH25	2	2	2	AGLQFPVGR+HLQLAIR	AGLQFPVGR+HLQLAIR		9	9	4	3	2	0	0.0533333	0.0340909	0.0740741	0
10	1	A0A0B4KHX3	A0A0B4KHX3_DROME	Discs overgrown, isoform D OS=Drosophila melanogaster GN=dco PE=3 SV=1	1	11.8	440	2	O76324|DCO_DROME	a	1	A0A0B4KHX3	4	4	4	DIKPDNFLMGLGK+GNLVYIIDFGLAK+TVLLLADQMISR+YASINTHLGIEQSR	DIKPDNFLMGLGK+GNLVYIIDFGLAK+TVLLLADQMISR+YASINTHLGIEQSR		6	6	2	4	0	0	0.0266667	0.0454545	0	0
11	1	A0A0B4LEZ3	A0A0B4LEZ3_DROME	Not1, isoform H OS=Drosophila melanogaster GN=Not1 PE=1 SV=1	1	3.9	2511	5	A8DY80|A8DY80_DROME;A8DY81|A8DY81_DROME;A8DY82|A8DY82_DROME;E2QCN4|E2QCN4_DROME	a	1	A0A0B4LEZ3	6	6	6	EQEVFLCMLR+EVEDEVNSYFQR+IYNHQPNPTLSIDEVLDILQR+LIGLSNTIPSAISSGPGTEPIYR+NLFEEYR+NLVPTFVALGLSLR	EQEVFLCMLR+EVEDEVNSYFQR+IYNHQPNPTLSIDEVLDILQR+LIGLSNTIPSAISSGPGTEPIYR+NLFEEYR+NLVPTFVALGLSLR	EQEVFLC[Carbamidomethyl]MLR	11	11	8	3	0	0	0.106667	0.0340909	0	0
12	1	A0A0B4LFA6	A0A0B4LFA6_DROME	Regulatory particle non-ATPase 13, isoform G OS=Drosophila melanogaster GN=Rpn13 PE=1 SV=1	1	67.5	424	1		a	1	A0A0B4LFA6	23	23	2	ASDPETPTSVAR+ASDPETPTSVARDENTDPATEKQEEK+DENTDPATEKQEEK+DENTDPATEKQEEKQK+DNITSPQFQQALAQFSSALQSAQLGPVIK+INELLNNPPSAHQR+KASDPETPTSVAR+KASDPETPTSVARDENTDPATEKQEEK+MVHPDPR+NTSSSGGGGASALQTPENVSVPR+QFELSNEAVAAAFSGNLEDFVR+QSGLGSSSNSSNLVEFR+RINELLNNPPSAHQR+SLNIDLSTALPGADAINQIIADPEHVK+SLPPGATMGGKPSASEK+SLPPGATMGGKPSASEKK+SSSNVNSQVGEGAGSSVDADAPGKNSTTSTTTASK+STGAYANPFQAYLSNLSPEHGAGR+TLIVHLPESEDVDDDRK+TLIVHLP…	SSSNVNSQVGEGAGSSVDADAPGKNSTTSTTTASK+STGAYANPFQAYLSNLSPEHGAGR	SLPPGATM[Oxidation]GGKPSASEK;SLPPGATM[Oxidation]GGKPSASEKK	60	3	6	40	8	6	0.08	0.454545	0.296296	0.206897
13	1	A0A0B4LFB3	A0A0B4LFB3_DROME	Eukaryotic translation initiation factor 3 subunit M OS=Drosophila melanogaster GN=eIF3m PE=3 SV=1	1	59.7	387	2	Q7JVI3|EIF3M_DROME	a	1	A0A0B4LFB3	20	20	20	APNLPLGK+CIVTALADPNTFLLDPLLSLKPVR+DLLQAWKENLSTVR+DTNLELSSK+EGLTSVSSAQLDLAR+ELQINEDEVEPFVIEVLK+GENIVLAYCEK+GVEDDLHK+KLGAEISSEK+LFNNLDTASPLR+LGAEISSEK+LLHDVTK+LLHDVTKDTNLELSSK+LLTFMQLAESSPEMTFETLTK+QCEQVLEVFSGVDQLK+SNKGVEDDLHK+SQFANCPPSSEQMQK+TSHPVFIDLSLDEQVQELRK+VCLQSLWR+YHVYYHLVQVAK	APNLPLGK+CIVTALADPNTFLLDPLLSLKPVR+DLLQAWKENLSTVR+DTNLELSSK+EGLTSVSSAQLDLAR+ELQINEDEVEPFVIEVLK+GENIVLAYCEK+GVEDDLHK+KLGAEISSEK+LFNNLDTASPLR+LGAEISSEK+LLHDVTK+LLHDVTKDTNLELSSK+LLTFMQLAESSPEMTFETLTK+QCEQVLEVFSGVDQLK+SNKGVEDDLHK+SQFANCPPSSEQMQK+TSHPVFIDLSLDEQVQELRK+VCLQSLWR+YHVYYHLVQVAK	C[Carbamidomethyl]IVTALADPNTFLLDPLLSLKPVR;GENIVLAYC[Carbamidomethyl]EK;QC[Carbamidomethyl]EQVLEVFSGVDQLK;SQFANC[Carbamidomethyl]PPSSEQMQK;n[Acetyl]TSHPVFIDLSLDEQVQELRK;VC[Carbamidomethyl]LQSLWR	35	35	0	15	2	18	0	0.170455	0.0740741	0.62069
14	1	A0A0B4LFL3	A0A0B4LFL3_DROME	Elongation factor 1 beta, isoform C OS=Drosophila melanogaster GN=eEF1beta PE=3 SV=1	1	49.5	222	2	O96827|EF1B_DROME	a	1	A0A0B4LFL3	9	9	9	ADLSVFDALGK+ADLSVFDALGKAPSADNVNVAR+AFGDVTTPQGLK+APSADNVNVAR+ELNAFLADNSYISGYTPSK+HIASFEAAER+LVPVGYGINK+SSVLLDVKPWDDETDMKEMENNVR+TIEMDGLLWGASK	ADLSVFDALGK+ADLSVFDALGKAPSADNVNVAR+AFGDVTTPQGLK+APSADNVNVAR+ELNAFLADNSYISGYTPSK+HIASFEAAER+LVPVGYGINK+SSVLLDVKPWDDETDMKEMENNVR+TIEMDGLLWGASK		12	12	12	0	0	0	0.16	0	0	0
15	1	A0A0B4LG52	A0A0B4LG52_DROME	GEO08239p1 OS=Drosophila melanogaster GN=RpS16 PE=2 SV=1	1	21.6	148	2	Q9W237|RS16_DROME	a	1	A0A0B4LG52	3	3	3	ALVAFYQK+LQEPLLLLGK+VSGGGHVAQIYAIR	ALVAFYQK+LQEPLLLLGK+VSGGGHVAQIYAIR		4	4	1	3	0	0	0.0133333	0.0340909	0	0
16	1	A0A0B4LG95	A0A0B4LG95_DROME	Lethal (2) k09913, isoform F OS=Drosophila melanogaster GN=l(2)k09913 PE=1 SV=1	1	27.4	388	4	A0A0B4LGC6|A0A0B4LGC6_DROME;Q7K274|Q7K274_DROME;Q8MLS7|Q8MLS7_DROME	a	1	A0A0B4LG95	6	6	6	APALFFVSDNDPIGPPSSNQSVR+FVCQVWDSAADITEIPVGVPK+NMTLYTSTK+SSQMFHSTLLK+TQVEVDPK+YGSILDR	APALFFVSDNDPIGPPSSNQSVR+FVCQVWDSAADITEIPVGVPK+NMTLYTSTK+SSQMFHSTLLK+TQVEVDPK+YGSILDR	FVC[Carbamidomethyl]QVWDSAADITEIPVGVPK	9	9	0	9	0	0	0	0.102273	0	0
17	1	A0A0B4LGS4	A0A0B4LGS4_DROME	Vacuolar H[+]-ATPase 26kD subunit, isoform C OS=Drosophila melanogaster GN=Vha26 PE=3 SV=1	1	52.2	226	2	P54611|VATE_DROME	a	1	A0A0B4LGS4	12	12	12	AEEEFNIEK+ALSDADVQK+HMMAFIEQEANEK+HMMAFIEQEANEKAEEIDAK+IQSSNMLNQAR+KIQSSNMLNQAR+LDLISQQLVPEIR+LGEVTKNQSEYETVLTK+LIVQGLFQIMEPK+NQSEYETVLTK+NVLPAAVEQYK+VREDHVSSVLDDAR	AEEEFNIEK+ALSDADVQK+HMMAFIEQEANEK+HMMAFIEQEANEKAEEIDAK+IQSSNMLNQAR+KIQSSNMLNQAR+LDLISQQLVPEIR+LGEVTKNQSEYETVLTK+LIVQGLFQIMEPK+NQSEYETVLTK+NVLPAAVEQYK+VREDHVSSVLDDAR	n[Acetyl]ALSDADVQK;IQSSNM[Oxidation]LNQAR;KIQSSNM[Oxidation]LNQAR;LIVQGLFQIM[Oxidation]EPK	40	40	22	18	0	0	0.293333	0.204545	0	0	atpase subunit
18	1	A0A0C4DHG2	A0A0C4DHG2_DROME	Gelsolin, isoform J OS=Drosophila melanogaster GN=Gel PE=4 SV=1	1	6.4	798	3	A0A0C4DHG6|A0A0C4DHG6_DROME;Q07171|GELS_DROME	a	1	A0A0C4DHG2	4	4	4	FYTGDSFIVLNTIENKK+IENFEPVIYPK+IVEGSESAPFK+TPGLEIWR	FYTGDSFIVLNTIENKK+IENFEPVIYPK+IVEGSESAPFK+TPGLEIWR		5	5	2	3	0	0	0.0266667	0.0340909	0	0
19	1	A0A0C4DHG5	A0A0C4DHG5_DROME	B52, isoform O OS=Drosophila melanogaster GN=B52 PE=4 SV=1	1	7.6	355	2	P26686|SRR55_DROME	a	1	A0A0C4DHG5	3	3	3	LIVENLSSR+VSWQDLK+VYVGGLPYGVR	LIVENLSSR+VSWQDLK+VYVGGLPYGVR		4	4	1	3	0	0	0.0133333	0.0340909	0	0
20	1	A0A126BEE6	A0A126BEE6_DROME	CG8223, isoform B OS=Drosophila melanogaster GN=Dmel\CG8223 PE=4 SV=1	1	13	492	2	Q9I7K6|NASP_DROME	a	1	A0A126BEE6	5	5	5	GAAAASSSTISSSSAKPTDITHLIK+GAAAASSSTISSSSAKPTDITHLIKR+IQEIEEMQAQTIAEVR+QSSVLIEEEIAEIK+QSSVLIEEEIAEIKGKDEPSER	GAAAASSSTISSSSAKPTDITHLIK+GAAAASSSTISSSSAKPTDITHLIKR+IQEIEEMQAQTIAEVR+QSSVLIEEEIAEIK+QSSVLIEEEIAEIKGKDEPSER		6	6	1	5	0	0	0.0133333	0.0568182	0	0
21	1	A0A1B2AJ64	A0A1B2AJ64_DROME	GEO10165p1 (Fragment) OS=Drosophila melanogaster PE=2 SV=1	1	18.2	110	2	Q9VLR5|TCP4_DROME	a	1	A0A1B2AJ64	2	2	2	GISLSLIQWK+LLEVAEEVTR	GISLSLIQWK+LLEVAEEVTR		13	13	6	6	0	1	0.08	0.0681818	0	0.0344828
22	1	A1Z968	A1Z968_DROME	NAT1, isoform D OS=Drosophila melanogaster GN=NAT1 PE=1 SV=1	1	5.6	1488	4	Q0E996|Q0E996_DROME;Q5KTT4|Q5KTT4_DROME;Q86NR8|Q86NR8_DROME	a	1	A1Z968	4	4	4	IVSLVASLLAK+LVDGFLELKLPEK+QLQSDPNPNNFYK+QSNIKPNIVVEIFK	IVSLVASLLAK+LVDGFLELKLPEK+QLQSDPNPNNFYK+QSNIKPNIVVEIFK		8	8	0	1	3	4	0	0.0113636	0.111111	0.137931
23	1	A4V383	A4V383_DROME	NADH dehydrogenase [ubiquinone] 1 alpha subcomplex subunit 10, mitochondrial OS=Drosophila melanogaster GN=ND-42 PE=1 SV=1	1	38.6	407	2	P91929|NDUAA_DROME	a	1	A4V383	12	12	12	DVWFNAPGMK+FDVPELVR+FPLEAEWCEAR+IDFNQFEADIHNKK+NFCLDPSHDLAAQFQIR+SPYSDFVFMEAMFR+SVYNELR+VFSDAYLSDLEQLYK+VICVEGPIAAGK+YRPGYNADMGDEGLLTK+YSQYIDALQHVLSTGQGVVLER+YSVFNAIFDK	DVWFNAPGMK+FDVPELVR+FPLEAEWCEAR+IDFNQFEADIHNKK+NFCLDPSHDLAAQFQIR+SPYSDFVFMEAMFR+SVYNELR+VFSDAYLSDLEQLYK+VICVEGPIAAGK+YRPGYNADMGDEGLLTK+YSQYIDALQHVLSTGQGVVLER+YSVFNAIFDK	FPLEAEWC[Carbamidomethyl]EAR;NFC[Carbamidomethyl]LDPSHDLAAQFQIR;VIC[Carbamidomethyl]VEGPIAAGK;YRPGYNADM[Oxidation]GDEGLLTK	25	25	21	3	1	0	0.28	0.0340909	0.037037	0
24	1	A4V391	A4V391_DROME	Tcp1-like, isoform B OS=Drosophila melanogaster GN=CCT1 PE=1 SV=1	1	14.4	557	2	P12613|TCPA_DROME	a	1	A4V391	8	8	8	AAASIILR+AGVLEPAMSK+DATDLVAK+FATEAAITILR+IACLDFSLQK+MGVQVLINDPDKLEAIR+SDLKWTGLDLIEGVVR+WTGLDLIEGVVR	AAASIILR+AGVLEPAMSK+DATDLVAK+FATEAAITILR+IACLDFSLQK+MGVQVLINDPDKLEAIR+SDLKWTGLDLIEGVVR+WTGLDLIEGVVR	IAC[Carbamidomethyl]LDFSLQK	13	13	0	0	7	6	0	0	0.259259	0.206897
25	1	A8DZ29	A8DZ29_DROME	Eukaryotic translation initiation factor 4G, isoform B OS=Drosophila melanogaster GN=eIF4G1 PE=1 SV=1	1	7.8	1919	2	O61380|O61380_DROME	a	1	A8DZ29	9	9	9	FCIPVLQR+GSEQQTSATFSQTTR+LEYVENESK+SLNPFFNSLLNDDAN+SVAPVAVFIEASETDLK+SVVSEIVDLSAASK+TYLIYCTQEVGPNFAR+WSDFMPESEVADFIK+YLSIAVSQLIQQNYISADHLR	FCIPVLQR+GSEQQTSATFSQTTR+LEYVENESK+SLNPFFNSLLNDDAN+SVAPVAVFIEASETDLK+SVVSEIVDLSAASK+TYLIYCTQEVGPNFAR+WSDFMPESEVADFIK+YLSIAVSQLIQQNYISADHLR	FC[Carbamidomethyl]IPVLQR;TYLIYC[Carbamidomethyl]TQEVGPNFAR	18	18	1	8	5	4	0.0133333	0.0909091	0.185185	0.137931
26	1	A8E777	A8E777_DROME	RH10422p OS=Drosophila melanogaster GN=Rab14 PE=2 SV=1	1	12.1	233	4	O18336|O18336_DROME;Q86BK8|Q86BK8_DROME;Q8T046|Q8T046_DROME	a	1	A8E777	2	2	2	NLTNPSTVIFLIGNK+TSLSSEATGAK	NLTNPSTVIFLIGNK+TSLSSEATGAK		3	3	3	0	0	0	0.04	0	0	0
27	1	A8JNP1	A8JNP1_DROME	Arginine kinase, isoform G OS=Drosophila melanogaster GN=Argk PE=1 SV=2	1	25.8	356	3	A8JNP2|A8JNP2_DROME;P48610|KARG_DROME	a	1	A8JNP1	7	7	7	AKLEEVAAK+AVQQQLIDDHFLFK+FLQAANACR+GTRGEHTEAEGGVYDISNK+LGFLTFCPTNLGTTIR+LVTAVNEIEK+VSSTLSGLEGELKGK	AKLEEVAAK+AVQQQLIDDHFLFK+FLQAANACR+GTRGEHTEAEGGVYDISNK+LGFLTFCPTNLGTTIR+LVTAVNEIEK+VSSTLSGLEGELKGK	FLQAANAC[Carbamidomethyl]R;LGFLTFC[Carbamidomethyl]PTNLGTTIR	16	16	6	8	1	1	0.08	0.0909091	0.037037	0.0344828
28	1	A8JV22	A8JV22_DROME	AT08049p OS=Drosophila melanogaster GN=Dmel\CG1440 PE=1 SV=1	1	9	511	4	A8JV24|A8JV24_DROME;Q9W3F6|Q9W3F6_DROME;X2JEJ0|X2JEJ0_DROME	a	1	A8JV22	3	3	3	IQEQMAEIYK+QGIEDVDVHDFK+YVKPHFNVEDK	IQEQMAEIYK+QGIEDVDVHDFK+YVKPHFNVEDK		3	3	0	3	0	0	0	0.0340909	0	0
29	1	B3DNM7	B3DNM7_DROME	RH29922p OS=Drosophila melanogaster GN=CG6547-RA PE=2 SV=1	1	13	408	2	Q9VGW9|Q9VGW9_DROME	a	1	B3DNM7	4	4	4	ETGAAAELLK+HAILASHVLDAEQVKLPK+HIEDAIASQQLPNSVDK+LIDNASFK	ETGAAAELLK+HAILASHVLDAEQVKLPK+HIEDAIASQQLPNSVDK+LIDNASFK		4	4	0	4	0	0	0	0.0454545	0	0
30	1	B5RIL6	B5RIL6_DROME	FI03275p (Fragment) OS=Drosophila melanogaster GN=CG32164-RA PE=2 SV=1	1	12.7	1120	8	M9PFR8|M9PFR8_DROME;M9PFW8|M9PFW8_DROME;M9WT69|M9WT69_DROME;Q8SWQ9|Q8SWQ9_DROME;Q8T094|Q8T094_DROME;Q9I7R5|Q9I7R5_DROME;Q9VV82|Q9VV82_DROME	a	1	B5RIL6	5	5	5	EFATHTGAAFAPYLQSAFENVYK+GCCATYFDALRPIFIAGSR+QMPDVETTESAVALIK+SFESYPTILQALSEAIVR+TDDQVAVVLR	EFATHTGAAFAPYLQSAFENVYK+GCCATYFDALRPIFIAGSR+QMPDVETTESAVALIK+SFESYPTILQALSEAIVR+TDDQVAVVLR	GC[Carbamidomethyl]C[Carbamidomethyl]ATYFDALRPIFIAGSR	8	8	3	4	0	1	0.04	0.0454545	0	0.0344828
31	1	B5RJR6	B5RJR6_DROME	FI05339p OS=Drosophila melanogaster GN=CG30493-RB PE=2 SV=1	1	30.1	326	2	Q8MKN0|COQ9_DROME	a	1	B5RJR6	9	9	9	CNAQLVESLQQK+ILDAALQHVPQQGWTR+MTELYFLQDK+NILGLGYNR+NILGLGYNRN+SFNSAFITAR+SPGHAQTWEFLK+TDGGKQEVEDPLDFLVQAVR+VGLATIMK	CNAQLVESLQQK+ILDAALQHVPQQGWTR+MTELYFLQDK+NILGLGYNR+NILGLGYNRN+SFNSAFITAR+SPGHAQTWEFLK+TDGGKQEVEDPLDFLVQAVR+VGLATIMK	C[Carbamidomethyl]NAQLVESLQQK	21	21	12	9	0	0	0.16	0.102273	0	0
32	1	B6IDR5	B6IDR5_DROME	FI06688p (Fragment) OS=Drosophila melanogaster GN=Sc2-RA PE=2 SV=1	1	15.2	306	3	Q95R45|Q95R45_DROME;Q9VZL3|Q9VZL3_DROME	a	1	B6IDR5	4	4	4	DLGPQIGWK+MELEILNAK+SLKDTDTLESLSLR+VKVPSGATPIGDLR	DLGPQIGWK+MELEILNAK+SLKDTDTLESLSLR+VKVPSGATPIGDLR	n[Acetyl]MELEILNAK	6	6	0	6	0	0	0	0.0681818	0	0
33	1	B7FNI3	B7FNI3_DROME	FI02804p (Fragment) OS=Drosophila melanogaster GN=CG10628-RA PE=2 SV=1	1	28.7	396	2	Q9I7M2|GTPBA_DROME	a	1	B7FNI3	7	7	7	AHFRPTFLDTLR+IAAYPFTTIRPQIGTIEYR+LIADVGLVGFPNAGK+MDKEGAHEIFTK+QFLADEDQVKEK+QVLNFDSIVPISAMNSSK+VKPLVSDLASGLEQCPEELRPK	AHFRPTFLDTLR+IAAYPFTTIRPQIGTIEYR+LIADVGLVGFPNAGK+MDKEGAHEIFTK+QFLADEDQVKEK+QVLNFDSIVPISAMNSSK+VKPLVSDLASGLEQCPEELRPK	VKPLVSDLASGLEQC[Carbamidomethyl]PEELRPK	8	8	0	7	0	1	0	0.0795455	0	0.0344828
34	1	B7YZI0	B7YZI0_DROME	Vacuolar H[+] ATPase 44kD subunit, isoform F OS=Drosophila melanogaster GN=Vha44 PE=1 SV=1	1	2.2	836	2	Q9V7N5|VATC_DROME	a	1	B7YZI0	2	2	2	QIGQIDGDLK+VFVESVLR	QIGQIDGDLK+VFVESVLR		2	2	0	0	0	2	0	0	0	0.0689655
35	1	B7YZJ4	B7YZJ4_DROME	CG4975, isoform C OS=Drosophila melanogaster GN=CG4975 PE=4 SV=1	1	7.4	418	2	G4LTX3|G4LTX3_DROME	a	1	B7YZJ4	2	2	2	ENSPNGDVTLFLLQHFAK+EWSILAIR	ENSPNGDVTLFLLQHFAK+EWSILAIR		2	2	0	2	0	0	0	0.0227273	0	0
36	1	C0HKA0	RS14A_DROME	40S ribosomal protein S14a OS=Drosophila melanogaster GN=RpS14a PE=1 SV=1	1	15.9	151	3	C0HKA1|RS14B_DROME;X2JCX8|X2JCX8_DROME	a	1	C0HKA0	2	2	2	IEDVTPIPSDSTR+TPGPGAQSALR	IEDVTPIPSDSTR+TPGPGAQSALR		13	13	5	8	0	0	0.0666667	0.0909091	0	0
37	1	C0MJA0	C0MJA0_DROME	CG17950-PA OS=Drosophila melanogaster GN=HmgD PE=1 SV=1	1	27.7	112	2	Q05783|HMGD_DROME	a	1	C0MJA0	2	2	2	EFEANGGSSAANGGGAK+RPLSAYMLWLNSAR	EFEANGGSSAANGGGAK+RPLSAYMLWLNSAR	RPLSAYM[Oxidation]LWLNSAR	5	5	1	4	0	0	0.0133333	0.0454545	0	0
38	1	C0PV70	C0PV70_DROME	MIP09280p OS=Drosophila melanogaster GN=Ppt1-RA PE=2 SV=1	1	28.9	266	3	Q9W3C7|PPT1_DROME;S5WMX5|S5WMX5_DROME	a	1	C0PV70	7	7	7	AWFIQNIVPLLLEK+ESQWFQYYTTGQNK+FYIENLQK+LLDNAAYAPEVQK+QLLQDEHLAK+VIQPFTESK+VYQDLGLDK	AWFIQNIVPLLLEK+ESQWFQYYTTGQNK+FYIENLQK+LLDNAAYAPEVQK+QLLQDEHLAK+VIQPFTESK+VYQDLGLDK		17	17	7	10	0	0	0.0933333	0.113636	0	0
39	1	C6TP70	C6TP70_DROME	MIP08648p OS=Drosophila melanogaster GN=14-3-3epsilon-RA PE=2 SV=1	1	66.4	262	2	P92177|1433E_DROME	a	1	C6TP70	23	23	1	AAFDDAIAELDTLSEESYK+AASDIAMNDLPPTHPIR+DAAENSLIAYK+DICSDILNVLEK+DSTLIMQLLR+EENKGAEEKLEMIK+EQIQDVEDQDVS+GAEEKLEMIK+HLIPCATSGESK+IITSIEQK+IITSIEQKEENK+IITSIEQKEENKGAEEK+IITSIEQKEENKGAEEKLEMIK+KDAAENSLIAYK+LAEQAERYDEMVEAMK+LAEQAERYDEMVEAMKK+NLLSVAYK+TERENNVYK+VASMDVELTVEER+YDEMVEAMKK+YLAEFATGSDR+YLAEFATGSDRK+YLAEFATGSDRKDAAENSLIAYK	TERENNVYK	AASDIAM[Oxidation]NDLPPTHPIR;DIC[Carbamidomethyl]SDILNVLEK;DSTLIM[Oxidation]QLLR;GAEEKLEM[Oxidation]IK;HLIPC[Carbamidomethyl]ATSGESK;IITSIEQKEENKGAEEKLEM[Oxidation]IK;LAEQAERYDEM[Oxidation]VEAM[Oxidation]KK;n[Acetyl]TERENNVYK;VASM[Oxidation]DVELTVEER;YDEM[Oxidation]VEAM[Oxidation]KK	77	1	7	69	1	0	0.0933333	0.784091	0.037037	0
40	1	C9QP57	C9QP57_DROME	Mitochondrial import inner membrane translocase subunit TIM44 OS=Drosophila melanogaster GN=CG11779-RB PE=2 SV=1	1	16.8	428	6	H5V8E8|H5V8E8_DROME;Q8IHE3|Q8IHE3_DROME;Q95U00|Q95U00_DROME;Q9VDZ7|Q9VDZ7_DROME;Q9VDZ8|Q9VDZ8_DROME	a	1	C9QP57	5	5	5	DCETDIIPNILESIVR+EMDSASIENR+FREEAQKLEESDALK+GVSDTISDTSGK+LGQTSAFQAISNTTTTIKK	DCETDIIPNILESIVR+EMDSASIENR+FREEAQKLEESDALK+GVSDTISDTSGK+LGQTSAFQAISNTTTTIKK	DC[Carbamidomethyl]ETDIIPNILESIVR	9	9	5	4	0	0	0.0666667	0.0454545	0	0
41	1	D1KS75	D1KS75_DROME	Glutathione S-transferase omega class OS=Drosophila melanogaster GN=CG6662 PE=4 SV=1	1	16.5	254	2	Q9VSL6|Q9VSL6_DROME	a	1	D1KS75	3	3	3	KIPYHAIYINLR+SNTQHLTIGSPKPVFPDDGILK+VPALELVK	KIPYHAIYINLR+SNTQHLTIGSPKPVFPDDGILK+VPALELVK	n[Acetyl]SNTQHLTIGSPKPVFPDDGILK	5	5	5	0	0	0	0.0666667	0	0	0
42	1	E1JGZ9	E1JGZ9_DROME	Proteasome subunit alpha type OS=Drosophila melanogaster GN=CG30382 PE=1 SV=1	1	53.3	244	2	Q9XZJ4|PSA6_DROME	a	1	E1JGZ9	17	17	17	AIAQENITTVALK+ARYEAANFR+DIGCAMTGR+EIEEHLTK+HITIFSPEGR+ILDEREIEEHLTK+KYKPNLSEEK+LYQVEYAFK+NIVPETVTHLFR+SGDCAVVATQK+TDPAGYFSGFK+TLEANSYLEK+TLEANSYLEKK+YEAANFR+YGYEMPVDVLCR+YGYEMPVDVLCRR+YKPNLSEEK	AIAQENITTVALK+ARYEAANFR+DIGCAMTGR+EIEEHLTK+HITIFSPEGR+ILDEREIEEHLTK+KYKPNLSEEK+LYQVEYAFK+NIVPETVTHLFR+SGDCAVVATQK+TDPAGYFSGFK+TLEANSYLEK+TLEANSYLEKK+YEAANFR+YGYEMPVDVLCR+YGYEMPVDVLCRR+YKPNLSEEK	DIGC[Carbamidomethyl]AM[Oxidation]TGR;SGDC[Carbamidomethyl]AVVATQK;YGYEMPVDVLC[Carbamidomethyl]R;YGYEMPVDVLC[Carbamidomethyl]RR	41	41	37	4	0	0	0.493333	0.0454545	0	0
43	1	E1JH01	E1JH01_DROME	COP9 signalosome subunit 4, isoform B OS=Drosophila melanogaster GN=CSN4 PE=1 SV=1	1	35.9	407	2	Q9V345|CSN4_DROME	a	1	E1JH01	13	13	13	AANYGISTAALR+AVFEHNLLSASK+DAATVLVGIPLETGQK+ELLPQWDR+FHLANIYER+IASQMITEGR+MLATLFKDER+QILNDVGSELSKLPDDLSK+RSELQEFEALLQDHQK+SELQEFEALLQDHQK+TVLTNTGQELIDGLR+VISFEEQVAGIR+YNELSYR	AANYGISTAALR+AVFEHNLLSASK+DAATVLVGIPLETGQK+ELLPQWDR+FHLANIYER+IASQMITEGR+MLATLFKDER+QILNDVGSELSKLPDDLSK+RSELQEFEALLQDHQK+SELQEFEALLQDHQK+TVLTNTGQELIDGLR+VISFEEQVAGIR+YNELSYR	n[Acetyl]AANYGISTAALR;IASQM[Oxidation]ITEGR	31	31	0	13	7	11	0	0.147727	0.259259	0.37931
44	1	E1JHQ1	E1JHQ1_DROME	Glutamine synthetase OS=Drosophila melanogaster GN=Gs1 PE=1 SV=1	1	29.1	399	2	P20477|GLNA1_DROME	a	1	E1JHQ1	7	7	7	AIEEAIEK+LETSSIDKFSWGVANR+NLETPANR+RPSSNCDPYAVCNAIVR+SQFLANSPNTALDK+VLDKVPSSVEDLPDWQYDGSSTYQAHGENSDTTLKPR+VQATYLWIDGTGENIR	AIEEAIEK+LETSSIDKFSWGVANR+NLETPANR+RPSSNCDPYAVCNAIVR+SQFLANSPNTALDK+VLDKVPSSVEDLPDWQYDGSSTYQAHGENSDTTLKPR+VQATYLWIDGTGENIR	RPSSNC[Carbamidomethyl]DPYAVC[Carbamidomethyl]NAIVR	11	11	0	3	3	5	0	0.0340909	0.111111	0.172414
45	1	E1JHR5	E1JHR5_DROME	Enolase, isoform F OS=Drosophila melanogaster GN=Eno PE=1 SV=1	1	50.1	433	2	P15007|ENO_DROME	a	1	E1JHR5	16	16	16	AAVPSGASTGVHEALELRDNDKANYHGK+AKFGLDATAVGDEGGFAPNIQSNK+ANLDVVDQASIDNFMIKLDGTENK+EALNLISDAIAK+EIILPVPAFNVINGGSHAGNK+FGLDATAVGDEGGFAPNIQSNK+FGLDATAVGDEGGFAPNIQSNKEALNLISDAIAK+HIADLAGNK+HIADLAGNKEIILPVPAFNVINGGSHAGNK+IEEEIGAGVK+LAMQEFMILPTGATSFTEAMK+LANLYQEFIK+MGSEVYHHLK+SGETEDSFIGDLVVGLSTGQIK+SQWLPADKLANLYQEFIK+VNQIGTVTESIAAHLLAK	AAVPSGASTGVHEALELRDNDKANYHGK+AKFGLDATAVGDEGGFAPNIQSNK+ANLDVVDQASIDNFMIKLDGTENK+EALNLISDAIAK+EIILPVPAFNVINGGSHAGNK+FGLDATAVGDEGGFAPNIQSNK+FGLDATAVGDEGGFAPNIQSNKEALNLISDAIAK+HIADLAGNK+HIADLAGNKEIILPVPAFNVINGGSHAGNK+IEEEIGAGVK+LAMQEFMILPTGATSFTEAMK+LANLYQEFIK+MGSEVYHHLK+SGETEDSFIGDLVVGLSTGQIK+SQWLPADKLANLYQEFIK+VNQIGTVTESIAAHLLAK		17	17	0	17	0	0	0	0.193182	0	0
46	1	E1JIH5	E1JIH5_DROME	Mediator of RNA polymerase II transcription subunit 6 OS=Drosophila melanogaster GN=MED6 PE=1 SV=1	1	17.3	249	2	Q8MSX2|MED6_DROME	a	1	E1JIH5	3	3	3	APDLANVINSR+ILNTVVNLQSAFEEASSYAR+QRVDMLLAELLR	APDLANVINSR+ILNTVVNLQSAFEEASSYAR+QRVDMLLAELLR		3	3	0	3	0	0	0	0.0340909	0	0
47	1	E1JIV0	E1JIV0_DROME	CG5902, isoform C OS=Drosophila melanogaster GN=anon-WO0118547.372 PE=1 SV=1	1	16.5	243	2	Q9VCF0|Y5902_DROME	a	1	E1JIV0	3	3	3	AAITPETR+IEFLTER+TATYLPQVATEQGWDQLQTIDSLLR	AAITPETR+IEFLTER+TATYLPQVATEQGWDQLQTIDSLLR		6	6	0	6	0	0	0	0.0681818	0	0
48	1	E1JJM0	E1JJM0_DROME	FI20063p1 OS=Drosophila melanogaster GN=Imp PE=1 SV=1	1	5.1	580	6	M9NF14|M9NF14_DROME;Q0KHU2|Q0KHU2_DROME;Q8IGK4|Q8IGK4_DROME;Q8IR99|Q8IR99_DROME;Q9VZ69|Q9VZ69_DROME	a	1	E1JJM0	2	2	2	IAPLDADKPLDQQTER+KVTIVGTPEGQWK	IAPLDADKPLDQQTER+KVTIVGTPEGQWK		3	3	0	1	0	2	0	0.0113636	0	0.0689655
49	1	E2QD65	E2QD65_DROME	Ribosomal protein S19a, isoform C OS=Drosophila melanogaster GN=RpS19a PE=1 SV=1	1	16.7	156	2	P39018|RS19A_DROME	a	1	E2QD65	3	3	3	DIDQHAVTK+IANQIVFK+QTGPIVISK	DIDQHAVTK+IANQIVFK+QTGPIVISK		6	6	4	2	0	0	0.0533333	0.0227273	0	0
50	1	E3CTI1	E3CTI1_DROME	Ubiquinone biosynthesis protein COQ4 homolog, mitochondrial OS=Drosophila melanogaster GN=CG32174-RC PE=2 SV=1	1	32.8	325	3	M9NDU8|M9NDU8_DROME;Q9VVG6|COQ4_DROME	a	1	E3CTI1	8	8	8	FLEDPKLAYLMTR+FLKDNQVTPDSR+HYLPWALENGKR+IEISPFQR+LAYLMTR+LFLGAGSSIAALLNPR+TKPLMPVYWEK+YLETLPPDTFGAAYVK	FLEDPKLAYLMTR+FLKDNQVTPDSR+HYLPWALENGKR+IEISPFQR+LAYLMTR+LFLGAGSSIAALLNPR+TKPLMPVYWEK+YLETLPPDTFGAAYVK		15	15	15	0	0	0	0.2	0	0	0
51	1	E4NKL2	E4NKL2_DROME	AT09325p (Fragment) OS=Drosophila melanogaster GN=CG4365-RC PE=2 SV=1	1	33.6	360	5	H1UUD4|H1UUD4_DROME;Q8IPU3|Q8IPU3_DROME;Q9I7P8|Q9I7P8_DROME;Q9VPB3|Q9VPB3_DROME	a	1	E4NKL2	7	7	7	EAAVVDPVEPELVIK+HAGGATDPVVTMGK+HVEPDNEVIQQR+ILPALQDNYMYLIVDTK+SWNPFMR+TVQEQQLTLSK+VQQDDTFTIGGLHVK	EAAVVDPVEPELVIK+HAGGATDPVVTMGK+HVEPDNEVIQQR+ILPALQDNYMYLIVDTK+SWNPFMR+TVQEQQLTLSK+VQQDDTFTIGGLHVK		12	12	1	11	0	0	0.0133333	0.125	0	0
52	1	E4NKM3	E4NKM3_DROME	Aspartate aminotransferase (Fragment) OS=Drosophila melanogaster GN=Got2-RA PE=2 SV=1	1	22.9	432	5	H5V866|H5V866_DROME;Q8IPY3|Q8IPY3_DROME;Q8T0M9|Q8T0M9_DROME;Q9VQ61|Q9VQ61_DROME	a	1	E4NKM3	7	7	7	AIELALGK+GLYSNPPVHGAR+HNVTAQSISGTGALR+IAAEILNNEDLR+LIKDHSVYLTNDGR+NVEYLAESIHK+SLDKEYATIIGIPEFYNK	AIELALGK+GLYSNPPVHGAR+HNVTAQSISGTGALR+IAAEILNNEDLR+LIKDHSVYLTNDGR+NVEYLAESIHK+SLDKEYATIIGIPEFYNK		9	9	0	0	0	9	0	0	0	0.310345
53	1	F3YDB2	F3YDB2_DROME	LD35750p OS=Drosophila melanogaster GN=eIF-2beta-RA PE=2 SV=1	1	19.6	312	2	P41375|IF2B_DROME	a	1	F3YDB2	7	7	7	EYVTCHTCR+FVMRPPQVLR+MDAEDGFDPTLLK+MDAEDGFDPTLLKK+QIENVLR+SGFQAVTGKR+TSFANFMDIAK	EYVTCHTCR+FVMRPPQVLR+MDAEDGFDPTLLK+MDAEDGFDPTLLKK+QIENVLR+SGFQAVTGKR+TSFANFMDIAK	EYVTC[Carbamidomethyl]HTC[Carbamidomethyl]R;n[Acetyl]MDAEDGFDPTLLK;n[Acetyl]MDAEDGFDPTLLKK	7	7	0	0	0	7	0	0	0	0.241379
54	1	G3KKP7	G3KKP7_DROME	CG12262-PA OS=Drosophila melanogaster GN=CG12262 PE=3 SV=1	1	45.3	419	2	Q9VSA3|ACADM_DROME	a	1	G3KKP7	19	19	19	AFTGFIVER+AFTGFIVERDSPGLTPGRK+CLDEALK+DSPGLTPGRK+EEIIPVAAQYDK+ENVLIGEGAGFK+GITFEDVR+GITFEDVRVPK+IAMGTFDK+IASDAVQIFGGNGFNSEYPVEK+IYQIYEGTSQIQR+KFTREEIIPVAAQYDK+KGDEWVINGQK+LLEEPLVAAYCVTEPGAGSDVSGIK+LSAWEIDQGRR+NSYYASIAK+SGEYPWPIIK+SGEYPWPIIKK+TRPPVAAGAVGLAQR	AFTGFIVER+AFTGFIVERDSPGLTPGRK+CLDEALK+DSPGLTPGRK+EEIIPVAAQYDK+ENVLIGEGAGFK+GITFEDVR+GITFEDVRVPK+IAMGTFDK+IASDAVQIFGGNGFNSEYPVEK+IYQIYEGTSQIQR+KFTREEIIPVAAQYDK+KGDEWVINGQK+LLEEPLVAAYCVTEPGAGSDVSGIK+LSAWEIDQGRR+NSYYASIAK+SGEYPWPIIK+SGEYPWPIIKK+TRPPVAAGAVGLAQR	C[Carbamidomethyl]LDEALK;LLEEPLVAAYC[Carbamidomethyl]VTEPGAGSDVSGIK	28	28	0	1	0	27	0	0.0113636	0	0.931034
55	1	G3M3A2	G3M3A2_DROME	Ribosomal protein S3, isoform B OS=Drosophila melanogaster GN=RpS3 PE=1 SV=1	1	12.6	246	3	Q06559|RS3_DROME;Q29QY2|Q29QY2_DROME	a	1	G3M3A2	3	3	3	AELNEFLTR+ELAEDGYSGVEVR+GCEVVVSGK	AELNEFLTR+ELAEDGYSGVEVR+GCEVVVSGK	GC[Carbamidomethyl]EVVVSGK	3	3	0	3	0	0	0	0.0340909	0	0
56	1	H1ZYE3	H1ZYE3_DROME	RPS6-p70-protein kinase (Fragment) OS=Drosophila melanogaster GN=S6k PE=3 SV=1	1	7.3	395	3	P91656|P91656_DROME;Q94533|Q94533_DROME	a	1	H1ZYE3	2	2	2	LGSGPEDAAAVQIHPFFK+SEDDVSQFDTR	LGSGPEDAAAVQIHPFFK+SEDDVSQFDTR		5	5	0	2	2	1	0	0.0227273	0.0740741	0.0344828
57	1	I1V501	I1V501_DROME	Histone deacetylase OS=Drosophila melanogaster GN=Rpd3 PE=3 SV=1	1	19.8	521	2	Q94517|HDAC1_DROME	a	1	I1V501	7	7	7	FHSDEYVR+LGCFNLTVK+LHISPSNMTNQNTSEYLEK+SIRPDNMSEYNK+YGEYFPGTGDLR+YNLPFLMVGGGGYTIR+YYAVNIPLRDGMDDDAYESIFVPIISK	FHSDEYVR+LGCFNLTVK+LHISPSNMTNQNTSEYLEK+SIRPDNMSEYNK+YGEYFPGTGDLR+YNLPFLMVGGGGYTIR+YYAVNIPLRDGMDDDAYESIFVPIISK	LGC[Carbamidomethyl]FNLTVK;LHISPSNM[Oxidation]TNQNTSEYLEK;SIRPDNM[Oxidation]SEYNK;YYAVNIPLRDGM[Oxidation]DDDAYESIFVPIISK	22	22	4	10	5	3	0.0533333	0.113636	0.185185	0.103448
58	1	L7EEF1	L7EEF1_DROME	Eukaryotic initiation factor 4B, isoform F OS=Drosophila melanogaster GN=eIF4B PE=1 SV=1	1	22.1	392	4	Q7PLL1|Q7PLL1_DROME;Q7PLL3|Q7PLL3_DROME;Q8SYL3|Q8SYL3_DROME	a	1	L7EEF1	6	6	6	EETSKVEEERPK+GFGYVELENREDLIHVLSLPDPSIK+IELSNENDQQSR+QGGTSSLNVFGSAKPVDTAAR+TNQDYKESDKINK+YSREETSKVEEERPK	EETSKVEEERPK+GFGYVELENREDLIHVLSLPDPSIK+IELSNENDQQSR+QGGTSSLNVFGSAKPVDTAAR+TNQDYKESDKINK+YSREETSKVEEERPK		10	10	5	5	0	0	0.0666667	0.0568182	0	0
59	1	M9MRQ9	M9MRQ9_DROME	Succinate--CoA ligase [ADP/GDP-forming] subunit alpha, mitochondrial OS=Drosophila melanogaster GN=Scsalpha PE=3 SV=1	1	26.8	328	2	Q94522|SUCA_DROME	a	1	M9MRQ9	6	6	6	AADYLTEYNSGIK+AKPVVSFIAGVSAPPGR+GIILIGEIGGVAEEK+KGGTQHLGLPVFASVAEAK+QGTFHSQQALEYGTK+VICQGFTGK	AADYLTEYNSGIK+AKPVVSFIAGVSAPPGR+GIILIGEIGGVAEEK+KGGTQHLGLPVFASVAEAK+QGTFHSQQALEYGTK+VICQGFTGK	VIC[Carbamidomethyl]QGFTGK	7	7	0	7	0	0	0	0.0795455	0	0
60	1	M9PB84	M9PB84_DROME	Ribosomal protein S2, isoform B OS=Drosophila melanogaster GN=RpS2 PE=3 SV=1	1	55.8	267	2	P31009|RS2_DROME	a	1	M9PB84	14	14	14	AFVAIGDNNGHIGLGVK+ATYAAIAK+EDSKEWVPVTK+EFEIIDFFLGSSLK+EFEIIDFFLGSSLKDEVLK+EMPLGSTPYQAYSDFLSKPTPR+EWVPVTK+GSTGTLGNFAK+GTGIVSAPVPK+IGKPHTVPCK+KLLTMAGIEDCYTSAR+LLTMAGIEDCYTSAR+SLEEIYLYSLPIK+TYAYLTPDLWK	AFVAIGDNNGHIGLGVK+ATYAAIAK+EDSKEWVPVTK+EFEIIDFFLGSSLK+EFEIIDFFLGSSLKDEVLK+EMPLGSTPYQAYSDFLSKPTPR+EWVPVTK+GSTGTLGNFAK+GTGIVSAPVPK+IGKPHTVPCK+KLLTMAGIEDCYTSAR+LLTMAGIEDCYTSAR+SLEEIYLYSLPIK+TYAYLTPDLWK	EM[Oxidation]PLGSTPYQAYSDFLSKPTPR;IGKPHTVPC[Carbamidomethyl]K;KLLTMAGIEDC[Carbamidomethyl]YTSAR;KLLTM[Oxidation]AGIEDC[Carbamidomethyl]YTSAR;LLTMAGIEDC[Carbamidomethyl]YTSAR;LLTM[Oxidation]AGIEDC[Carbamidomethyl]YTSAR	68	68	34	34	0	0	0.453333	0.386364	0	0
61	1	M9PB90	M9PB90_DROME	Cullin-associated and neddylation-dissociated 1, isoform B OS=Drosophila melanogaster GN=Cand1 PE=1 SV=1	1	3.3	1248	2	Q9VKY2|CAND1_DROME	a	1	M9PB90	3	3	3	ASHQYHQIANLLEK+FGEFLVPFHSTILK+LESLDILADLLSR	ASHQYHQIANLLEK+FGEFLVPFHSTILK+LESLDILADLLSR	n[Acetyl]ASHQYHQIANLLEK	4	4	0	4	0	0	0	0.0454545	0	0
62	1	M9PBN7	M9PBN7_DROME	Capping protein beta, isoform B OS=Drosophila melanogaster GN=cpb PE=4 SV=1	1	10.9	276	2	P48603|CAPZB_DROME	a	1	M9PBN7	2	2	2	NTLNEIYFGK+QQEQDANVSESSPHIANIGK	NTLNEIYFGK+QQEQDANVSESSPHIANIGK		4	4	0	4	0	0	0	0.0454545	0	0
63	1	M9PCB7	M9PCB7_DROME	Trailer hitch, isoform G OS=Drosophila melanogaster GN=tral PE=1 SV=1	1	9.8	643	8	M9PF14|M9PF14_DROME;M9PF20|M9PF20_DROME;M9PFB2|M9PFB2_DROME;M9PFF9|M9PFF9_DROME;M9PFG3|M9PFG3_DROME;M9PI44|M9PI44_DROME;Q9VTZ0|Q9VTZ0_DROME	a	1	M9PCB7	3	3	3	AANNAAGHGSNATDSSAPNATTATTK+GGGSGTDFYNQQR+GGNGGSGGGGGNGGGNNPAWNMHR	AANNAAGHGSNATDSSAPNATTATTK+GGGSGTDFYNQQR+GGNGGSGGGGGNGGGNNPAWNMHR		4	4	2	2	0	0	0.0266667	0.0227273	0	0
64	1	M9PCC1	M9PCC1_DROME	Receptor of activated protein kinase C 1, isoform C OS=Drosophila melanogaster GN=Rack1 PE=4 SV=1	1	13.2	318	2	O18640|GBLP_DROME	a	1	M9PCC1	3	3	3	ALLWDLNDGK+FSPNHSNPIIVSCGWDR+TVEELRPEVVSPTSK	ALLWDLNDGK+FSPNHSNPIIVSCGWDR+TVEELRPEVVSPTSK	FSPNHSNPIIVSC[Carbamidomethyl]GWDR	4	4	0	4	0	0	0	0.0454545	0	0
65	1	M9PCE0	M9PCE0_DROME	Phosphoglycerate kinase OS=Drosophila melanogaster GN=Pgk PE=3 SV=1	1	70.4	415	2	Q01604|PGK_DROME	a	1	M9PCE0	25	25	25	AAGLLLNK+AHSSMMGDGFEQR+AKLIVWNGPPGVFEFPNFANGTK+FAENAAVSEATVEAGIPDGHMGLDVGPK+FYVEEEGK+FYVEEEGKGLDASGGK+IGGSLFDEEGSK+IGGSLFDEEGSKIVEK+IVAALDSIK+LGDVYVNDAFGTAHR+LIVWNGPPGVFEFPNFANGTK+LSIENLDLAGK+LSIENLDLAGKR+NGTVSIIGGGDTASCCAK+NNVQLHLPVDFVCGDK+SIMDGVVAATK+SVVLMSHLGRPDGNK+SVVLMSHLGRPDGNKNIK+TLPGVAALTSA+TRELFAAPIAR+VDFNVPIK+VDFNVPIKEGK+WNTEALVSHVSTGGGASLELLEGK+YFSQALDKPPNPFLAILGGAK+YTLAPVAAELK	AAGLLLNK+AHSSMMGDGFEQR+AKLIVWNGPPGVFEFPNFANGTK+FAENAAVSEATVEAGIPDGHMGLDVGPK+FYVEEEGK+FYVEEEGKGLDASGGK+IGGSLFDEEGSK+IGGSLFDEEGSKIVEK+IVAALDSIK+LGDVYVNDAFGTAHR+LIVWNGPPGVFEFPNFANGTK+LSIENLDLAGK+LSIENLDLAGKR+NGTVSIIGGGDTASCCAK+NNVQLHLPVDFVCGDK+SIMDGVVAATK+SVVLMSHLGRPDGNK+SVVLMSHLGRPDGNKNIK+TLPGVAALTSA+TRELFAAPIAR+VDFNVPIK+VDFNVPIKEGK+WNTEALVSHVSTGGGASLELLEGK+YFSQALDKPPNPFLAILGGAK+YTLAPVAAELK	AHSSMM[Oxidation]GDGFEQR;AHSSM[Oxidation]MGDGFEQR;AHSSM[Oxidation]M[Oxidation]GDGFEQR;NGTVSIIGGGDTASC[Carbamidomethyl]C[Carbamidomethyl]AK;NNVQLHLPVDFVC[Carbamidomethyl]GDK;SIM[Oxidation]DGVVAATK;SVVLM[Oxidation]SHLGRPDGNK	67	67	22	43	1	1	0.293333	0.488636	0.037037	0.0344828
66	1	M9PCM4	M9PCM4_DROME	Transcription factor IIB, isoform B OS=Drosophila melanogaster GN=TfIIB PE=4 SV=1	1	17.5	315	2	P29052|TF2B_DROME	a	1	M9PCM4	2	2	2	SPISVAAAAIYMASQASEHKR+VGGPENPLLSGGDLSTIIGPGTGSASFDAFGAPK	SPISVAAAAIYMASQASEHKR+VGGPENPLLSGGDLSTIIGPGTGSASFDAFGAPK		2	2	2	0	0	0	0.0266667	0	0	0
67	1	M9PD75	M9PD75_DROME	Porin, isoform D OS=Drosophila melanogaster GN=porin PE=4 SV=1	1	82.3	282	2	Q94920|VDAC_DROME	a	1	M9PD75	26	26	26	ADSDVNIDLK+AKVNNASQVGLGYQQK+APPSYSDLGK+DFVLHTAVNDGQEFSGSIFQR+DGVTLTLSTLVDGK+DGVTLTLSTLVDGKNFNAGGHK+DYGLTLTEK+FKVAYGHENVK+GYNFGLWK+IGVGLELEA+LRDGVTLTLSTLVDGK+LRDGVTLTLSTLVDGKNFNAGGHK+LSLEGNFAPQSGNK+LSLEGNFAPQSGNKNGK+LTTNNFALGYTTK+TKTSSGIEFNTAGHSNQESGK+TSDKLDVGVQLSWASGTSNTK+TSSGIEFNTAGHSNQESGK+TSSGIEFNTAGHSNQESGKVFGSLETK+VAYGHENVK+VAYGHENVKADSDVNIDLK+VFGSLETK+VKDYGLTLTEK+VNNASQVGLGYQQK+WNTDNTLFTEVA…	ADSDVNIDLK+AKVNNASQVGLGYQQK+APPSYSDLGK+DFVLHTAVNDGQEFSGSIFQR+DGVTLTLSTLVDGK+DGVTLTLSTLVDGKNFNAGGHK+DYGLTLTEK+FKVAYGHENVK+GYNFGLWK+IGVGLELEA+LRDGVTLTLSTLVDGK+LRDGVTLTLSTLVDGKNFNAGGHK+LSLEGNFAPQSGNK+LSLEGNFAPQSGNKNGK+LTTNNFALGYTTK+TKTSSGIEFNTAGHSNQESGK+TSDKLDVGVQLSWASGTSNTK+TSSGIEFNTAGHSNQESGK+TSSGIEFNTAGHSNQESGKVFGSLETK+VAYGHENVK+VAYGHENVKADSDVNIDLK+VFGSLETK+VKDYGLTLTEK+VNNASQVGLGYQQK+WNTDNTLFTEVA…		98	98	67	31	0	0	0.893333	0.352273	0	0
68	1	M9PGG4	M9PGG4_DROME	Armadillo, isoform F OS=Drosophila melanogaster GN=arm PE=4 SV=1	1	2	843	2	P18824|ARM_DROME	a	1	M9PGG4	2	2	2	LLWTTSR+LVQNCLWTLR	LLWTTSR+LVQNCLWTLR	LVQNC[Carbamidomethyl]LWTLR	10	10	5	4	1	0	0.0666667	0.0454545	0.037037	0
69	1	M9PIG8	M9PIG8_DROME	Regulatory particle non-ATPase 10, isoform B OS=Drosophila melanogaster GN=Rpn10 PE=4 SV=1	1	7.6	396	2	P55035|PSMD4_DROME	a	1	M9PIG8	2	2	2	DGTGSHLVSVPR+IVVFVGSPINHEEGDLVK	DGTGSHLVSVPR+IVVFVGSPINHEEGDLVK		4	4	0	2	1	1	0	0.0227273	0.037037	0.0344828
70	1	M9PIM0	M9PIM0_DROME	Ribosomal protein L10, isoform E OS=Drosophila melanogaster GN=RpL10 PE=4 SV=1	1	17.9	218	2	O61231|RL10_DROME	a	1	M9PIM0	4	4	4	AQVIEALRR+GAFGKPQGTVAR+IGQPIMSVR+MLSCAGADR	AQVIEALRR+GAFGKPQGTVAR+IGQPIMSVR+MLSCAGADR	IGQPIM[Oxidation]SVR;M[Oxidation]LSC[Carbamidomethyl]AGADR	6	6	6	0	0	0	0.08	0	0	0
71	1	M9PJP0	M9PJP0_DROME	Nipsnap, isoform F OS=Drosophila melanogaster GN=Nipsnap PE=4 SV=2	1	56	273	2	Q9VXK0|NIPSN_DROME	a	1	M9PJP0	12	12	12	EDLWNDPEYLSLMQER+HLQYLLAFSYWPQIASR+IDQAKEDLWNDPEYLSLMQER+KHNNEAFAGFFSQIGR+LTPGTMIEWGNNWAR+LYNVHHIWCYK+MLSDKEIIYALHTHNVRPDSMGSYLNNYK+SPGWDECVAYTVPLIR+TTVALINEK+TTVALINEKK+VLAPTEFSPSQ+YTGGFEK	EDLWNDPEYLSLMQER+HLQYLLAFSYWPQIASR+IDQAKEDLWNDPEYLSLMQER+KHNNEAFAGFFSQIGR+LTPGTMIEWGNNWAR+LYNVHHIWCYK+MLSDKEIIYALHTHNVRPDSMGSYLNNYK+SPGWDECVAYTVPLIR+TTVALINEK+TTVALINEKK+VLAPTEFSPSQ+YTGGFEK	IDQAKEDLWNDPEYLSLM[Oxidation]QER;LYNVHHIWC[Carbamidomethyl]YK;M[Oxidation]LSDKEIIYALHTHNVRPDSMGSYLNNYK;SPGWDEC[Carbamidomethyl]VAYTVPLIR	21	21	21	0	0	0	0.28	0	0	0
72	1	N0A733	N0A733_DROME	FI20803p1 OS=Drosophila melanogaster GN=CSN7-RA PE=2 SV=1	1	21.2	278	2	Q9V4S8|CSN7_DROME	a	1	N0A733	3	3	3	HLEDIIIEAIYADIIHGK+QALEAPNVFVFGELLAEPSVLQLK+SIPYALLLSELEIDNVR	HLEDIIIEAIYADIIHGK+QALEAPNVFVFGELLAEPSVLQLK+SIPYALLLSELEIDNVR		3	3	0	3	0	0	0	0.0340909	0	0
73	1	O01382	DRICE_DROME	Caspase OS=Drosophila melanogaster GN=Drice PE=1 SV=2	1	9.4	339	1		a	1	O01382	3	3	2	AGTNVDCENLTR+LDGGVTMQR+LFFIQACQGDR	AGTNVDCENLTR+LDGGVTMQR	AGTNVDC[Carbamidomethyl]ENLTR;LFFIQAC[Carbamidomethyl]QGDR	5	4	4	1	0	0	0.0533333	0.0113636	0	0
74	1	O01666	ATPG_DROME	ATP synthase subunit gamma, mitochondrial OS=Drosophila melanogaster GN=ATPsyngamma PE=2 SV=2	1	62.3	297	1		a	1	O01666	22	22	22	AARPYGIGAQQFFEK+AARPYGIGAQQFFEKTEIQPDEKAEPK+ELIEIISGAAALT+GELAQDEANTK+GLCGAVHTGVAR+IANEVLQTGYDYTEGK+IANEVLQTGYDYTEGKIVYNR+KLLIAVTSDR+LAVYDSLDSDVVK+LIRGELAQDEANTK+LLIAVTSDR+LPPTFLDASK+LTLTFNR+MTAMDNASK+NAGEMIDKLTLTFNR+NILMVANEVGR+NILMVANEVGRLPPTFLDASK+SVVSYQCSTLPIFSGSTVEK+SVVSYQCSTLPIFSGSTVEKSEK+TEIQPDEK+TEIQPDEKAEPK+VFCVGDK	AARPYGIGAQQFFEK+AARPYGIGAQQFFEKTEIQPDEKAEPK+ELIEIISGAAALT+GELAQDEANTK+GLCGAVHTGVAR+IANEVLQTGYDYTEGK+IANEVLQTGYDYTEGKIVYNR+KLLIAVTSDR+LAVYDSLDSDVVK+LIRGELAQDEANTK+LLIAVTSDR+LPPTFLDASK+LTLTFNR+MTAMDNASK+NAGEMIDKLTLTFNR+NILMVANEVGR+NILMVANEVGRLPPTFLDASK+SVVSYQCSTLPIFSGSTVEK+SVVSYQCSTLPIFSGSTVEKSEK+TEIQPDEK+TEIQPDEKAEPK+VFCVGDK	GLC[Carbamidomethyl]GAVHTGVAR;NAGEM[Oxidation]IDKLTLTFNR;SVVSYQC[Carbamidomethyl]STLPIFSGSTVEK;SVVSYQC[Carbamidomethyl]STLPIFSGSTVEKSEK;VFC[Carbamidomethyl]VGDK	77	77	31	46	0	0	0.413333	0.522727	0	0
75	1	O02002	CASP1_DROME	Caspase-1 OS=Drosophila melanogaster GN=Dcp-1 PE=1 SV=1	1	18.9	323	1		a	1	O02002	6	6	5	GVTETDGESSTSYK+KYDLLTLLTFVNQR+LFFIQACQGDR+TGTNVDAQELK+TGTNVDAQELKK+YASEYNMSHK	GVTETDGESSTSYK+KYDLLTLLTFVNQR+TGTNVDAQELK+TGTNVDAQELKK+YASEYNMSHK	LFFIQAC[Carbamidomethyl]QGDR	7	6	5	2	0	0	0.0666667	0.0227273	0	0
76	1	O18373	SPS1_DROME	Selenide, water dikinase OS=Drosophila melanogaster GN=SelD PE=2 SV=1	1	34.2	398	1		a	1	O18373	11	11	11	DVSFVIHNLPVIAK+IGIGLDCSVIPLR+IKLVVSEEDVR+IKLVVSEEDVRK+LVSALQQDYSAQDQEPQFLNVAIPR+LVVSEEDVR+LVVSEEDVRK+RPFDPTAHDLDASFR+SYAADVLNSAHLELHGGGDAELR+VIEVPAKD+YNAHGATDITGFGLLGHAQTLAAHQK	DVSFVIHNLPVIAK+IGIGLDCSVIPLR+IKLVVSEEDVR+IKLVVSEEDVRK+LVSALQQDYSAQDQEPQFLNVAIPR+LVVSEEDVR+LVVSEEDVRK+RPFDPTAHDLDASFR+SYAADVLNSAHLELHGGGDAELR+VIEVPAKD+YNAHGATDITGFGLLGHAQTLAAHQK	IGIGLDC[Carbamidomethyl]SVIPLR;n[Acetyl]SYAADVLNSAHLELHGGGDAELR	19	19	0	13	2	4	0	0.147727	0.0740741	0.137931
77	1	O46082	O46082_DROME	EG:63B12.2 protein OS=Drosophila melanogaster GN=mRpL16 PE=4 SV=2	1	11.9	254	2	Q9W547|Q9W547_DROME	a	1	O46082	3	3	3	GAIDHYVTPIK+VIVEIAGK+VPAPWQPITK	GAIDHYVTPIK+VIVEIAGK+VPAPWQPITK		3	3	2	1	0	0	0.0266667	0.0113636	0	0
78	1	O62619	KPYK_DROME	Pyruvate kinase OS=Drosophila melanogaster GN=PyK PE=2 SV=2	1	9	533	1		a	1	O62619	3	3	3	GDLGIEIPAEK+IENQQGMHNLDEIIEAGDGIMVAR+VFVDDGLISLIVR	GDLGIEIPAEK+IENQQGMHNLDEIIEAGDGIMVAR+VFVDDGLISLIVR		14	14	4	5	2	3	0.0533333	0.0568182	0.0740741	0.103448
79	1	O76863	O76863_DROME	EG:100G10.3 protein OS=Drosophila melanogaster GN=eIF2Bbeta PE=1 SV=1	1	26.4	352	1		a	1	O76863	6	6	6	AACGAYTVALAAK+ILQAALPQETVTSNIAR+LLTELYHPEDLEI+LVTQTSESNVSVDYSVPQHGLR+VGLVEGSYNITNK+VIIGTHSVLANGGLR	AACGAYTVALAAK+ILQAALPQETVTSNIAR+LLTELYHPEDLEI+LVTQTSESNVSVDYSVPQHGLR+VGLVEGSYNITNK+VIIGTHSVLANGGLR	AAC[Carbamidomethyl]GAYTVALAAK	9	9	0	5	3	1	0	0.0568182	0.111111	0.0344828
80	1	O76928	O76928_DROME	Carmine, isoform A OS=Drosophila melanogaster GN=cm PE=1 SV=1	1	13.5	415	1		a	1	O76928	5	5	5	LSGMPDLTLSFMNPR+SNVSTTLPSGQLSAVR+TIANTVTGK+TLSWDVGR+YTFDSVTK	LSGMPDLTLSFMNPR+SNVSTTLPSGQLSAVR+TIANTVTGK+TLSWDVGR+YTFDSVTK		5	5	1	4	0	0	0.0133333	0.0454545	0	0
81	1	O77263	TRMB_DROME	tRNA (guanine-N(7)-)-methyltransferase OS=Drosophila melanogaster GN=CG4045 PE=2 SV=1	1	9.4	256	1		a	1	O77263	2	2	2	LTEEEANADPITPK+LYQSSEEGAK	LTEEEANADPITPK+LYQSSEEGAK		4	4	0	4	0	0	0	0.0454545	0	0
82	1	O77477	O77477_DROME	CG4882, isoform A OS=Drosophila melanogaster GN=CG4882 PE=1 SV=1	1	9.1	406	1		a	1	O77477	3	3	3	EASLVPLIPSVLVK+QLDSQSVEER+SNAIQSLLENSVK	EASLVPLIPSVLVK+QLDSQSVEER+SNAIQSLLENSVK		5	5	0	4	0	1	0	0.0454545	0	0.0344828
83	1	O97111	O97111_DROME	LD29223p OS=Drosophila melanogaster GN=par-6 PE=1 SV=1	1	29.6	351	1		a	1	O97111	6	6	6	APSISIPHDFR+DNDLLPINNDDNFGR+INTTSATAASDTNLIEVK+KDDLNEYSGFGTMKPR+LVPGGLAESTGLLAVNDEVIEVNGIEVAGK+NLIGSILMGHTPVK	APSISIPHDFR+DNDLLPINNDDNFGR+INTTSATAASDTNLIEVK+KDDLNEYSGFGTMKPR+LVPGGLAESTGLLAVNDEVIEVNGIEVAGK+NLIGSILMGHTPVK	KDDLNEYSGFGTM[Oxidation]KPR;NLIGSILM[Oxidation]GHTPVK	8	8	7	1	0	0	0.0933333	0.0113636	0	0
84	1	P00698	LYSC_CHICK	Lysozyme C OS=Gallus gallus GN=LYZ PE=1 SV=1	1	75.5	147	1		a	1	P00698	12	12	12	CELAAAMK+CELAAAMKR+FESNFNTQATNR+GTDVQAWIR+GYSLGNWVCAAK+HGLDNYR+IVSDGNGMNAWVAWR+KIVSDGNGMNAWVAWR+NLCNIPCSALLSSDITASVNCAK+NLCNIPCSALLSSDITASVNCAKK+NTDGSTDYGILQINSR+WWCNDGR	CELAAAMK+CELAAAMKR+FESNFNTQATNR+GTDVQAWIR+GYSLGNWVCAAK+HGLDNYR+IVSDGNGMNAWVAWR+KIVSDGNGMNAWVAWR+NLCNIPCSALLSSDITASVNCAK+NLCNIPCSALLSSDITASVNCAKK+NTDGSTDYGILQINSR+WWCNDGR	C[Carbamidomethyl]ELAAAM[Oxidation]K;C[Carbamidomethyl]ELAAAMKR;C[Carbamidomethyl]ELAAAM[Oxidation]KR;GYSLGNWVC[Carbamidomethyl]AAK;IVSDGNGM[Oxidation]NAWVAWR;KIVSDGNGM[Oxidation]NAWVAWR;NLC[Carbamidomethyl]NIPC[Carbamidomethyl]SALLSSDITASVNC[Carbamidomethyl]AK;NLC[Carbamidomethyl]NIPC[Carbamidomethyl]SALLSSDITASVNC[Carbamidomethyl]AKK;WWC[Carbamidomethyl]NDGR	107	107	43	46	11	7	0.573333	0.522727	0.407407	0.241379
85	1	P00761	TRYP_PIG	Trypsin OS=Sus scrofa PE=1 SV=1	1	58.9	231	1		a	1	P00761	11	11	11	APVLSDSSCK+IITHPNFNGNTLDNDIMLIK+IITHPNFNGNTLDNDIMLIKLSSPATLNSR+LGEHNIDVLEGNEQFINAAK+LGEHNIDVLEGNEQFINAAKIITHPNFNGNTLDNDIMLIK+LSSPATLNSR+SCAAAGTECLISGWGNTK+SSGSSYPSLLQCLK+SSYPGQITGNMICVGFLEGGK+VATVSLPR+VCNYVNWIQQTIAAN	APVLSDSSCK+IITHPNFNGNTLDNDIMLIK+IITHPNFNGNTLDNDIMLIKLSSPATLNSR+LGEHNIDVLEGNEQFINAAK+LGEHNIDVLEGNEQFINAAKIITHPNFNGNTLDNDIMLIK+LSSPATLNSR+SCAAAGTECLISGWGNTK+SSGSSYPSLLQCLK+SSYPGQITGNMICVGFLEGGK+VATVSLPR+VCNYVNWIQQTIAAN	APVLSDSSC[Carbamidomethyl]K;IITHPNFNGNTLDNDIM[Oxidation]LIK;IITHPNFNGNTLDNDIM[Oxidation]LIKLSSPATLNSR;LGEHNIDVLEGNEQFINAAKIITHPNFNGNTLDNDIM[Oxidation]LIK;SC[Carbamidomethyl]AAAGTEC[Carbamidomethyl]LISGWGNTK;SSGSSYPSLLQC[Carbamidomethyl]LK;SSYPGQITGNMIC[Carbamidomethyl]VGFLEGGK;VC[Carbamidomethyl]NYVNWIQQTIAAN	1420	1420	526	657	102	135	7.01333	7.46591	3.77778	4.65517
86	1	P02517	HSP26_DROME	Heat shock protein 26 OS=Drosophila melanogaster GN=Hsp26 PE=1 SV=2	1	95.7	208	2	X2JGG6|X2JGG6_DROME	a	1	P02517	16	16	16	AEQVVSQLSSDGVLTVSIPKPQAVEDK+ANESEVKGKENGAPNGKDK+DGFQVCMDVAQFKPSELNVK+EMANRNDIHWPATAHVGK+HEERQDDHGHIMR+IIQIQQVGPAHLNVK+NDIHWPATAHVGK+SINGCPCASPICPSSPAGQVLALRR+SLSTLLSLVDELQEPR+SPIYELGLGLHPHSR+VVDDSILVEGK+VVDDSILVEGKHEER+VVDDSILVEGKHEERQDDHGHIMR+YKVPDGYKAEQVVSQLSSDGVLTVSIPKPQAVEDK+YKVPDGYKAEQVVSQLSSDGVLTVSIPKPQAVEDKSK+YVLPLGTQQR	AEQVVSQLSSDGVLTVSIPKPQAVEDK+ANESEVKGKENGAPNGKDK+DGFQVCMDVAQFKPSELNVK+EMANRNDIHWPATAHVGK+HEERQDDHGHIMR+IIQIQQVGPAHLNVK+NDIHWPATAHVGK+SINGCPCASPICPSSPAGQVLALRR+SLSTLLSLVDELQEPR+SPIYELGLGLHPHSR+VVDDSILVEGK+VVDDSILVEGKHEER+VVDDSILVEGKHEERQDDHGHIMR+YKVPDGYKAEQVVSQLSSDGVLTVSIPKPQAVEDK+YKVPDGYKAEQVVSQLSSDGVLTVSIPKPQAVEDKSK+YVLPLGTQQR	DGFQVC[Carbamidomethyl]MDVAQFKPSELNVK;DGFQVC[Carbamidomethyl]M[Oxidation]DVAQFKPSELNVK;EM[Oxidation]ANRNDIHWPATAHVGK;SINGC[Carbamidomethyl]PC[Carbamidomethyl]ASPIC[Carbamidomethyl]PSSPAGQVLALRR;n[Acetyl]SLSTLLSLVDELQEPR;VVDDSILVEGKHEERQDDHGHIM[Oxidation]R	63	63	51	12	0	0	0.68	0.136364	0	0
87	1	P02518	HSP27_DROME	Heat shock protein 27 OS=Drosophila melanogaster GN=Hsp27 PE=1 SV=2	1	72.8	213	2	X2JC82|X2JC82_DROME	a	1	P02518	18	18	18	APAPEAGDGKAENGSGEK+APAPEAGDGKAENGSGEKMETSK+ASGGPNALLPAVGK+DGFQVCMDVSQFKPNELTVK+ELDHDYR+GFDPNEVVSTVSSDGVLTLK+HEEREDGHGMIQR+IVQIQQTGPAHLSVK+LLLPNTLGLGR+LLLPNTLGLGRR+MSIIPLLHLAR+RASGGPNALLPAVGK+RLLLPNTLGLGR+RYSPYER+SIIPLLHLAR+VVDNTVVVEGK+VVDNTVVVEGKHEER+VVDNTVVVEGKHEEREDGHGMIQR	APAPEAGDGKAENGSGEK+APAPEAGDGKAENGSGEKMETSK+ASGGPNALLPAVGK+DGFQVCMDVSQFKPNELTVK+ELDHDYR+GFDPNEVVSTVSSDGVLTLK+HEEREDGHGMIQR+IVQIQQTGPAHLSVK+LLLPNTLGLGR+LLLPNTLGLGRR+MSIIPLLHLAR+RASGGPNALLPAVGK+RLLLPNTLGLGR+RYSPYER+SIIPLLHLAR+VVDNTVVVEGK+VVDNTVVVEGKHEER+VVDNTVVVEGKHEEREDGHGMIQR	APAPEAGDGKAENGSGEKM[Oxidation]ETSK;DGFQVC[Carbamidomethyl]MDVSQFKPNELTVK;HEEREDGHGM[Oxidation]IQR;n[Acetyl]MSIIPLLHLAR;n[Acetyl]SIIPLLHLAR;VVDNTVVVEGKHEEREDGHGM[Oxidation]IQR	65	65	54	9	1	1	0.72	0.102273	0.037037	0.0344828
88	1	P02662	CASA1_BOVIN	Alpha-S1-casein OS=Bos taurus GN=CSN1S1 PE=1 SV=2	1	40.2	214	1		a	1	P02662	10	10	10	EDVPSER+EGIHAQQKEPMIGVNQELAYFYPELFR+EPMIGVNQELAYFYPELFR+FFVAPFPEVFGK+FFVAPFPEVFGKEK+HIQKEDVPSER+HPIKHQGLPQEVLNENLLR+HQGLPQEVLNENLLR+LHSMKEGIHAQQK+YLGYLEQLLR	EDVPSER+EGIHAQQKEPMIGVNQELAYFYPELFR+EPMIGVNQELAYFYPELFR+FFVAPFPEVFGK+FFVAPFPEVFGKEK+HIQKEDVPSER+HPIKHQGLPQEVLNENLLR+HQGLPQEVLNENLLR+LHSMKEGIHAQQK+YLGYLEQLLR	EGIHAQQKEPM[Oxidation]IGVNQELAYFYPELFR;EPM[Oxidation]IGVNQELAYFYPELFR;LHSM[Oxidation]KEGIHAQQK	63	63	24	23	11	5	0.32	0.261364	0.407407	0.172414
89	1	P02663	CASA2_BOVIN	Alpha-S2-casein OS=Bos taurus GN=CSN1S2 PE=1 SV=2	1	36.9	222	1		a	1	P02663	9	9	9	ALNEINQFYQK+AMKPWIQPK+FALPQYLK+ITVDDKHYQK+LTEEEKNRLNFLK+LTEEEKNRLNFLKK+NAVPITPTLNR+NMAINPSKENLCSTFCK+TKLTEEEKNR	ALNEINQFYQK+AMKPWIQPK+FALPQYLK+ITVDDKHYQK+LTEEEKNRLNFLK+LTEEEKNRLNFLKK+NAVPITPTLNR+NMAINPSKENLCSTFCK+TKLTEEEKNR	NM[Oxidation]AINPSKENLC[Carbamidomethyl]STFC[Carbamidomethyl]K	30	30	9	10	8	3	0.12	0.113636	0.296296	0.103448
90	1	P02666	CASB_BOVIN	Beta-casein OS=Bos taurus GN=CSN2 PE=1 SV=2	1	14.7	224	1		a	1	P02666	3	3	3	AVPYPQR+DMPIQAFLLYQEPVLGPVR+DMPIQAFLLYQEPVLGPVRGPFPIIV	AVPYPQR+DMPIQAFLLYQEPVLGPVR+DMPIQAFLLYQEPVLGPVRGPFPIIV	DM[Oxidation]PIQAFLLYQEPVLGPVR;DM[Oxidation]PIQAFLLYQEPVLGPVRGPFPIIV	48	48	17	23	5	3	0.226667	0.261364	0.185185	0.103448
91	1	P02668	CASK_BOVIN	Kappa-casein OS=Bos taurus GN=CSN3 PE=1 SV=1	1	42.6	190	1		a	1	P02668	5	5	5	FFSDKIAK+SCQAQPTTMAR+SPAQILQWQVLSNTVPAK+YIPIQYVLSR+YPSYGLNYYQQKPVALINNQFLPYPYYAKPAAVR	FFSDKIAK+SCQAQPTTMAR+SPAQILQWQVLSNTVPAK+YIPIQYVLSR+YPSYGLNYYQQKPVALINNQFLPYPYYAKPAAVR	SC[Carbamidomethyl]QAQPTTMAR;SC[Carbamidomethyl]QAQPTTM[Oxidation]AR	28	28	12	8	6	2	0.16	0.0909091	0.222222	0.0689655
92	1	P02754	LACB_BOVIN	Beta-lactoglobulin OS=Bos taurus GN=LGB PE=1 SV=3	1	51.7	178	1		a	1	P02754	6	6	6	IDALNENK+LSFNPTQLEEQCHI+TPEVDDEALEKFDK+VAGTWYSLAMAASDISLLDAQSAPLR+VLVLDTDYKK+VYVEELKPTPEGDLEILLQK	IDALNENK+LSFNPTQLEEQCHI+TPEVDDEALEKFDK+VAGTWYSLAMAASDISLLDAQSAPLR+VLVLDTDYKK+VYVEELKPTPEGDLEILLQK	LSFNPTQLEEQC[Carbamidomethyl]HI;VAGTWYSLAM[Oxidation]AASDISLLDAQSAPLR	27	27	14	9	3	1	0.186667	0.102273	0.111111	0.0344828
93	1	P02769	ALBU_BOVIN	Serum albumin OS=Bos taurus GN=ALB PE=1 SV=4	1	25.7	607	1		a	1	P02769	15	15	15	CCTESLVNR+DAFLGSFLYEYSR+HLVDEPQNLIK+KVPQVSTPTLVEVSR+LGEYGFQNALIVR+LSQKFPK+LVNELTEFAK+LVVSTQTALA+QTALVELLK+RHPEYAVSVLLR+RPCFSALTPDETYVPK+SLHTLFGDELCK+VPQVSTPTLVEVSR+YICDNQDTISSK+YLYEIAR	CCTESLVNR+DAFLGSFLYEYSR+HLVDEPQNLIK+KVPQVSTPTLVEVSR+LGEYGFQNALIVR+LSQKFPK+LVNELTEFAK+LVVSTQTALA+QTALVELLK+RHPEYAVSVLLR+RPCFSALTPDETYVPK+SLHTLFGDELCK+VPQVSTPTLVEVSR+YICDNQDTISSK+YLYEIAR	C[Carbamidomethyl]C[Carbamidomethyl]TESLVNR;RPC[Carbamidomethyl]FSALTPDETYVPK;SLHTLFGDELC[Carbamidomethyl]K;YIC[Carbamidomethyl]DNQDTISSK	49	49	12	21	12	4	0.16	0.238636	0.444444	0.137931
94	1	P02843	VIT1_DROME	Vitellogenin-1 OS=Drosophila melanogaster GN=Yp1 PE=1 SV=1	1	87	439	3	Q29QE3|Q29QE3_DROME;X2JD55|X2JD55_DROME	a	1	P02843	38	38	36	ATRYFAESVRPGNER+AYMGIDTAHDLEGDYILQVNPK+GAELLQQVYHLSQIHHNVEPNYVPSGIQVYVPKPNGDK+GDAEFVDAIHTSVYGMGTPIR+KLVQAYMQR+LENMNLER+LVQAYMQR+MDNSVNQALKPSQWLSGSQLEAIPALDDFTIER+MDNSVNQALKPSQWLSGSQLEAIPALDDFTIERLENMNLER+NGNQDYQDQSNEQR+NGNQDYQDQSNEQRK+NTLTGLAR+QKQNFGEDEVTIIVTGLPQTSETVK+QKQNFGEDEVTIIVTGLPQTSETVKK+QNFGEDEVTIIVTGLPQTSETVK+QNFGEDEVTIIVTGLPQTSETVKK+QSSYHGVHQAWNTNQDSK+QSSYHGVHQAWNTNQDSKDYQ+RAYMGIDTAHDL…	AYMGIDTAHDLEGDYILQVNPK+GAELLQQVYHLSQIHHNVEPNYVPSGIQVYVPKPNGDK+GDAEFVDAIHTSVYGMGTPIR+KLVQAYMQR+LENMNLER+LVQAYMQR+MDNSVNQALKPSQWLSGSQLEAIPALDDFTIER+MDNSVNQALKPSQWLSGSQLEAIPALDDFTIERLENMNLER+NGNQDYQDQSNEQR+NGNQDYQDQSNEQRK+NTLTGLAR+QKQNFGEDEVTIIVTGLPQTSETVK+QKQNFGEDEVTIIVTGLPQTSETVKK+QNFGEDEVTIIVTGLPQTSETVK+QNFGEDEVTIIVTGLPQTSETVKK+QSSYHGVHQAWNTNQDSK+QSSYHGVHQAWNTNQDSKDYQ+RAYMGIDTAHDLEGDYILQVNPK+RVTG…	AYM[Oxidation]GIDTAHDLEGDYILQVNPK;GDAEFVDAIHTSVYGM[Oxidation]GTPIR;KLVQAYM[Oxidation]QR;LENM[Oxidation]NLER;LVQAYM[Oxidation]QR;M[Oxidation]DNSVNQALKPSQWLSGSQLEAIPALDDFTIER;M[Oxidation]DNSVNQALKPSQWLSGSQLEAIPALDDFTIERLENMNLER;RAYM[Oxidation]GIDTAHDLEGDYILQVNPK;SGDVDFYPNGPAAGVPGASNVVEAAM[Oxidation]R;TVAPLNEM[Oxidation]IQR;WIVQM[Oxidation]VNELDMPFDTIHLIGQNVGAHVAGAAAQEFTR;WIVQM[Oxidation]VNELDM[Oxid…	626	582	351	225	39	11	4.68	2.55682	1.44444	0.37931
95	1	P13060	EF2_DROME	Elongation factor 2 OS=Drosophila melanogaster GN=EF2 PE=1 SV=4	1	4	844	1		a	1	P13060	2	2	2	EGILADENLR+VTDGALVVVDCVSGVCVQTETVLR	EGILADENLR+VTDGALVVVDCVSGVCVQTETVLR	VTDGALVVVDC[Carbamidomethyl]VSGVC[Carbamidomethyl]VQTETVLR	3	3	0	1	1	1	0	0.0113636	0.037037	0.0344828
96	1	P17704	RS17_DROME	40S ribosomal protein S17 OS=Drosophila melanogaster GN=RpS17 PE=1 SV=2	1	19.1	131	1		a	1	P17704	2	2	2	GLQLTQPNTNNFGR+IAGYVTHLMGR	GLQLTQPNTNNFGR+IAGYVTHLMGR		2	2	0	2	0	0	0	0.0227273	0	0
97	1	P20930	FILA_HUMAN	Filaggrin OS=Homo sapiens GN=FLG PE=1 SV=3	1	5.6	4061	1		a	1	P20930	11	11	11	ELKELLEKEFR+GSPHSSSSYHYQSEGTER+HAETSSGGQAASSQEQAR+HGSYGSADYDYGESGFR+HSGIGHGQASSAVR+KGYSPTHREEEYGK+LAQAYYESTR+NPDDPDMVDVFMDHLDIDHNK+QSESSHGWTGPSTGVR+SRHENTSQVPLQESR+STLLENIFAIINLFKQYSK	ELKELLEKEFR+GSPHSSSSYHYQSEGTER+HAETSSGGQAASSQEQAR+HGSYGSADYDYGESGFR+HSGIGHGQASSAVR+KGYSPTHREEEYGK+LAQAYYESTR+NPDDPDMVDVFMDHLDIDHNK+QSESSHGWTGPSTGVR+SRHENTSQVPLQESR+STLLENIFAIINLFKQYSK	n[Acetyl]STLLENIFAIINLFKQYSK	37	37	11	18	8	0	0.146667	0.204545	0.296296	0
98	1	P21187	PABP_DROME	Polyadenylate-binding protein OS=Drosophila melanogaster GN=pAbp PE=1 SV=3	1	18.3	634	1		a	1	P21187	7	7	7	AIYDTFSAFGNILSCK+ALDTMNFDLVR+ASLYVGDLPQDVNESGLFDKFSSAGPVLSIR+GFGFVAFETTEAAEAAVQALNGK+IAFSPYGNITSAK+KAHLASQYMR+NLDDTIDDDRLR	AIYDTFSAFGNILSCK+ALDTMNFDLVR+ASLYVGDLPQDVNESGLFDKFSSAGPVLSIR+GFGFVAFETTEAAEAAVQALNGK+IAFSPYGNITSAK+KAHLASQYMR+NLDDTIDDDRLR	AIYDTFSAFGNILSC[Carbamidomethyl]K;n[Acetyl]ASLYVGDLPQDVNESGLFDKFSSAGPVLSIR;KAHLASQYM[Oxidation]R	16	16	9	5	2	0	0.12	0.0568182	0.0740741	0
99	1	P22769	PSA71_DROME	Proteasome subunit alpha type-7-1 OS=Drosophila melanogaster GN=Prosalpha4 PE=1 SV=2	1	49.4	249	1		a	1	P22769	11	11	11	ALLEVAQSGQNNLEVAIMENGKPLK+AVTIFSPDGHLLQVEYAQEAVR+AVTIFSPDGHLLQVEYAQEAVRK+EEEVANEHGAVK+GANCVVLGVEKK+IIEKEKEEELEK+IIEKEKEEELEKK+LNVEDPVTLEYITR+MLDTDVITDYVK+SVAQLQEDR+SYREEEVANEHGAVK	ALLEVAQSGQNNLEVAIMENGKPLK+AVTIFSPDGHLLQVEYAQEAVR+AVTIFSPDGHLLQVEYAQEAVRK+EEEVANEHGAVK+GANCVVLGVEKK+IIEKEKEEELEK+IIEKEKEEELEKK+LNVEDPVTLEYITR+MLDTDVITDYVK+SVAQLQEDR+SYREEEVANEHGAVK	ALLEVAQSGQNNLEVAIM[Oxidation]ENGKPLK;GANC[Carbamidomethyl]VVLGVEKK	25	25	25	0	0	0	0.333333	0	0	0
100	1	P23128	DDX6_DROME	Putative ATP-dependent RNA helicase me31b OS=Drosophila melanogaster GN=me31B PE=1 SV=3	1	10.9	459	1		a	1	P23128	4	4	4	DPQILLFSATFPLTVK+ELLMGIFEK+GWERPSPIQEAAIPIALSGK+GWERPSPIQEAAIPIALSGKDVLAR	DPQILLFSATFPLTVK+ELLMGIFEK+GWERPSPIQEAAIPIALSGK+GWERPSPIQEAAIPIALSGKDVLAR		19	19	5	8	2	4	0.0666667	0.0909091	0.0740741	0.137931
101	1	P32100	RL7_DROME	60S ribosomal protein L7 OS=Drosophila melanogaster GN=RpL7 PE=1 SV=2	1	60.3	252	2	X2J5G6|X2J5G6_DROME	a	1	P32100	21	21	21	AEKYQNEYIK+ANHYVNGGDFGNR+ANHYVNGGDFGNREDQINR+ATINMLR+IAEPYITWGYPNLK+KAAVIALR+KANHYVNGGDFGNREDQINR+KLPAVPESK+KRNQFYVPAEAK+KVLQLFR+LNTPTGGWR+NQFYVPAEAK+QAHQIQCVEDLVHEIFTVGPNFK+QINNGVFIK+QRVPITDNFVIER+QRVPITDNFVIERK+VPITDNFVIER+VPITDNFVIERK+YASNFLWPFK+YASNFLWPFKLNTPTGGWR+YQNEYIK	AEKYQNEYIK+ANHYVNGGDFGNR+ANHYVNGGDFGNREDQINR+ATINMLR+IAEPYITWGYPNLK+KAAVIALR+KANHYVNGGDFGNREDQINR+KLPAVPESK+KRNQFYVPAEAK+KVLQLFR+LNTPTGGWR+NQFYVPAEAK+QAHQIQCVEDLVHEIFTVGPNFK+QINNGVFIK+QRVPITDNFVIER+QRVPITDNFVIERK+VPITDNFVIER+VPITDNFVIERK+YASNFLWPFK+YASNFLWPFKLNTPTGGWR+YQNEYIK	ATINM[Oxidation]LR;QAHQIQC[Carbamidomethyl]VEDLVHEIFTVGPNFK	68	68	41	27	0	0	0.546667	0.306818	0	0
102	1	P32234	128UP_DROME	GTP-binding protein 128up OS=Drosophila melanogaster GN=128up PE=2 SV=2	1	10.1	368	1		a	1	P32234	3	3	3	GQLPDYNSPVVLHNER+ISAIESEMAR+VGFVGFPSVGK	GQLPDYNSPVVLHNER+ISAIESEMAR+VGFVGFPSVGK		3	3	0	0	0	3	0	0	0	0.103448
103	1	P32392	ARP3_DROME	Actin-related protein 3 OS=Drosophila melanogaster GN=Arp3 PE=2 SV=3	1	31.6	418	1		a	1	P32392	9	9	9	APFNVDVGYER+EVGIPPEQSLETAK+HCYICPDIAK+ISENLSEGR+LGFAGNKEPQFIIPSAIAIK+NFSGVNTVTK+NITSFIQSLLR+RPLYNNIVLSGGSTMFK+TLTGIVVDSGDGVTHVIPVAEGYVIGSCIK	APFNVDVGYER+EVGIPPEQSLETAK+HCYICPDIAK+ISENLSEGR+LGFAGNKEPQFIIPSAIAIK+NFSGVNTVTK+NITSFIQSLLR+RPLYNNIVLSGGSTMFK+TLTGIVVDSGDGVTHVIPVAEGYVIGSCIK	HC[Carbamidomethyl]YIC[Carbamidomethyl]PDIAK;TLTGIVVDSGDGVTHVIPVAEGYVIGSC[Carbamidomethyl]IK	13	13	10	3	0	0	0.133333	0.0340909	0	0
104	1	P35381	ATPA_DROME	ATP synthase subunit alpha, mitochondrial OS=Drosophila melanogaster GN=blw PE=1 SV=2	1	29.7	552	1		a	1	P35381	14	14	14	AVDSLVPIGR+DGAISEASDAK+EAYPGDVFYLHSR+EVAAFAQFGSDLDAATQQLLNR+GIRPAINVGLSVSR+HALIIYDDLSK+STVAQIVK+TALAIDTIINQK+TALAIDTIINQKR+TGAIVDVPVGDELLGR+TSEQALLDTIAK+VLSIGDGIAR+VSVREPMQTGIK+VVDALGNAIDGK	AVDSLVPIGR+DGAISEASDAK+EAYPGDVFYLHSR+EVAAFAQFGSDLDAATQQLLNR+GIRPAINVGLSVSR+HALIIYDDLSK+STVAQIVK+TALAIDTIINQK+TALAIDTIINQKR+TGAIVDVPVGDELLGR+TSEQALLDTIAK+VLSIGDGIAR+VSVREPMQTGIK+VVDALGNAIDGK	VSVREPM[Oxidation]QTGIK	59	59	21	18	12	8	0.28	0.204545	0.444444	0.275862
105	1	P35527	K1C9_HUMAN	Keratin, type I cytoskeletal 9 OS=Homo sapiens GN=KRT9 PE=1 SV=3	1	75.9	623	1		a	1	P35527	61	61	60	DIENQYETQITQIEHEVSSSGQEVQSSAK+DIENQYETQITQIEHEVSSSGQEVQSSAKEVTQLR+DQIVDLTVGNNK+EEMSQLTGQNSGDVNVEINVAPGK+EEMSQLTGQNSGDVNVEINVAPGKDLTK+EIETYHNLLEGGQEDFESSGAGK+EIETYHNLLEGGQEDFESSGAGKIGLGGR+FEMEQNLR+FSSSGGGGGGGRFSSSSGYGGGSSR+FSSSSGYGGGSSR+GGGGSFGYSYGGGSGGGFSASSLGGGFGGGSR+GGSGGSHGGGSGFGGESGGSYGGGEEASGSGGGYGGGSGK+GGSGGSYGGGGSGGGYGGGSGSR+GPAAIQKNYSPYYNTIDDLKDQIVDLTVGNNK+GSRGGSGGSYGGGGSGGGYGGGSGSR+HGVQE…	DIENQYETQITQIEHEVSSSGQEVQSSAK+DIENQYETQITQIEHEVSSSGQEVQSSAKEVTQLR+DQIVDLTVGNNK+EEMSQLTGQNSGDVNVEINVAPGK+EEMSQLTGQNSGDVNVEINVAPGKDLTK+EIETYHNLLEGGQEDFESSGAGK+EIETYHNLLEGGQEDFESSGAGKIGLGGR+FEMEQNLR+FSSSGGGGGGGRFSSSSGYGGGSSR+FSSSSGYGGGSSR+GGGGSFGYSYGGGSGGGFSASSLGGGFGGGSR+GGSGGSHGGGSGFGGESGGSYGGGEEASGSGGGYGGGSGK+GGSGGSYGGGGSGGGYGGGSGSR+GPAAIQKNYSPYYNTIDDLKDQIVDLTVGNNK+GSRGGSGGSYGGGGSGGGYGGGSGSR+HGVQE…	FEM[Oxidation]EQNLR;IKFEM[Oxidation]EQNLR;KNHKEEM[Oxidation]SQLTGQNSGDVNVEINVAPGKDLTK;M[Oxidation]TLDDFR;NHKEEM[Oxidation]SQLTGQNSGDVNVEINVAPGK;NHKEEM[Oxidation]SQLTGQNSGDVNVEINVAPGKDLTK;QEIEC[Carbamidomethyl]QNQEYSLLLSIK;QGVDADINGLRQVLDNLTM[Oxidation]EK;QVLDNLTM[Oxidation]EK;QVLDNLTMEKSDLEMQYETLQEELM[Oxidation]ALK;QVLDNLTMEKSDLEM[Oxidation]QYETLQEELM[Oxidation]ALK;QVLDNLTM[Oxidation]EKSDLEMQYETL…	1458	1438	614	742	43	59	8.18667	8.43182	1.59259	2.03448
106	1	P36951	HYI_DROME	Putative hydroxypyruvate isomerase OS=Drosophila melanogaster GN=Gip PE=2 SV=1	1	15.2	264	1		a	1	P36951	2	2	2	AVEIPYPEGETSDVVSAVK+ETGVVVSLVNLAFDKSDDQLR	AVEIPYPEGETSDVVSAVK+ETGVVVSLVNLAFDKSDDQLR		3	3	3	0	0	0	0.04	0	0	0
107	1	P46223	RL7A_DROME	60S ribosomal protein L7a OS=Drosophila melanogaster GN=RpL7A PE=1 SV=2	1	12.9	271	2	X2JCS6|X2JCS6_DROME	a	1	P46223	3	3	3	KKPSYVSAGTNTVTK+KVVNQLFEK+NFGIGQNVQPK	KKPSYVSAGTNTVTK+KVVNQLFEK+NFGIGQNVQPK		4	4	0	2	2	0	0	0.0227273	0.0740741	0
108	1	P50887	RL22_DROME	60S ribosomal protein L22 OS=Drosophila melanogaster GN=RpL22 PE=1 SV=2	1	16.4	299	1		a	1	P50887	2	2	2	AAAAAAKPAAAKPAAAKPAAASK+AAAPAAAAPAPAAAAPAVAKPAPKPK	AAAAAAKPAAAKPAAAKPAAASK+AAAPAAAAPAPAAAAPAVAKPAPKPK		3	3	1	2	0	0	0.0133333	0.0227273	0	0
109	1	P52295	IMA_DROME	Importin subunit alpha OS=Drosophila melanogaster GN=Pen PE=1 SV=2	1	32.8	522	1		a	1	P52295	10	10	10	EAAWAVTNTTTSGTPEQIVDLIEK+ILKPFIDLLDTKDPR+IQAVVDSDAVPR+LLQMDEPSIIVPALR+NINDEDLTSPLK+NKNPSPPFDQVKR+NPPIDLMIGHGIVPICIR+SMNLAEQAVWALGNIAGDGAAAR+SVGNIVTGTDQQTDVVIASGGLPR+VVQTGLSNLFALAEK	EAAWAVTNTTTSGTPEQIVDLIEK+ILKPFIDLLDTKDPR+IQAVVDSDAVPR+LLQMDEPSIIVPALR+NINDEDLTSPLK+NKNPSPPFDQVKR+NPPIDLMIGHGIVPICIR+SMNLAEQAVWALGNIAGDGAAAR+SVGNIVTGTDQQTDVVIASGGLPR+VVQTGLSNLFALAEK	NPPIDLMIGHGIVPIC[Carbamidomethyl]IR	27	27	15	10	2	0	0.2	0.113636	0.0740741	0
110	1	P52304	POLO_DROME	Serine/threonine-protein kinase polo OS=Drosophila melanogaster GN=polo PE=1 SV=2	1	8.5	576	1		a	1	P52304	3	3	3	AGANNVNIESDQISR+FSTIVENGVSK+ILQGNLGDENTDPAAQPLFWISK	AGANNVNIESDQISR+FSTIVENGVSK+ILQGNLGDENTDPAAQPLFWISK		5	5	5	0	0	0	0.0666667	0	0	0
111	1	P54397	FKB39_DROME	39 kDa FK506-binding nuclear protein OS=Drosophila melanogaster GN=FK506-bp1 PE=1 SV=2	1	23	357	1		a	1	P54397	6	6	6	AIPQVALDLNFSK+FALGGGEVIK+IVDQVVGKGEEAK+LYLAAEKQEYIVATVTK+SFHISGVALDKGQEAK+VITCPPHMAYGAR	AIPQVALDLNFSK+FALGGGEVIK+IVDQVVGKGEEAK+LYLAAEKQEYIVATVTK+SFHISGVALDKGQEAK+VITCPPHMAYGAR	VITC[Carbamidomethyl]PPHMAYGAR	10	10	1	9	0	0	0.0133333	0.102273	0	0
112	1	P55830	RS3A_DROME	40S ribosomal protein S3a OS=Drosophila melanogaster GN=RpS3A PE=1 SV=4	1	40.7	268	1		a	1	P55830	9	9	9	IYPLHDVYIR+LALDSIAKDIEK+LIAEDVQDR+MTDIITNEVSGADLK+SVEAVVSSEGAVIDRPEGYEPPVQEAV+VFEVSLADLQK+VFEVSLADLQKDIDPER+VVDPFSR+WQTLIEAIVEAK	IYPLHDVYIR+LALDSIAKDIEK+LIAEDVQDR+MTDIITNEVSGADLK+SVEAVVSSEGAVIDRPEGYEPPVQEAV+VFEVSLADLQK+VFEVSLADLQKDIDPER+VVDPFSR+WQTLIEAIVEAK		24	24	9	15	0	0	0.12	0.170455	0	0
113	1	P82804	PYM_DROME	Partner of Y14 and mago OS=Drosophila melanogaster GN=Pym PE=1 SV=1	1	64.7	207	1		a	1	P82804	16	16	16	APAPGVLVMPPSTCPPPK+DGYVPQEEVPLYESK+EIEQIESR+IREIEQIESR+KLDKDQLDK+LDAAQEVVDPAK+QAGVPPGMCPLLAAESK+QAGVPPGMCPLLAAESKK+QIKDLESTPR+QIKDLESTPRS+STYLQSSEGK+STYLQSSEGKFIPATK+TLEDTLK+TLEDTLKLDAAQEVVDPAK+VKDGYVPQEEVPLYESK+VSQQQQQQQQQPSGSR	APAPGVLVMPPSTCPPPK+DGYVPQEEVPLYESK+EIEQIESR+IREIEQIESR+KLDKDQLDK+LDAAQEVVDPAK+QAGVPPGMCPLLAAESK+QAGVPPGMCPLLAAESKK+QIKDLESTPR+QIKDLESTPRS+STYLQSSEGK+STYLQSSEGKFIPATK+TLEDTLK+TLEDTLKLDAAQEVVDPAK+VKDGYVPQEEVPLYESK+VSQQQQQQQQQPSGSR	APAPGVLVMPPSTC[Carbamidomethyl]PPPK;APAPGVLVM[Oxidation]PPSTC[Carbamidomethyl]PPPK;QAGVPPGMC[Carbamidomethyl]PLLAAESK;QAGVPPGM[Oxidation]C[Carbamidomethyl]PLLAAESK;QAGVPPGMC[Carbamidomethyl]PLLAAESKK;QAGVPPGM[Oxidation]C[Carbamidomethyl]PLLAAESKK;n[Acetyl]STYLQSSEGK;n[Acetyl]STYLQSSEGKFIPATK	40	40	39	1	0	0	0.52	0.0113636	0	0
114	1	Q0E8G6	Q0E8G6_DROME	CG3689, isoform C OS=Drosophila melanogaster GN=Dmel\CG3689 PE=1 SV=1	1	27.6	237	2	Q9VSY2|Q9VSY2_DROME	a	1	Q0E8G6	3	3	3	LPGGELNAGEDEVEGLKR+TINLYPLTNYTFGTKEPLFEKDPSVPSR+YTNQALTINR	LPGGELNAGEDEVEGLKR+TINLYPLTNYTFGTKEPLFEKDPSVPSR+YTNQALTINR		4	4	4	0	0	0	0.0533333	0	0	0
115	1	Q0E9E2	Q0E9E2_DROME	Pyruvate carboxylase OS=Drosophila melanogaster GN=PCB PE=1 SV=1	1	25.5	1197	4	Q6NKL9|Q6NKL9_DROME;Q7KN97|Q7KN97_DROME;Q86NV1|Q86NV1_DROME	a	1	Q0E9E2	10	10	10	ALAVSADLKPNGIR+DVMSAALYPQVTNDFLNFR+EANLLLGDIIK+ELQESHTCVTNR+EVFFELNGQLR+SEVGAPMPGTVIDIR+SVVEYLQGSIGIPHGGFPEPLR+TVSEYSAYWEQTR+VGEEFDVPLER+VVGDLAQFMVQNDLTADQVLER	ALAVSADLKPNGIR+DVMSAALYPQVTNDFLNFR+EANLLLGDIIK+ELQESHTCVTNR+EVFFELNGQLR+SEVGAPMPGTVIDIR+SVVEYLQGSIGIPHGGFPEPLR+TVSEYSAYWEQTR+VGEEFDVPLER+VVGDLAQFMVQNDLTADQVLER	ELQESHTC[Carbamidomethyl]VTNR	20	20	0	3	6	11	0	0.0340909	0.222222	0.37931
116	1	Q0E9F9	Q0E9F9_DROME	CG2915, isoform A OS=Drosophila melanogaster GN=CG2915-RB PE=1 SV=1	1	20.3	453	2	Q86P95|Q86P95_DROME	a	1	Q0E9F9	7	7	7	AIVEAAAEK+GPPDSQDLFILPAVEIQPTASEAFTAIR+NLAEVQPESIDASQLDWQHFFHLK+VADIADLLK+VLTYNFQEK+VSNYDDLQEFGK+VSNYDDLQEFGKK	AIVEAAAEK+GPPDSQDLFILPAVEIQPTASEAFTAIR+NLAEVQPESIDASQLDWQHFFHLK+VADIADLLK+VLTYNFQEK+VSNYDDLQEFGK+VSNYDDLQEFGKK		9	9	2	7	0	0	0.0266667	0.0795455	0	0
117	1	Q0KHZ6	Q0KHZ6_DROME	CG7834, isoform A OS=Drosophila melanogaster GN=CG 7834 PE=1 SV=1	1	83	253	2	Q8MR58|Q8MR58_DROME	a	1	Q0KHZ6	21	21	21	ADLVILGK+DLGVDTSPR+EIDGGLETIKTK+GVHVEIPAAEYELLQPIHVSK+HSMNPFDEIAVEEAVK+IEKTDAGLTITR+IEVISVEDPPVR+KLAEEVIAVSVGPAQSQEVIR+LAEEVIAVSVGPAQSQEVIR+LALDEKADLVILGK+QAGATVADVDALVAK+QAIDDDANQTAQMTAAVLDWPQGTFCNK+QAIDDDANQTAQMTAAVLDWPQGTFCNKIEK+RVIDYAVK+TALAMGADR+TDAGLTITR+TKTPAVLSADLR+TPAVLSADLR+VIDYAVK+VKPDKTGVVTQGVK+YATLPNIMK	ADLVILGK+DLGVDTSPR+EIDGGLETIKTK+GVHVEIPAAEYELLQPIHVSK+HSMNPFDEIAVEEAVK+IEKTDAGLTITR+IEVISVEDPPVR+KLAEEVIAVSVGPAQSQEVIR+LAEEVIAVSVGPAQSQEVIR+LALDEKADLVILGK+QAGATVADVDALVAK+QAIDDDANQTAQMTAAVLDWPQGTFCNK+QAIDDDANQTAQMTAAVLDWPQGTFCNKIEK+RVIDYAVK+TALAMGADR+TDAGLTITR+TKTPAVLSADLR+TPAVLSADLR+VIDYAVK+VKPDKTGVVTQGVK+YATLPNIMK	HSM[Oxidation]NPFDEIAVEEAVK;QAIDDDANQTAQMTAAVLDWPQGTFC[Carbamidomethyl]NK;QAIDDDANQTAQMTAAVLDWPQGTFC[Carbamidomethyl]NKIEK	75	75	50	25	0	0	0.666667	0.284091	0	0
118	1	Q13835-2	PKP1_HUMAN	Isoform 1a of Plakophilin-1 OS=Homo sapiens GN=PKP1	1	12	726	2	Q13835|PKP1_HUMAN	a	1	Q13835-2	8	8	8	AVQYLSSQDEK+FSSYSQMENWSR+LDAEVPTR+LLLSDMWSSK+NLMASQPQLAK+SPNQNVQQAAAGALR+TYLNLMGK+VMGNQVFPEVTR	AVQYLSSQDEK+FSSYSQMENWSR+LDAEVPTR+LLLSDMWSSK+NLMASQPQLAK+SPNQNVQQAAAGALR+TYLNLMGK+VMGNQVFPEVTR	VM[Oxidation]GNQVFPEVTR	20	20	8	12	0	0	0.106667	0.136364	0	0
119	1	Q24090	Q24090_DROME	GH08712p OS=Drosophila melanogaster GN=Snr1 PE=1 SV=2	1	13.5	370	1		a	1	Q24090	4	4	4	AVSVNTSDTPVPR+IVLSNEER+LAESGLSSHILASSVSLLR+NNNPEEFAIK	AVSVNTSDTPVPR+IVLSNEER+LAESGLSSHILASSVSLLR+NNNPEEFAIK		11	11	3	5	1	2	0.04	0.0568182	0.037037	0.0689655
120	1	Q24269	Q24269_DROME	D.melanogaster coding region cloned by GAL4 enhancer trap line OS=Drosophila melanogaster GN=Chchd3 PE=2 SV=1	1	19.3	223	2	Q9VA18|Q9VA18_DROME	a	1	Q24269	2	2	2	AAAKPAASSPAASPAPK+VSSYPAAVPIYVQGGGHTISAADVQR	AAAKPAASSPAASPAPK+VSSYPAAVPIYVQGGGHTISAADVQR		4	4	4	0	0	0	0.0533333	0	0	0
121	1	Q24485	Q24485_DROME	DmRNase-66B protein OS=Drosophila melanogaster GN=RNaseX25 PE=2 SV=1	1	12.5	325	4	Q5U199|Q5U199_DROME;Q95TA4|Q95TA4_DROME;Q9VSC3|Q9VSC3_DROME	a	1	Q24485	3	3	3	EFWTIHGIWPTK+LETFWPDLK+SLELIDCDGIK	EFWTIHGIWPTK+LETFWPDLK+SLELIDCDGIK	SLELIDC[Carbamidomethyl]DGIK	3	3	3	0	0	0	0.04	0	0	0
122	1	Q4V3Z5	Q4V3Z5_DROME	IP10727p OS=Drosophila melanogaster GN=CG11788 PE=2 SV=1	1	8.5	425	1		a	1	Q4V3Z5	2	2	2	GAEISNSLLLVPDLK+GIAPEDVVAGLFDIYTIPSER	GAEISNSLLLVPDLK+GIAPEDVVAGLFDIYTIPSER		3	3	0	3	0	0	0	0.0340909	0	0
123	1	Q52KA4	Q52KA4_DROME	GH04763p (Fragment) OS=Drosophila melanogaster GN=CG11183 PE=2 SV=1	1	13.2	387	2	Q9W1H5|Q9W1H5_DROME	a	1	Q52KA4	5	5	5	AQKDYNAQVSGGQPK+DYNAQVSGGQPK+HVSAPQQPK+TPSAENVTAGNVLK+VQPLSVDQLEK	AQKDYNAQVSGGQPK+DYNAQVSGGQPK+HVSAPQQPK+TPSAENVTAGNVLK+VQPLSVDQLEK		15	15	3	6	1	5	0.04	0.0681818	0.037037	0.172414
124	1	Q540Z9	Q540Z9_DROME	Deoxyribonucleoside kinase, isoform B OS=Drosophila melanogaster GN=dnk PE=2 SV=1	1	10	250	2	Q9XZT6|DNK_DROME	a	1	Q540Z9	2	2	2	NVNGVNLLELMYKDPK+TSPEVAYER	NVNGVNLLELMYKDPK+TSPEVAYER		2	2	2	0	0	0	0.0266667	0	0	0
125	1	Q5U0Z2	Q5U0Z2_DROME	LD30448p OS=Drosophila melanogaster GN=CG10576 PE=2 SV=2	1	66.8	391	2	Q9VRP2|Q9VRP2_DROME	a	1	Q5U0Z2	21	21	21	ADVEKEPEK+ADVEKEPEKTIAEDLVVTK+AVIGLCVVDASVR+CKPIEGMLSHELK+EICTQGDNQLTEETGK+GIAFPTCLSVNNCVCHFSPAK+HTVLLMPNGVNLVTGIPFEAENYVSEYSVAQEELK+MGVVECVGHK+MIEPFQVLYEKPSEIVAQFK+NDADYTLK+QADVILAAYWAVQAALR+QFKIDGEK+SEENYMLK+SFEEETKAR+SGANNYSLTDAVQQISESYK+TIAEDLVVTK+TIIQNPSEAQR+TKYGNMPFNIR+TLLAQPLGPVK+VETAPAVETKA+YGNMPFNIR	ADVEKEPEK+ADVEKEPEKTIAEDLVVTK+AVIGLCVVDASVR+CKPIEGMLSHELK+EICTQGDNQLTEETGK+GIAFPTCLSVNNCVCHFSPAK+HTVLLMPNGVNLVTGIPFEAENYVSEYSVAQEELK+MGVVECVGHK+MIEPFQVLYEKPSEIVAQFK+NDADYTLK+QADVILAAYWAVQAALR+QFKIDGEK+SEENYMLK+SFEEETKAR+SGANNYSLTDAVQQISESYK+TIAEDLVVTK+TIIQNPSEAQR+TKYGNMPFNIR+TLLAQPLGPVK+VETAPAVETKA+YGNMPFNIR	n[Acetyl]ADVEKEPEK;n[Acetyl]ADVEKEPEKTIAEDLVVTK;AVIGLC[Carbamidomethyl]VVDASVR;C[Carbamidomethyl]KPIEGMLSHELK;EIC[Carbamidomethyl]TQGDNQLTEETGK;GIAFPTC[Carbamidomethyl]LSVNNC[Carbamidomethyl]VC[Carbamidomethyl]HFSPAK;M[Oxidation]GVVEC[Carbamidomethyl]VGHK;M[Oxidation]IEPFQVLYEKPSEIVAQFK	54	54	30	24	0	0	0.4	0.272727	0	0
126	1	Q7JQX9	Q7JQX9_DROME	FI14001p1 OS=Drosophila melanogaster GN=SNF4Agamma PE=2 SV=1	1	3.9	947	2	Q9VDD2|Q9VDD2_DROME	a	1	Q7JQX9	2	2	2	MPGSRPSSAPAEPNAK+SGEDSPVLNQSTVHGIASPNR	MPGSRPSSAPAEPNAK+SGEDSPVLNQSTVHGIASPNR		9	9	3	6	0	0	0.04	0.0681818	0	0
127	1	Q7JR58	Q7JR58_DROME	CG6543, isoform A OS=Drosophila melanogaster GN=CG6543 PE=1 SV=1	1	48.8	295	1		a	1	Q7JR58	15	15	15	ALNALCNGLMK+DKTISAIVLTGSEK+EAVNTAYETTLQEGLK+EAVNTAYETTLQEGLKFER+EGMTAFAEK+ELSTALQQFSK+ELSTALQQFSKDK+FGQPEIALGTIPGAGGTQR+IGTHSNLIVQLCK+NVGVITLNRPK+TEVAGEGKNVGVITLNRPK+TFHATFSTADRK+TISAIVLTGSEK+VVPADQLLGEAVK+VVPADQLLGEAVKLGEK	ALNALCNGLMK+DKTISAIVLTGSEK+EAVNTAYETTLQEGLK+EAVNTAYETTLQEGLKFER+EGMTAFAEK+ELSTALQQFSK+ELSTALQQFSKDK+FGQPEIALGTIPGAGGTQR+IGTHSNLIVQLCK+NVGVITLNRPK+TEVAGEGKNVGVITLNRPK+TFHATFSTADRK+TISAIVLTGSEK+VVPADQLLGEAVK+VVPADQLLGEAVKLGEK	ALNALC[Carbamidomethyl]NGLMK;EGM[Oxidation]TAFAEK;IGTHSNLIVQLC[Carbamidomethyl]K	34	34	32	2	0	0	0.426667	0.0227273	0	0
128	1	Q7JUX5	Q7JUX5_DROME	RE13549p (Fragment) OS=Drosophila melanogaster GN=CG6726 PE=2 SV=1	1	18	413	2	Q9VCR2|Q9VCR2_DROME	a	1	Q7JUX5	4	4	4	IAVTVDIPAFEK+TIYLTYVPDEEVGGHLGMR+WQGSQPELPSIILNSHTDVVPVFEEK+WTHGPFSADLDAEGR	IAVTVDIPAFEK+TIYLTYVPDEEVGGHLGMR+WQGSQPELPSIILNSHTDVVPVFEEK+WTHGPFSADLDAEGR		5	5	2	3	0	0	0.0266667	0.0340909	0	0
129	1	Q7JYN2	Q7JYN2_DROME	GH08937p (Fragment) OS=Drosophila melanogaster GN=ND-24 PE=2 SV=1	1	19.4	269	2	Q9VX36|Q9VX36_DROME	a	1	Q7JYN2	4	4	4	GAMIPLLDLAQR+GSDDILETCKK+VAEILQLPNMR+VYEVATFYTMFMR	GAMIPLLDLAQR+GSDDILETCKK+VAEILQLPNMR+VYEVATFYTMFMR	GAM[Oxidation]IPLLDLAQR;GSDDILETC[Carbamidomethyl]KK	7	7	7	0	0	0	0.0933333	0	0	0
130	1	Q7JZZ3	Q7JZZ3_DROME	RE03883p OS=Drosophila melanogaster GN=CG13321 PE=1 SV=1	1	11.5	286	1		a	1	Q7JZZ3	2	2	2	GIVPGTVVGGHDADGDQIYVGR+TSDGEPLFIGR	GIVPGTVVGGHDADGDQIYVGR+TSDGEPLFIGR		4	4	0	4	0	0	0	0.0454545	0	0
131	1	Q7K141	Q7K141_DROME	LD10028p (Fragment) OS=Drosophila melanogaster GN=mRpL44 PE=2 SV=1	1	38.6	334	2	Q9VNC1|Q9VNC1_DROME	a	1	Q7K141	8	8	8	AYVEAFLQHQLPK+DLLEVWTPQEPIQLLEK+DNRRPFDFAIQLEPK+LGESFELSELQR+QLGIEESDLQMPHNSDLVEK+RPFDFAIQLEPK+TATETAALDALQSIFDTR+VPNEGLQAIASYLLSTETLAHVSTHLGTK	AYVEAFLQHQLPK+DLLEVWTPQEPIQLLEK+DNRRPFDFAIQLEPK+LGESFELSELQR+QLGIEESDLQMPHNSDLVEK+RPFDFAIQLEPK+TATETAALDALQSIFDTR+VPNEGLQAIASYLLSTETLAHVSTHLGTK		15	15	0	15	0	0	0	0.170455	0	0
132	1	Q7K1C3	Q7K1C3_DROME	CG6984 OS=Drosophila melanogaster GN=CG6984 PE=1 SV=1	1	37.5	285	1		a	1	Q7K1C3	7	7	7	AVPAEELDKEIEEITNAIK+EGIASFFEK+FSTPGAGVGVFCSTPGVAVAR+LPVPVLGK+LTDVINDIQRLPVPVLGK+QLAMSQAEAFSAAQEK+SAYMLMTGLPVTGEEAYISGMVTK	AVPAEELDKEIEEITNAIK+EGIASFFEK+FSTPGAGVGVFCSTPGVAVAR+LPVPVLGK+LTDVINDIQRLPVPVLGK+QLAMSQAEAFSAAQEK+SAYMLMTGLPVTGEEAYISGMVTK	FSTPGAGVGVFC[Carbamidomethyl]STPGVAVAR	13	13	13	0	0	0	0.173333	0	0	0
133	1	Q7K3J0	Q7K3J0_DROME	CG8258 OS=Drosophila melanogaster GN=CCT8 PE=1 SV=1	1	38.3	546	1		a	1	Q7K3J0	16	16	16	ACVSILPDEGTFNVDNIR+ALAENSGINGTEIVNQLYLAHNNEAGK+ALDDAINNFK+ALEILPNLVSHKIEDYR+APGVSQMLK+FANALEVFPK+FVEGDVTYAEK+GATDNFMDDIER+IVIFSCPVDIIQTETK+LFDLYQSK+LGITTAEISDGYEK+MIINHIEK+QFVTSDAGTIMR+SADELLSFSSGEESLLESQIK+SVNATVLPR+YGLMAVR	ACVSILPDEGTFNVDNIR+ALAENSGINGTEIVNQLYLAHNNEAGK+ALDDAINNFK+ALEILPNLVSHKIEDYR+APGVSQMLK+FANALEVFPK+FVEGDVTYAEK+GATDNFMDDIER+IVIFSCPVDIIQTETK+LFDLYQSK+LGITTAEISDGYEK+MIINHIEK+QFVTSDAGTIMR+SADELLSFSSGEESLLESQIK+SVNATVLPR+YGLMAVR	AC[Carbamidomethyl]VSILPDEGTFNVDNIR;IVIFSC[Carbamidomethyl]PVDIIQTETK;QFVTSDAGTIM[Oxidation]R;YGLM[Oxidation]AVR	43	43	14	7	15	7	0.186667	0.0795455	0.555556	0.241379
134	1	Q7K485	Q7K485_DROME	CathD OS=Drosophila melanogaster GN=cathD PE=1 SV=1	1	8.2	392	1		a	1	Q7K485	2	2	2	FDGILGLGYNSISVDK+VVFDTGSSNLWVPSKK	FDGILGLGYNSISVDK+VVFDTGSSNLWVPSKK		3	3	1	1	1	0	0.0133333	0.0113636	0.037037	0
135	1	Q7K533	Q7K533_DROME	GH14572p OS=Drosophila melanogaster GN=Gbp2 PE=1 SV=1	1	18.6	456	1		a	1	Q7K533	4	4	4	APGHQQSGSHEELPTYPR+GQQEYPYPVGDFNR+SDAEEASPESVNQR+TLQPRPGQDYETAGSGGAQTIQPIPGHPQSSVIQPIPGR	APGHQQSGSHEELPTYPR+GQQEYPYPVGDFNR+SDAEEASPESVNQR+TLQPRPGQDYETAGSGGAQTIQPIPGHPQSSVIQPIPGR		6	6	4	2	0	0	0.0533333	0.0227273	0	0
136	1	Q7K7A9	FEN1_DROME	Flap endonuclease 1 OS=Drosophila melanogaster GN=Fen1 PE=2 SV=1	1	18.7	385	1		a	1	Q7K7A9	5	5	5	AATDAGDDAGIEK+ELFIEPEVADADSIDLK+LIADLAPQAIR+LLDNGIKPVYVFDGKPPDLK+WVEPDEEGLVK	AATDAGDDAGIEK+ELFIEPEVADADSIDLK+LIADLAPQAIR+LLDNGIKPVYVFDGKPPDLK+WVEPDEEGLVK		6	6	1	5	0	0	0.0133333	0.0568182	0	0
137	1	Q7KLW5	Q7KLW5_DROME	LD07532p (Fragment) OS=Drosophila melanogaster GN=wal PE=2 SV=1	1	86.4	340	2	Q7KN94|Q7KN94_DROME	a	1	Q7KLW5	25	25	25	AAVDAGFVPNDLQIGQTGK+AVPELTGK+AVPELTGKL+CGPASEALSK+CGPASEALSKVDGVTK+DPEAPIFQVADIGIVADLFK+FTHILAGASAFGK+IGGDVTVLVAGTK+IVAPELYIAVGISGAIQHLAGMK+IVAPELYIAVGISGAIQHLAGMKDSK+KIGGDVTVLVAGTK+LDVSPISEIIDVK+LDVSPISEIIDVKSDDTFVR+LLYDLADK+LLYDLADKFGAAVGASR+SDDTFVR+SDRPELAGAK+SGDNFKLLYDLADKFGAAVGASR+STLVVAEHNNEVLNPITLNTISAAK+STNFPPAATSGGSGAVEQAPAGDFASSLSEFVSQELTK+TIVAINKDPEAPIFQVADIGIVADLFK+TIYAGNAILTLK+VAAKLD…	AAVDAGFVPNDLQIGQTGK+AVPELTGK+AVPELTGKL+CGPASEALSK+CGPASEALSKVDGVTK+DPEAPIFQVADIGIVADLFK+FTHILAGASAFGK+IGGDVTVLVAGTK+IVAPELYIAVGISGAIQHLAGMK+IVAPELYIAVGISGAIQHLAGMKDSK+KIGGDVTVLVAGTK+LDVSPISEIIDVK+LDVSPISEIIDVKSDDTFVR+LLYDLADK+LLYDLADKFGAAVGASR+SDDTFVR+SDRPELAGAK+SGDNFKLLYDLADKFGAAVGASR+STLVVAEHNNEVLNPITLNTISAAK+STNFPPAATSGGSGAVEQAPAGDFASSLSEFVSQELTK+TIVAINKDPEAPIFQVADIGIVADLFK+TIYAGNAILTLK+VAAKLD…	C[Carbamidomethyl]GPASEALSK;C[Carbamidomethyl]GPASEALSKVDGVTK;IVAPELYIAVGISGAIQHLAGM[Oxidation]K;IVAPELYIAVGISGAIQHLAGM[Oxidation]KDSK	94	94	18	75	0	1	0.24	0.852273	0	0.0344828
138	1	Q7KLW6	Q7KLW6_DROME	LD06837p (Fragment) OS=Drosophila melanogaster GN=RfC38 PE=2 SV=1	1	36.8	395	2	Q9U9Q1|Q9U9Q1_DROME	a	1	Q7KLW6	12	12	12	ALLMLEAAK+EGLALPVELAK+EMYGSGVER+ETASQIISEQTPAKLEK+IIISVNSTSR+LRSETMTFTTPSNR+LYELLTQGVPPNLIFR+QVAQTHQIEISGQR+SETMTFTTPSNR+TLEFATEYEHR+TVVIDLIK+VIVISEGDELTK	ALLMLEAAK+EGLALPVELAK+EMYGSGVER+ETASQIISEQTPAKLEK+IIISVNSTSR+LRSETMTFTTPSNR+LYELLTQGVPPNLIFR+QVAQTHQIEISGQR+SETMTFTTPSNR+TLEFATEYEHR+TVVIDLIK+VIVISEGDELTK		14	14	1	1	0	12	0.0133333	0.0113636	0	0.413793
139	1	Q7KN81	Q7KN81_DROME	Uncharacterized protein OS=Drosophila melanogaster GN=Osi6 PE=2 SV=1	1	31.8	286	2	Q9XZ15|Q9XZ15_DROME	a	1	Q7KN81	6	6	6	AIPDDIKADLR+FLPILLGVGAK+IGGSGGGGGLLGGLGGLFGGK+SLDNSLAVEAAPTVEAR+SVFDNPQIELFGGVSLVK+TAEMGNYFMDNAK	AIPDDIKADLR+FLPILLGVGAK+IGGSGGGGGLLGGLGGLFGGK+SLDNSLAVEAAPTVEAR+SVFDNPQIELFGGVSLVK+TAEMGNYFMDNAK		10	10	10	0	0	0	0.133333	0	0	0
140	1	Q7KQM6	GGYF1_DROME	GIGYF family protein CG11148 OS=Drosophila melanogaster GN=CG11148 PE=1 SV=2	1	1.7	1574	1		a	1	Q7KQM6	2	2	2	IYLGDGKDSLDFAK+SQTLPALSNPEK	IYLGDGKDSLDFAK+SQTLPALSNPEK		3	3	3	0	0	0	0.04	0	0	0
141	1	Q7KSQ0	Q7KSQ0_DROME	LD46175p OS=Drosophila melanogaster GN=sea PE=1 SV=1	1	8.5	317	1		a	1	Q7KSQ0	3	3	3	FFVLESLKDLYK+FGAFEFLK+GFLGLYR	FFVLESLKDLYK+FGAFEFLK+GFLGLYR		3	3	3	0	0	0	0.04	0	0	0
142	1	Q7KSW3	Q7KSW3_DROME	Sugarlethal, isoform B OS=Drosophila melanogaster GN=sgll PE=1 SV=1	1	17.3	237	2	Q9VHZ5|Q9VHZ5_DROME	a	1	Q7KSW3	3	3	3	ASQIGAAASPQSQR+EATAEGFTFFTNYGSR+GGGVESEVDSK	ASQIGAAASPQSQR+EATAEGFTFFTNYGSR+GGGVESEVDSK		3	3	3	0	0	0	0.04	0	0	0
143	1	Q7PLI0	Q7PLI0_DROME	Adherens junction protein p120 OS=Drosophila melanogaster GN=p120ctn PE=1 SV=1	1	6.9	781	3	Q8T0H3|Q8T0H3_DROME;Q9NHP1|Q9NHP1_DROME	a	1	Q7PLI0	2	2	2	GLPILVELLR+LPSGNVQHDQNTSDDTITAVLATINEVIK	GLPILVELLR+LPSGNVQHDQNTSDDTITAVLATINEVIK		4	4	1	3	0	0	0.0133333	0.0340909	0	0
144	1	Q8IGE9	Q8IGE9_DROME	RH35990p (Fragment) OS=Drosophila melanogaster GN=lost PE=2 SV=1	1	32.6	534	2	Q9VN21|Q9VN21_DROME	a	1	Q8IGE9	12	12	12	AAALFANEEEFKK+ILPVLQQLK+IPSFVGADK+KLPEAGTDERR+SASSTGANAGAGEDGKADAQNGGEAVTVAGGDVGGAR+SISLKEEDTDVEQHQNNR+TDDRKLPEAGTDERR+TILVNVELIQFGEKK+TTSQTDNEQPQGETAQKR+VDVLADATEEQKK+VGIGFNNIFNR+YDTPVDIIATPTEIIR	AAALFANEEEFKK+ILPVLQQLK+IPSFVGADK+KLPEAGTDERR+SASSTGANAGAGEDGKADAQNGGEAVTVAGGDVGGAR+SISLKEEDTDVEQHQNNR+TDDRKLPEAGTDERR+TILVNVELIQFGEKK+TTSQTDNEQPQGETAQKR+VDVLADATEEQKK+VGIGFNNIFNR+YDTPVDIIATPTEIIR		45	45	22	15	3	5	0.293333	0.170455	0.111111	0.172414
145	1	Q8IGV1	Q8IGV1_DROME	RE24907p (Fragment) OS=Drosophila melanogaster GN=Saf-B PE=2 SV=1	1	4.8	977	2	Q8IMV6|Q8IMV6_DROME	a	1	Q8IGV1	2	2	2	HLPLSGTVGGGSSSSYLHK+STGYQGQSGGGGAGGMYGASRPAQDR	HLPLSGTVGGGSSSSYLHK+STGYQGQSGGGGAGGMYGASRPAQDR		4	4	1	3	0	0	0.0133333	0.0340909	0	0
146	1	Q8IPE8	Q8IPE8_DROME	Mitochondrial trifunctional protein alpha subunit, isoform B OS=Drosophila melanogaster GN=Mtpalpha PE=1 SV=1	1	8.3	744	2	Q9V397|Q9V397_DROME	a	1	Q8IPE8	5	5	5	ILSTMLSEAIR+LLQEGVDPK+LTSVPTALDMELTGK+TAVQVANDLASGK+VNSLGSEVSDEFER	ILSTMLSEAIR+LLQEGVDPK+LTSVPTALDMELTGK+TAVQVANDLASGK+VNSLGSEVSDEFER		10	10	3	7	0	0	0.04	0.0795455	0	0
147	1	Q8MR61	Q8MR61_DROME	GH11143p (Fragment) OS=Drosophila melanogaster GN=CG13890 PE=2 SV=1	1	13.7	265	2	Q9W0M0|Q9W0M0_DROME	a	1	Q8MR61	3	3	3	DGFLENLIK+LGLVPEGGSSYMLPLILGR+VAYQEMTR	DGFLENLIK+LGLVPEGGSSYMLPLILGR+VAYQEMTR		3	3	3	0	0	0	0.04	0	0	0
148	1	Q8MR71	Q8MR71_DROME	GH02773p (Fragment) OS=Drosophila melanogaster GN=Reg-2 PE=2 SV=1	1	10	279	2	Q94915|REG2_DROME	a	1	Q8MR71	2	2	2	LITFDVTNTLLQFR+QYGEIGALFGAR	LITFDVTNTLLQFR+QYGEIGALFGAR		5	5	5	0	0	0	0.0666667	0	0	0
149	1	Q8SX50	Q8SX50_DROME	CG9018, isoform B OS=Drosophila melanogaster GN=Dmel\CG9018 PE=1 SV=1	1	7	341	2	Q9W039|Q9W039_DROME	a	1	Q8SX50	2	2	2	ALTSIENSASSDAVVR+ILNIWLER	ALTSIENSASSDAVVR+ILNIWLER		4	4	0	1	2	1	0	0.0113636	0.0740741	0.0344828
150	1	Q8SX76	Q8SX76_DROME	LD24646p OS=Drosophila melanogaster GN=pch2 PE=1 SV=1	1	22.6	421	1		a	1	Q8SX76	8	8	8	AYFQTAR+EVLESEDAEEGLLTQLAER+FALSALMFSEHR+LFIGYPGISAIR+LILLHGPPGTGK+LLKLESMEQL+VDTNVIACNR+VVNAVLTQLDSLK	AYFQTAR+EVLESEDAEEGLLTQLAER+FALSALMFSEHR+LFIGYPGISAIR+LILLHGPPGTGK+LLKLESMEQL+VDTNVIACNR+VVNAVLTQLDSLK	VDTNVIAC[Carbamidomethyl]NR	21	21	15	4	2	0	0.2	0.0454545	0.0740741	0
151	1	Q8SXU3	Q8SXU3_DROME	CG8207 OS=Drosophila melanogaster GN=CG8207 PE=1 SV=1	1	8.4	438	1		a	1	Q8SXU3	3	3	3	AVILIGGPQK+ILLNSIVLPHK+VEGTPSDPDPNKPFAK	AVILIGGPQK+ILLNSIVLPHK+VEGTPSDPDPNKPFAK		5	5	2	3	0	0	0.0266667	0.0340909	0	0
152	1	Q8SY98	Q8SY98_DROME	RH14088p OS=Drosophila melanogaster GN=RpL24 PE=2 SV=1	1	11.4	123	3	Q9VJY6|RL24_DROME;X2JE06|X2JE06_DROME	a	1	Q8SY98	2	2	2	AIVGASLAEILAK+AIVGASLAEILAKR	AIVGASLAEILAK+AIVGASLAEILAKR		5	5	3	2	0	0	0.04	0.0227273	0	0
153	1	Q8SYN6	Q8SYN6_DROME	RE50471p OS=Drosophila melanogaster GN=CG8209 PE=2 SV=1	1	42.4	330	2	Q9VSC5|Q9VSC5_DROME	a	1	Q8SYN6	9	9	9	DHTEVEYHAAK+ELGNAEPAPSVSSTTVSSPPAGVK+EQKELGNAEPAPSVSSTTVSSPPAGVK+FSESEEEKKALTEEEKK+GVEPAMEWLLAHVDDPIPSR+KLFAEDDYEKPLEVLGLVPSAVITMTK+SEVQTLMDMGFPR+SPPRDYTETR+TGIESPFSLMTTFPR	DHTEVEYHAAK+ELGNAEPAPSVSSTTVSSPPAGVK+EQKELGNAEPAPSVSSTTVSSPPAGVK+FSESEEEKKALTEEEKK+GVEPAMEWLLAHVDDPIPSR+KLFAEDDYEKPLEVLGLVPSAVITMTK+SEVQTLMDMGFPR+SPPRDYTETR+TGIESPFSLMTTFPR	n[Acetyl]SEVQTLMDMGFPR	9	9	0	9	0	0	0	0.102273	0	0
154	1	Q8SYU2	Q8SYU2_DROME	RE33833p OS=Drosophila melanogaster GN=RpL7-like PE=2 SV=1	1	11.7	257	2	Q9VKC1|Q9VKC1_DROME	a	1	Q8SYU2	2	2	2	SDKYAVPNKLPGK+VIEPFVVYGNPSLSSIR	SDKYAVPNKLPGK+VIEPFVVYGNPSLSSIR	n[Acetyl]SDKYAVPNKLPGK	2	2	0	2	0	0	0	0.0227273	0	0
155	1	Q8SZ38	Q8SZ38_DROME	RE18076p OS=Drosophila melanogaster GN=clone 1.72 PE=2 SV=1	1	22.5	528	1		a	1	Q8SZ38	7	7	7	EQAAIQQLILSHLSEQQK+KPGFPFPFLPNPFEK+KVDANVLLPINLAALPLLVPAPELTQGK+LQANNGLTQVQK+QQSQQQPAQKPNFYLIPNPLASQASGDGK+VDANVLLPINLAALPLLVPAPELTQGK+VVGLSLVLLPNPFYVNK	EQAAIQQLILSHLSEQQK+KPGFPFPFLPNPFEK+KVDANVLLPINLAALPLLVPAPELTQGK+LQANNGLTQVQK+QQSQQQPAQKPNFYLIPNPLASQASGDGK+VDANVLLPINLAALPLLVPAPELTQGK+VVGLSLVLLPNPFYVNK		20	20	10	5	3	2	0.133333	0.0568182	0.111111	0.0689655
156	1	Q8SZM1	Q8SZM1_DROME	RH04336p OS=Drosophila melanogaster GN=CG9953 PE=2 SV=1	1	14.6	508	2	Q9VS02|Q9VS02_DROME	a	1	Q8SZM1	5	5	5	ASLAAYKPECVDAVTR+FGVDFFIR+FNLGDGQK+LGLVNDMLLK+SHPTADLSTENLHYLSSEQALEDLASFVTAMK	ASLAAYKPECVDAVTR+FGVDFFIR+FNLGDGQK+LGLVNDMLLK+SHPTADLSTENLHYLSSEQALEDLASFVTAMK	ASLAAYKPEC[Carbamidomethyl]VDAVTR	11	11	4	5	1	1	0.0533333	0.0568182	0.037037	0.0344828
157	1	Q8SZR1	Q8SZR1_DROME	RE11719p OS=Drosophila melanogaster GN=CG15239 PE=2 SV=1	1	14	493	2	Q9W4P4|Q9W4P4_DROME	a	1	Q8SZR1	6	6	6	ACLAFELR+ARPICVGLPGGYSK+FGLPLLPSGPGCAK+IAYVGNDEMSVSLK+SDDEVEASLR+YGGITLASR	ACLAFELR+ARPICVGLPGGYSK+FGLPLLPSGPGCAK+IAYVGNDEMSVSLK+SDDEVEASLR+YGGITLASR	AC[Carbamidomethyl]LAFELR;ARPIC[Carbamidomethyl]VGLPGGYSK;FGLPLLPSGPGC[Carbamidomethyl]AK;IAYVGNDEM[Oxidation]SVSLK	21	21	4	4	6	7	0.0533333	0.0454545	0.222222	0.241379
158	1	Q8SZU2	Q8SZU2_DROME	GH09538p OS=Drosophila melanogaster GN=TrpRS-m PE=2 SV=1	1	29.8	516	2	Q9VVL8|Q9VVL8_DROME	a	1	Q8SZU2	10	10	10	AGVSNLVNIHAQVTGQSIK+AVTDFTSDITYNPGKR+LAQLPQFR+LGLGTSANIPAAVHVAPLLPAPDISK+NEMIYLLEVGAEK+QHVHPHGNSVNSGHEEHNTR+RNEMIYLLEVGAEK+STHVPVGADQIQHIQLAQHLAR+TAGTPSATAQVTGGNK+VAEAVVEHLRPIR	AGVSNLVNIHAQVTGQSIK+AVTDFTSDITYNPGKR+LAQLPQFR+LGLGTSANIPAAVHVAPLLPAPDISK+NEMIYLLEVGAEK+QHVHPHGNSVNSGHEEHNTR+RNEMIYLLEVGAEK+STHVPVGADQIQHIQLAQHLAR+TAGTPSATAQVTGGNK+VAEAVVEHLRPIR		36	36	17	14	2	3	0.226667	0.159091	0.0740741	0.103448
159	1	Q95083	PSA5_DROME	Proteasome subunit alpha type-5 OS=Drosophila melanogaster GN=Prosalpha5 PE=2 SV=2	1	9	244	1		a	1	Q95083	2	2	2	GVNTFSPEGR+LFQVEYAIEAIK	GVNTFSPEGR+LFQVEYAIEAIK		4	4	3	1	0	0	0.04	0.0113636	0	0
160	1	Q95RA9	GILT1_DROME	GILT-like protein 1 OS=Drosophila melanogaster GN=GILT1 PE=2 SV=1	1	24	250	1		a	1	Q95RA9	6	6	6	DVVELTFVPFGK+ESLTMDFINCLMK+FITEQVYPAVK+GELRDVVELTFVPFGK+LKEPLTSVPTILFNEQFDK+LKEPLTSVPTILFNEQFDKK	DVVELTFVPFGK+ESLTMDFINCLMK+FITEQVYPAVK+GELRDVVELTFVPFGK+LKEPLTSVPTILFNEQFDK+LKEPLTSVPTILFNEQFDKK	ESLTMDFINC[Carbamidomethyl]LMK	8	8	8	0	0	0	0.106667	0	0	0
161	1	Q95SA2	Q95SA2_DROME	GM04690p OS=Drosophila melanogaster GN=CG1291 PE=2 SV=1	1	6.1	424	2	Q9VZU8|Q9VZU8_DROME	a	1	Q95SA2	2	2	2	SALLDEPVHPR+VLFLHPDLGIGGAER	SALLDEPVHPR+VLFLHPDLGIGGAER		2	2	0	2	0	0	0	0.0227273	0	0
162	1	Q95TK5	Q95TK5_DROME	CG1635 OS=Drosophila melanogaster GN=Dmel\CG1635 PE=1 SV=1	1	8	448	1		a	1	Q95TK5	3	3	3	LGLEPGYNPLPK+QSAVANESGTMAEVK+VILAGGADR	LGLEPGYNPLPK+QSAVANESGTMAEVK+VILAGGADR		5	5	3	1	1	0	0.04	0.0113636	0.037037	0
163	1	Q95TL8	Q95TL8_DROME	CG9911, isoform A OS=Drosophila melanogaster GN=LD41494p PE=1 SV=1	1	6.7	412	2	Q9VXI3|Q9VXI3_DROME	a	1	Q95TL8	2	2	2	SAEAFLEFVKK+SEDDLPLIAIDSFK	SAEAFLEFVKK+SEDDLPLIAIDSFK		3	3	0	2	1	0	0	0.0227273	0.037037	0
164	1	Q95U46	Q95U46_DROME	GH07925p OS=Drosophila melanogaster GN=CG3902 PE=2 SV=1	1	25.1	414	2	Q9VVU1|Q9VVU1_DROME	a	1	Q95U46	8	8	8	ASGTCQLTFDNVR+KDGSHYVINGSK+LAQEQIQPLVK+LAQEYAGSFALTEPGAGSDAFSLK+LQEQGVPFQK+VPEENILGTFGHGYK+YAAGFLNEGR+YYASEVAQR	ASGTCQLTFDNVR+KDGSHYVINGSK+LAQEQIQPLVK+LAQEYAGSFALTEPGAGSDAFSLK+LQEQGVPFQK+VPEENILGTFGHGYK+YAAGFLNEGR+YYASEVAQR	ASGTC[Carbamidomethyl]QLTFDNVR	13	13	1	3	1	8	0.0133333	0.0340909	0.037037	0.275862
165	1	Q9NK57	NIF3L_DROME	NIF3-like protein 1 OS=Drosophila melanogaster GN=anon-35F/36A PE=1 SV=3	1	16.1	292	1		a	1	Q9NK57	3	3	3	AVNIISIRPLEPELGAPPGTGSGR+ILLTNDLTEPVVK+SGGVNDWLSK	AVNIISIRPLEPELGAPPGTGSGR+ILLTNDLTEPVVK+SGGVNDWLSK		4	4	0	4	0	0	0	0.0454545	0	0
166	1	Q9U3W5	Q9U3W5_DROME	Putative mitotic protein phosphatase 1 regulator OS=Drosophila melanogaster GN=sds22 PE=2 SV=1	1	37.7	326	2	Q9VEK8|Q9VEK8_DROME	a	1	Q9U3W5	10	10	10	ALQTIYLEYNPLAK+DILPQLQK+ELYVSENGVETIENLSENTKLETLDLAK+IENLDDLPHLEVLDISFNR+IENLDTLVNLEILSLQANR+KIENIEMLVNLR+LETLDLAK+LRDILPQLQK+TLIELELYDNQITK+VYFVSNR	ALQTIYLEYNPLAK+DILPQLQK+ELYVSENGVETIENLSENTKLETLDLAK+IENLDDLPHLEVLDISFNR+IENLDTLVNLEILSLQANR+KIENIEMLVNLR+LETLDLAK+LRDILPQLQK+TLIELELYDNQITK+VYFVSNR		12	12	0	11	1	0	0	0.125	0.037037	0
167	1	Q9U915	KAD2_DROME	Adenylate kinase OS=Drosophila melanogaster GN=Adk2 PE=1 SV=1	1	26.7	240	1		a	1	Q9U915	5	5	5	KRPAQIQL+NGFLLDGFPR+QTKPLVDYYGLR+SSDVFSTIDSIFQR+YEPENIGINAILLGPPGSGK	KRPAQIQL+NGFLLDGFPR+QTKPLVDYYGLR+SSDVFSTIDSIFQR+YEPENIGINAILLGPPGSGK		13	13	3	10	0	0	0.04	0.113636	0	0
168	1	Q9V3G7	PSMD6_DROME	26S proteasome non-ATPase regulatory subunit 6 OS=Drosophila melanogaster GN=Rpn7 PE=2 SV=1	1	64.5	389	1		a	1	Q9V3G7	36	36	36	AAAETAFR+AAAETAFRK+ENNRVEVEQLDAAIEDAEKNLGEMEVR+FLLTLAEYK+FLLTLAEYKQDAALK+GSEIQEVLHGLPDVK+IGDKAAAETAFR+IGDKAAAETAFRK+ILGYTQLLESYR+KSEYLCR+LDIVFHLIR+LDYLIHPHYR+LGLFYLDHDLITR+LKVYQGVYSVAVR+MKENNRVEVEQLDAAIEDAEK+MKENNRVEVEQLDAAIEDAEKNLGEMEVR+NLGEMEVR+NPNLELAQTK+NWQYQATIK+PAENLEEQGLEK+PAENLEEQGLEKNPNLELAQTK+QGDLLLNR+QLRLDYLIHPHYR+TENMAPWYEHICSELGWTVDK+TENMAPWYEHICSELGWTVDKDLLAR+TVSLGHRLDIVFHLIR+VDRVGG…	AAAETAFR+AAAETAFRK+ENNRVEVEQLDAAIEDAEKNLGEMEVR+FLLTLAEYK+FLLTLAEYKQDAALK+GSEIQEVLHGLPDVK+IGDKAAAETAFR+IGDKAAAETAFRK+ILGYTQLLESYR+KSEYLCR+LDIVFHLIR+LDYLIHPHYR+LGLFYLDHDLITR+LKVYQGVYSVAVR+MKENNRVEVEQLDAAIEDAEK+MKENNRVEVEQLDAAIEDAEKNLGEMEVR+NLGEMEVR+NPNLELAQTK+NWQYQATIK+PAENLEEQGLEK+PAENLEEQGLEKNPNLELAQTK+QGDLLLNR+QLRLDYLIHPHYR+TENMAPWYEHICSELGWTVDK+TENMAPWYEHICSELGWTVDKDLLAR+TVSLGHRLDIVFHLIR+VDRVGG…	KSEYLC[Carbamidomethyl]R;M[Oxidation]KENNRVEVEQLDAAIEDAEK;MKENNRVEVEQLDAAIEDAEKNLGEM[Oxidation]EVR;M[Oxidation]KENNRVEVEQLDAAIEDAEKNLGEMEVR;NLGEM[Oxidation]EVR;TENMAPWYEHIC[Carbamidomethyl]SELGWTVDK;TENMAPWYEHIC[Carbamidomethyl]SELGWTVDKDLLAR;TENM[Oxidation]APWYEHIC[Carbamidomethyl]SELGWTVDKDLLAR;VEVEQLDAAIEDAEKNLGEM[Oxidation]EVR;YTVYVAM[Oxidation]IALPR	201	201	76	68	34	23	1.01333	0.772727	1.25926	0.793103
169	1	Q9V3J4	SEC13_DROME	Protein SEC13 homolog OS=Drosophila melanogaster GN=Sec13 PE=1 SV=1	1	6.5	356	1		a	1	Q9V3J4	2	2	2	INYESGTAIQSK+LVSGGCDNLVK	INYESGTAIQSK+LVSGGCDNLVK	LVSGGC[Carbamidomethyl]DNLVK	2	2	0	0	0	2	0	0	0	0.0689655
170	1	Q9V3P3	Q9V3P3_DROME	LD45860p OS=Drosophila melanogaster GN=REG PE=1 SV=1	1	53.9	245	1		a	1	Q9V3P3	12	12	12	GFPENIVR+KLVEDSNLLK+LNELLATPIFNER+LVEDSNLLK+MWISFMIPK+NELEDRDSLPTK+NELEDRDSLPTKR+NFEEVHQDLNIPVLPPLLVK+VDVIVSGQPVMGLPAGTVPCNKPLCEMIK+VQEYKDSLILK+YPHIDDYRR+YSSLHDIVIK	GFPENIVR+KLVEDSNLLK+LNELLATPIFNER+LVEDSNLLK+MWISFMIPK+NELEDRDSLPTK+NELEDRDSLPTKR+NFEEVHQDLNIPVLPPLLVK+VDVIVSGQPVMGLPAGTVPCNKPLCEMIK+VQEYKDSLILK+YPHIDDYRR+YSSLHDIVIK	M[Oxidation]WISFMIPK;VDVIVSGQPVMGLPAGTVPC[Carbamidomethyl]NKPLC[Carbamidomethyl]EMIK	31	31	3	28	0	0	0.04	0.318182	0	0
171	1	Q9V3U6	Q9V3U6_DROME	26-29kD-proteinase OS=Drosophila melanogaster GN=26-29-p PE=1 SV=1	1	33	549	1		a	1	Q9V3U6	14	14	14	DEIPDQYDWR+GTLYIPYAEIAEPFYAWYDK+GTLYIPYAEIAEPFYAWYDKNTR+HGPLSVAIDASPK+IDYYGGMVK+KNNCGVMTMPTYVEM+LYGAVTPVK+MPIPVRYEMR+NDVDGLDHAVLAVGYGSINGEDYWLVK+NIYTLWVR+NSWSTYWGNDGYILMSAK+TFSFYSHGVYYEPTCK+TYQLAGEGQYGTLLK+WDPNYIVK	DEIPDQYDWR+GTLYIPYAEIAEPFYAWYDK+GTLYIPYAEIAEPFYAWYDKNTR+HGPLSVAIDASPK+IDYYGGMVK+KNNCGVMTMPTYVEM+LYGAVTPVK+MPIPVRYEMR+NDVDGLDHAVLAVGYGSINGEDYWLVK+NIYTLWVR+NSWSTYWGNDGYILMSAK+TFSFYSHGVYYEPTCK+TYQLAGEGQYGTLLK+WDPNYIVK	KNNC[Carbamidomethyl]GVMTMPTYVEM;M[Oxidation]PIPVRYEMR;NSWSTYWGNDGYILM[Oxidation]SAK;TFSFYSHGVYYEPTC[Carbamidomethyl]K	38	38	24	14	0	0	0.32	0.159091	0	0
172	1	Q9V3W7	Q9V3W7_DROME	LD40489p OS=Drosophila melanogaster GN=SF2 PE=1 SV=1	1	35.3	255	1		a	1	Q9V3W7	9	9	9	DGSGVVEFLR+DGYDYDGYR+EAGDVCFADTYK+EAGDVCFADTYKDGSGVVEFLR+GPPFAFVEFEDARDADDAVK+IYVGNLPPDIR+RGPPFAFVEFEDAR+VMVTGLPASGSWQDLKDHMR+VTFVDLK	DGSGVVEFLR+DGYDYDGYR+EAGDVCFADTYK+EAGDVCFADTYKDGSGVVEFLR+GPPFAFVEFEDARDADDAVK+IYVGNLPPDIR+RGPPFAFVEFEDAR+VMVTGLPASGSWQDLKDHMR+VTFVDLK	EAGDVC[Carbamidomethyl]FADTYK;EAGDVC[Carbamidomethyl]FADTYKDGSGVVEFLR;VMVTGLPASGSWQDLKDHM[Oxidation]R;VM[Oxidation]VTGLPASGSWQDLKDHMR	16	16	1	15	0	0	0.0133333	0.170455	0	0
173	1	Q9V426	Q9V426_DROME	LD07162p OS=Drosophila melanogaster GN=vig PE=1 SV=1	1	6.1	490	1		a	1	Q9V426	2	2	2	ANAGSNIGGPNAK+KPNQAEKENKPNNALNK	ANAGSNIGGPNAK+KPNQAEKENKPNNALNK		2	2	2	0	0	0	0.0266667	0	0	0
174	1	Q9V447	KRH2_DROME	Krueppel homolog 2 OS=Drosophila melanogaster GN=Kr-h2 PE=1 SV=1	1	14.5	276	2	X2J4W8|X2J4W8_DROME	a	1	Q9V447	3	3	3	ITFEALAAR+SSQQQEQPQQSQSQNVPAK+VMLANAAISALR	ITFEALAAR+SSQQQEQPQQSQSQNVPAK+VMLANAAISALR		5	5	5	0	0	0	0.0666667	0	0	0
175	1	Q9V5C6	PSA3_DROME	Proteasome subunit alpha type-3 OS=Drosophila melanogaster GN=Prosalpha7 PE=1 SV=1	1	59.7	253	1		a	1	Q9V5C6	12	12	12	DAVVLAVEK+IEPSGSSFGYFACASGK+LYEPDAGGR+NIGMAVAGLVADGNFVADIAR+QQFEQAIPLK+SGTVIGIR+STIGTGYDLSASQFSPDGR+TDELVESAGEIIYK+VFQIDYASK+VHDELKDKDFR+VHDELKDKDFRFEMGLVGR+VTGGLHLINPSELTEK	DAVVLAVEK+IEPSGSSFGYFACASGK+LYEPDAGGR+NIGMAVAGLVADGNFVADIAR+QQFEQAIPLK+SGTVIGIR+STIGTGYDLSASQFSPDGR+TDELVESAGEIIYK+VFQIDYASK+VHDELKDKDFR+VHDELKDKDFRFEMGLVGR+VTGGLHLINPSELTEK	IEPSGSSFGYFAC[Carbamidomethyl]ASGK;NIGM[Oxidation]AVAGLVADGNFVADIAR;n[Acetyl]STIGTGYDLSASQFSPDGR	29	29	29	0	0	0	0.386667	0	0	0
176	1	Q9V9S8	HEMH_DROME	Ferrochelatase, mitochondrial OS=Drosophila melanogaster GN=FeCh PE=2 SV=1	1	34.4	384	1		a	1	Q9V9S8	8	8	8	AATPNDHPLFIDALTNVVADHLK+EIGGGSPILK+IMTDRDMIQLPVQSR+LGPWIAQR+SNNLPSDIK+VGPLPWLAPATDDAIKGYVK+VVLFSQYPQYSCATSGSSFNSIFTHYR+YVNPLTENTLAEIEKDKPER	AATPNDHPLFIDALTNVVADHLK+EIGGGSPILK+IMTDRDMIQLPVQSR+LGPWIAQR+SNNLPSDIK+VGPLPWLAPATDDAIKGYVK+VVLFSQYPQYSCATSGSSFNSIFTHYR+YVNPLTENTLAEIEKDKPER	IM[Oxidation]TDRDMIQLPVQSR;VVLFSQYPQYSC[Carbamidomethyl]ATSGSSFNSIFTHYR	14	14	0	9	3	2	0	0.102273	0.111111	0.0689655
177	1	Q9V9W2	Q9V9W2_DROME	Ribosomal protein L6, isoform A OS=Drosophila melanogaster GN=RpL6 PE=1 SV=1	1	49	243	2	Q9V9W3|Q9V9W3_DROME	a	1	Q9V9W2	14	14	14	EVDAALLK+FVPNEQRK+GKKHPVNSYLK+HPVNSYLK+KDQKEVDAALLK+KHPVNSYLK+NLTPGTVLILLAGR+RNLTPGTVLILLAGR+TGEADIFAAK+VDLGAFKVPEHLNDAYFR+VLASGLLLVTGPFALNSCPLR+VPEHLNDAYFR+YLQNMFALHSSQYPHR+YVIGTSSK	EVDAALLK+FVPNEQRK+GKKHPVNSYLK+HPVNSYLK+KDQKEVDAALLK+KHPVNSYLK+NLTPGTVLILLAGR+RNLTPGTVLILLAGR+TGEADIFAAK+VDLGAFKVPEHLNDAYFR+VLASGLLLVTGPFALNSCPLR+VPEHLNDAYFR+YLQNMFALHSSQYPHR+YVIGTSSK	VLASGLLLVTGPFALNSC[Carbamidomethyl]PLR;YLQNM[Oxidation]FALHSSQYPHR	63	63	30	33	0	0	0.4	0.375	0	0
178	1	Q9VAY9	Q9VAY9_DROME	GH07821p OS=Drosophila melanogaster GN=mRpS22 PE=1 SV=1	1	24.4	393	1		a	1	Q9VAY9	8	8	8	AQQILQMPPIVQIK+AQQILQMPPIVQIKK+DTALKDFANSK+DYLHNAVELIALSYK+FVFTDITFGR+LHNIPVEYQATLTELGK+LLVQYEPHEPEFHNISAR+MFALEELLAK	AQQILQMPPIVQIK+AQQILQMPPIVQIKK+DTALKDFANSK+DYLHNAVELIALSYK+FVFTDITFGR+LHNIPVEYQATLTELGK+LLVQYEPHEPEFHNISAR+MFALEELLAK		11	11	3	8	0	0	0.04	0.0909091	0	0
179	1	Q9VB10	Q9VB10_DROME	CG5590 OS=Drosophila melanogaster GN=Dmel\CG5590 PE=1 SV=1	1	34	412	1		a	1	Q9VB10	10	10	10	AAPAYMTGK+DGANIVVAAK+ENADKLMVDFFVEEK+GAPVENEAAAEDAAAPASGGDVK+KIESLLSPEIVSK+KPEIMADAAYAILTR+NFFDMFSGK+SNHAHILNISPPLSMKPK+TAIHTAAIEMLTGPDSAK+YDLMHNINTR	AAPAYMTGK+DGANIVVAAK+ENADKLMVDFFVEEK+GAPVENEAAAEDAAAPASGGDVK+KIESLLSPEIVSK+KPEIMADAAYAILTR+NFFDMFSGK+SNHAHILNISPPLSMKPK+TAIHTAAIEMLTGPDSAK+YDLMHNINTR	KPEIM[Oxidation]ADAAYAILTR;TAIHTAAIEM[Oxidation]LTGPDSAK	12	12	1	11	0	0	0.0133333	0.125	0	0
180	1	Q9VBU9	Q9VBU9_DROME	40S ribosomal protein S27 OS=Drosophila melanogaster GN=RpS27 PE=1 SV=1	1	38.1	84	1		a	1	Q9VBU9	3	3	3	DLLHPLPAEEK+LTEGCSFR+LVQHPNSYFMDVK	DLLHPLPAEEK+LTEGCSFR+LVQHPNSYFMDVK	LTEGC[Carbamidomethyl]SFR	10	10	5	5	0	0	0.0666667	0.0568182	0	0
181	1	Q9VBX2	MOC2B_DROME	Molybdopterin synthase catalytic subunit OS=Drosophila melanogaster GN=Mocs2 PE=2 SV=2	1	34.6	367	1		a	1	Q9VBX2	9	9	9	DGQTDPTKEMR+EIYDGDNDSEWKENK+EPSSMEAAPPKK+LQAIESYMGLTTDNEENIFSR+REPSSMEAAPPKK+SEALESVSFAIDQLK+SGFNYAACPCKVEESHDVPR+SSFVSSDQNLSDSCAR+TQSTIIKQEQSNCHLK	DGQTDPTKEMR+EIYDGDNDSEWKENK+EPSSMEAAPPKK+LQAIESYMGLTTDNEENIFSR+REPSSMEAAPPKK+SEALESVSFAIDQLK+SGFNYAACPCKVEESHDVPR+SSFVSSDQNLSDSCAR+TQSTIIKQEQSNCHLK	REPSSM[Oxidation]EAAPPKK;SGFNYAAC[Carbamidomethyl]PC[Carbamidomethyl]KVEESHDVPR;SSFVSSDQNLSDSC[Carbamidomethyl]AR;TQSTIIKQEQSNC[Carbamidomethyl]HLK	17	17	0	13	1	3	0	0.147727	0.037037	0.103448
182	1	Q9VD58	Q9VD58_DROME	CG6439, isoform A OS=Drosophila melanogaster GN=Idh3b PE=1 SV=1	1	5.7	370	1		a	1	Q9VD58	2	2	2	DLGGQSTTQDFTR+FAFDYATK	DLGGQSTTQDFTR+FAFDYATK		4	4	1	2	0	1	0.0133333	0.0227273	0	0.0344828
183	1	Q9VDT5	Q9VDT5_DROME	Carboxypeptidase OS=Drosophila melanogaster GN=Dmel\CG4572 PE=1 SV=1	1	41.3	482	1		a	1	Q9VDT5	17	17	17	FPGSDKYK+GVAIGNGLSDPLHQLK+HAGHLVEIMVR+NAGHMAPHDQPK+NYLNQLKFPGSDK+NYLNQLKFPGSDKYK+TFHDLDKENK+TFHDLDKENKVELHLKK+THDDDGANLGEFLQAGATR+THDDDGANLGEFLQAGATRR+THNLIYIDNPVGTGFSFTENDAGYATNEK+THNLIYIDNPVGTGFSFTENDAGYATNEKDVGR+VGKEVAGYVK+VVGSQFHGVESYSGYLTVDPGFK+VYVPLKGVAIGNGLSDPLHQLK+YGDYLYQLGLIDEHGLQSFHDAEAK+YVPALAYHIHK	FPGSDKYK+GVAIGNGLSDPLHQLK+HAGHLVEIMVR+NAGHMAPHDQPK+NYLNQLKFPGSDK+NYLNQLKFPGSDKYK+TFHDLDKENK+TFHDLDKENKVELHLKK+THDDDGANLGEFLQAGATR+THDDDGANLGEFLQAGATRR+THNLIYIDNPVGTGFSFTENDAGYATNEK+THNLIYIDNPVGTGFSFTENDAGYATNEKDVGR+VGKEVAGYVK+VVGSQFHGVESYSGYLTVDPGFK+VYVPLKGVAIGNGLSDPLHQLK+YGDYLYQLGLIDEHGLQSFHDAEAK+YVPALAYHIHK	HAGHLVEIM[Oxidation]VR	50	50	26	24	0	0	0.346667	0.272727	0	0
184	1	Q9VDV2	Q9VDV2_DROME	AT06125p OS=Drosophila melanogaster GN=Dmel\CG6195 PE=1 SV=1	1	10.2	363	1		a	1	Q9VDV2	3	3	3	GDGFDVLK+TADLVLMMLDATKPNVHR+VALIGFPSVGK	GDGFDVLK+TADLVLMMLDATKPNVHR+VALIGFPSVGK		3	3	0	3	0	0	0	0.0340909	0	0
185	1	Q9VDV3	NUP58_DROME	Probable nucleoporin Nup58 OS=Drosophila melanogaster GN=Nup58 PE=2 SV=1	1	7.1	546	1		a	1	Q9VDV3	3	3	3	AIQSLEMAQR+FTNVSHEITNLK+ISSGPTPFSNISALMNK	AIQSLEMAQR+FTNVSHEITNLK+ISSGPTPFSNISALMNK		5	5	4	1	0	0	0.0533333	0.0113636	0	0
186	1	Q9VE08	Q9VE08_DROME	CG6013 OS=Drosophila melanogaster GN=Dmel\CG6013 PE=1 SV=1	1	47.9	213	1		a	1	Q9VE08	8	8	8	ALLDQEMSSINTQR+IKAENPSLR+QMILEEMEK+QMILEEMEKK+SMADTDVASNIDEAIVVLSVNDSEEDKHPEKR+TFEANNLPR+VIEAINEANKPMAAR+VVVQNHIEENLNR	ALLDQEMSSINTQR+IKAENPSLR+QMILEEMEK+QMILEEMEKK+SMADTDVASNIDEAIVVLSVNDSEEDKHPEKR+TFEANNLPR+VIEAINEANKPMAAR+VVVQNHIEENLNR	ALLDQEM[Oxidation]SSINTQR;QM[Oxidation]ILEEMEKK;SM[Oxidation]ADTDVASNIDEAIVVLSVNDSEEDKHPEKR;VIEAINEANKPM[Oxidation]AAR	33	33	4	29	0	0	0.0533333	0.329545	0	0
187	1	Q9VF89	RM09_DROME	39S ribosomal protein L9, mitochondrial OS=Drosophila melanogaster GN=mRpL9 PE=2 SV=1	1	21.4	248	1		a	1	Q9VF89	3	3	3	LLLPGLAAYNTPENVAK+NFIYELVDDTLVK+TFVEGVGDKGDVVSMKPHFVYNK	LLLPGLAAYNTPENVAK+NFIYELVDDTLVK+TFVEGVGDKGDVVSMKPHFVYNK		5	5	5	0	0	0	0.0666667	0	0	0
188	1	Q9VFF0	Q9VFF0_DROME	GH01077p OS=Drosophila melanogaster GN=UQCR-C1 PE=1 SV=2	1	45.1	470	1		a	1	Q9VFF0	16	16	16	AVEILADIIQNSK+CPAVAAVGPVENLPDYNR+EMQEVESNLQEVVFDHLHATAYQGTPLGQTILGPTK+EQTVFYAK+IDAVSVGNVR+IPLHELEQR+IVLAAAGGVK+IVLAAAGGVKHDDLVK+LCTMVTEAEVER+LGEAEIAR+QILCYNR+RIPLHELEQR+SENEKNNGVAHFLEHMAFK+SQGGGANNASNLAR+SQTDLELEVENLGAHLNAYTSR+TNMLLQLDGTTPICEDIGR	AVEILADIIQNSK+CPAVAAVGPVENLPDYNR+EMQEVESNLQEVVFDHLHATAYQGTPLGQTILGPTK+EQTVFYAK+IDAVSVGNVR+IPLHELEQR+IVLAAAGGVK+IVLAAAGGVKHDDLVK+LCTMVTEAEVER+LGEAEIAR+QILCYNR+RIPLHELEQR+SENEKNNGVAHFLEHMAFK+SQGGGANNASNLAR+SQTDLELEVENLGAHLNAYTSR+TNMLLQLDGTTPICEDIGR	C[Carbamidomethyl]PAVAAVGPVENLPDYNR;EM[Oxidation]QEVESNLQEVVFDHLHATAYQGTPLGQTILGPTK;LC[Carbamidomethyl]TMVTEAEVER;LC[Carbamidomethyl]TM[Oxidation]VTEAEVER;QILC[Carbamidomethyl]YNR;TNMLLQLDGTTPIC[Carbamidomethyl]EDIGR	43	43	25	16	2	0	0.333333	0.181818	0.0740741	0
189	1	Q9VFQ9	Q9VFQ9_DROME	Dipeptidase B, isoform A OS=Drosophila melanogaster GN=Dip-B PE=1 SV=2	1	30.5	508	1		a	1	Q9VFQ9	11	11	11	AGGVMAGMSR+ASGLDKHGLDSMLPIK+DIGVGDPER+EYPLFAAVNR+GHQVPAAFMIK+MCMTDALCR+MTPIQVEK+NSVGEECYVADEVITSR+VIGEDLVQANNAPSVR+YIKPLFDKLNVNVISDTQVLQK+YTHIDIAGSAGEHPAMPTAAPLVSLVK	AGGVMAGMSR+ASGLDKHGLDSMLPIK+DIGVGDPER+EYPLFAAVNR+GHQVPAAFMIK+MCMTDALCR+MTPIQVEK+NSVGEECYVADEVITSR+VIGEDLVQANNAPSVR+YIKPLFDKLNVNVISDTQVLQK+YTHIDIAGSAGEHPAMPTAAPLVSLVK	AGGVMAGM[Oxidation]SR;MC[Carbamidomethyl]MTDALC[Carbamidomethyl]R;M[Oxidation]TPIQVEK;NSVGEEC[Carbamidomethyl]YVADEVITSR	13	13	0	0	1	12	0	0	0.037037	0.413793
190	1	Q9VFV9	Q9VFV9_DROME	DnaJ-like-2, isoform A OS=Drosophila melanogaster GN=Droj2 PE=1 SV=1	1	64.3	403	1		a	1	Q9VFV9	26	26	26	AISQAYEVLSDADKR+CIAEEGMPIFK+CIAEEGMPIFKNPMEK+CSGTGETIQEK+CSGTGETIQEKDR+DLIVSTQPGEVIR+DVVHQMSVQLEELYNGATR+ETGYYDILGVKPNATPDELKK+GGADSGDFRNPMDFFEK+GKDVVHQMSVQLEELYNGATR+IVFTGEGDHEPESQPGDIIILLDEK+IVFTGEGDHEPESQPGDIIILLDEKEHSTFAHAGQDLMMK+KGGADSGDFRNPMDFFEK+MAYDEDDGGYQDGPR+MPLQLVEALCGFQR+NPMDFFEK+NVICDKCEGR+QVYDEGGEAAIK+QVYDEGGEAAIKK+TLDDRDLIVSTQPGEVIR+TLDDRDLIVSTQPGEVIRHEMTK+VKETGYYDILGVKPNATPDELKK+V…	AISQAYEVLSDADKR+CIAEEGMPIFK+CIAEEGMPIFKNPMEK+CSGTGETIQEK+CSGTGETIQEKDR+DLIVSTQPGEVIR+DVVHQMSVQLEELYNGATR+ETGYYDILGVKPNATPDELKK+GGADSGDFRNPMDFFEK+GKDVVHQMSVQLEELYNGATR+IVFTGEGDHEPESQPGDIIILLDEK+IVFTGEGDHEPESQPGDIIILLDEKEHSTFAHAGQDLMMK+KGGADSGDFRNPMDFFEK+MAYDEDDGGYQDGPR+MPLQLVEALCGFQR+NPMDFFEK+NVICDKCEGR+QVYDEGGEAAIK+QVYDEGGEAAIKK+TLDDRDLIVSTQPGEVIR+TLDDRDLIVSTQPGEVIRHEMTK+VKETGYYDILGVKPNATPDELKK+V…	C[Carbamidomethyl]IAEEGMPIFK;C[Carbamidomethyl]IAEEGM[Oxidation]PIFK;C[Carbamidomethyl]IAEEGMPIFKNPMEK;C[Carbamidomethyl]SGTGETIQEK;C[Carbamidomethyl]SGTGETIQEKDR;M[Oxidation]PLQLVEALC[Carbamidomethyl]GFQR;MPLQLVEALC[Carbamidomethyl]GFQR;NVIC[Carbamidomethyl]DKC[Carbamidomethyl]EGR;VQQIAPGIMQHIEQVC[Carbamidomethyl]R;VQQIAPGIM[Oxidation]QHIEQVC[Carbamidomethyl]R	54	54	17	36	1	0	0.226667	0.409091	0.037037	0
191	1	Q9VG69	Q9VG69_DROME	CG5844 OS=Drosophila melanogaster GN=Dmel\CG5844 PE=1 SV=1	1	33.1	378	1		a	1	Q9VG69	8	8	8	ALDLILTGRPVGSQEAHDIGLVNR+DKNITLIGINRPQQR+EIIEDMQNGIK+IVPTGTALGNALELATCLAK+KTEESAAESVDSKDPK+LKQEQEAALAEAEKQK+LPAMIGLSR+VMEESAVLGFFNRR	ALDLILTGRPVGSQEAHDIGLVNR+DKNITLIGINRPQQR+EIIEDMQNGIK+IVPTGTALGNALELATCLAK+KTEESAAESVDSKDPK+LKQEQEAALAEAEKQK+LPAMIGLSR+VMEESAVLGFFNRR	IVPTGTALGNALELATC[Carbamidomethyl]LAK	12	12	0	11	1	0	0	0.125	0.037037	0
192	1	Q9VG73	ILF2_DROME	Interleukin enhancer-binding factor 2 homolog OS=Drosophila melanogaster GN=CG5641 PE=2 SV=1	1	14.4	396	1		a	1	Q9VG73	4	4	4	ILIATLPQNLR+VFQLLSAGLFLPGSAGITDPTEPGHIR+VPSAGAVDDSALTAALLK+VPSAGAVDDSALTAALLKR	ILIATLPQNLR+VFQLLSAGLFLPGSAGITDPTEPGHIR+VPSAGAVDDSALTAALLK+VPSAGAVDDSALTAALLKR		7	7	6	1	0	0	0.08	0.0113636	0	0
193	1	Q9VG81	Q9VG81_DROME	CG5167 OS=Drosophila melanogaster GN=Dmel\CG5167 PE=1 SV=1	1	8.4	431	1		a	1	Q9VG81	2	2	2	GTGSAALNTGTWESAIHAIANR+LAETTDQYTSPPTK	GTGSAALNTGTWESAIHAIANR+LAETTDQYTSPPTK		3	3	2	1	0	0	0.0266667	0.0113636	0	0
194	1	Q9VHB8	Q9VHB8_DROME	CG8199 OS=Drosophila melanogaster GN=Dmel\CG8199 PE=1 SV=1	1	6.6	439	1		a	1	Q9VHB8	2	2	2	ENKPVVFEALAYR+LNLIQPEDYAPIPIYR	ENKPVVFEALAYR+LNLIQPEDYAPIPIYR		2	2	2	0	0	0	0.0266667	0	0	0
195	1	Q9VHC8	Q9VHC8_DROME	CG8149 OS=Drosophila melanogaster GN=Dmel\CG8149 PE=1 SV=1	1	20.8	308	1		a	1	Q9VHC8	2	2	2	FGAGAVSAATTTPTTTESKDAWSEK+NNSQQSTGTVASTGTTPSKENEAPAAAASDSTGETPTKK	FGAGAVSAATTTPTTTESKDAWSEK+NNSQQSTGTVASTGTTPSKENEAPAAAASDSTGETPTKK		2	2	0	2	0	0	0	0.0227273	0	0
196	1	Q9VHI7	Q9VHI7_DROME	LD47007p OS=Drosophila melanogaster GN=Dmel\CG11982 PE=1 SV=1	1	17.6	380	1		a	1	Q9VHI7	4	4	4	GSSSSGSQVNVESLR+NVPNLEITIEPNRR+SASTATGTDNPSPANNPSQAAAEGGR+TRPDANPAQAAR	GSSSSGSQVNVESLR+NVPNLEITIEPNRR+SASTATGTDNPSPANNPSQAAAEGGR+TRPDANPAQAAR		8	8	6	2	0	0	0.08	0.0227273	0	0
197	1	Q9VHL2	Q9VHL2_DROME	LD47396p OS=Drosophila melanogaster GN=CCT7 PE=1 SV=2	1	6.8	544	1		a	1	Q9VHL2	2	2	2	SQDAEVGDGTTSVVLLAGEFLK+TIAGKEQLLIAAIAK	SQDAEVGDGTTSVVLLAGEFLK+TIAGKEQLLIAAIAK		3	3	0	0	1	2	0	0	0.037037	0.0689655
198	1	Q9VHS8	IF4A3_DROME	Eukaryotic initiation factor 4A-III OS=Drosophila melanogaster GN=eIF4AIII PE=1 SV=1	1	30.1	399	1		a	1	Q9VHS8	11	11	9	DELTLEGIK+DVIAQAQSGTGK+EQIYDVYR+GFKEQIYDVYR+GIDVQQVSLVINYDLPNNR+GRDVIAQAQSGTGK+KGVAINFVK+KLDYGQHIVSGTPGR+KVDWLTEK+VLITTDVWAR+YLPPATQVVLISATLPHEILEMTSK	DELTLEGIK+EQIYDVYR+GFKEQIYDVYR+GIDVQQVSLVINYDLPNNR+KGVAINFVK+KLDYGQHIVSGTPGR+KVDWLTEK+VLITTDVWAR+YLPPATQVVLISATLPHEILEMTSK		25	16	15	9	1	0	0.2	0.102273	0.037037	0
199	1	Q9VJD4	Q9VJD4_DROME	LD24721p OS=Drosophila melanogaster GN=Sgt PE=1 SV=1	1	26.6	331	1		a	1	Q9VJD4	8	8	8	AIELEPDNEVYK+AIELEPDNEVYKSNLEAAR+ENKYNEALLQYNR+LGVAYSNMGNFEK+LREDLINMLSQPMVR+NPESLALAESIK+NPESLALAESIKNEGNR+SALVYNNNYSK	AIELEPDNEVYK+AIELEPDNEVYKSNLEAAR+ENKYNEALLQYNR+LGVAYSNMGNFEK+LREDLINMLSQPMVR+NPESLALAESIK+NPESLALAESIKNEGNR+SALVYNNNYSK	LREDLINM[Oxidation]LSQPM[Oxidation]VR	16	16	1	9	3	3	0.0133333	0.102273	0.111111	0.103448
200	1	Q9VK69	Q9VK69_DROME	T-complex protein 1 subunit delta OS=Drosophila melanogaster GN=CCT4 PE=1 SV=1	1	27.4	533	1		a	1	Q9VK69	11	11	11	AFADALEVIPSTLAENAGLNPIATVTELR+AQDVAAGDGTTSVVVIAGALLEACEK+DAVSDLAQHFLDK+DAVSDLAQHFLDKIK+IGLIQFCISAPK+ITGIQNMGR+LVLEEAAR+SILKIDDIVNTFS+SKPTDVR+SYILNIVK+VVSQQSSLLAPIAVDAVLK	AFADALEVIPSTLAENAGLNPIATVTELR+AQDVAAGDGTTSVVVIAGALLEACEK+DAVSDLAQHFLDK+DAVSDLAQHFLDKIK+IGLIQFCISAPK+ITGIQNMGR+LVLEEAAR+SILKIDDIVNTFS+SKPTDVR+SYILNIVK+VVSQQSSLLAPIAVDAVLK	AQDVAAGDGTTSVVVIAGALLEAC[Carbamidomethyl]EK;IGLIQFC[Carbamidomethyl]ISAPK	30	30	2	13	9	6	0.0266667	0.147727	0.333333	0.206897
201	1	Q9VKK1	EDC4_DROME	Enhancer of mRNA-decapping protein 4 homolog OS=Drosophila melanogaster GN=Ge-1 PE=1 SV=2	1	8.6	1354	1		a	1	Q9VKK1	9	9	9	AFHQALLANDLGLVEFTLR+AIITYRDQLK+NCQQFIK+QLLMAGQINK+SLEILLAR+SQAATPAPPYDLR+TELTDAMLETQR+VLLSLIQQISADMTNHNELK+YLNEALLAINMADPITR	AFHQALLANDLGLVEFTLR+AIITYRDQLK+NCQQFIK+QLLMAGQINK+SLEILLAR+SQAATPAPPYDLR+TELTDAMLETQR+VLLSLIQQISADMTNHNELK+YLNEALLAINMADPITR	NC[Carbamidomethyl]QQFIK	15	15	12	2	1	0	0.16	0.0227273	0.037037	0
202	1	Q9VKM7	Q9VKM7_DROME	AT01533p OS=Drosophila melanogaster GN=Dmel\CG33129 PE=1 SV=2	1	17.7	677	2	Q9VKM8|Q9VKM8_DROME	a	1	Q9VKM7	3	3	3	FIDQYVPNSSGK+IEAFAAGVSDLAASSYEK+NAALEYYNQFHK	FIDQYVPNSSGK+IEAFAAGVSDLAASSYEK+NAALEYYNQFHK		5	5	5	0	0	0	0.0666667	0	0	0
203	1	Q9VL00	OTUBL_DROME	Ubiquitin thioesterase otubain-like OS=Drosophila melanogaster GN=CG4968 PE=2 SV=1	1	24.4	262	1		a	1	Q9VL00	4	4	4	AHDFPEGSEPR+IYLIYRPGHYDILYPN+MEPFTHNDGNRDELIIQQK+VSPDNAGGHSTVQDELHK	AHDFPEGSEPR+IYLIYRPGHYDILYPN+MEPFTHNDGNRDELIIQQK+VSPDNAGGHSTVQDELHK	n[Acetyl]MEPFTHNDGNRDELIIQQK	9	9	0	9	0	0	0	0.102273	0	0
204	1	Q9VL18	EF1D_DROME	Probable elongation factor 1-delta OS=Drosophila melanogaster GN=eEF1delta PE=1 SV=1	1	52.3	256	1		a	1	Q9VL18	13	13	13	AREHIQNSLEK+FVPVAFGIQK+IDGVTLDDGLNSELAKR+ITQDGLLWGASK+KITQDGLLWGASK+LAQLEGEHK+LAQLEGEHKELK+LEDFVQSVDIAAFNKI+LTNGVSKEPEVEAK+MKVEALDKFWADK+SHYSPLVSEIAK+TQVSLLNELLTATVK+TQVSLLNELLTATVKR	AREHIQNSLEK+FVPVAFGIQK+IDGVTLDDGLNSELAKR+ITQDGLLWGASK+KITQDGLLWGASK+LAQLEGEHK+LAQLEGEHKELK+LEDFVQSVDIAAFNKI+LTNGVSKEPEVEAK+MKVEALDKFWADK+SHYSPLVSEIAK+TQVSLLNELLTATVK+TQVSLLNELLTATVKR	n[Acetyl]M[Oxidation]KVEALDKFWADK	47	47	16	31	0	0	0.213333	0.352273	0	0
205	1	Q9VL68	Q9VL68_DROME	CG4598, isoform A OS=Drosophila melanogaster GN=Dmel\CG4598 PE=1 SV=2	1	28.1	281	1		a	1	Q9VL68	6	6	6	AADLQQLQNGR+FLFFVNQPAVQK+GLGIYLEGLK+LTTVEVNDK+SSIDEIESNKSR+TGIATLTMNRPPVNGLNLELLQDLK	AADLQQLQNGR+FLFFVNQPAVQK+GLGIYLEGLK+LTTVEVNDK+SSIDEIESNKSR+TGIATLTMNRPPVNGLNLELLQDLK		9	9	9	0	0	0	0.12	0	0	0
206	1	Q9VL78	FKB59_DROME	FK506-binding protein 59 OS=Drosophila melanogaster GN=FKBP59 PE=1 SV=1	1	15	439	2	X2J5E8|X2J5E8_DROME	a	1	Q9VL78	5	5	5	GEDLSPNQDGSIDR+LSDEERLAEAK+NEPFEFSLGK+PEGNKIDLSGDGGVLK+VFEDRDVEFDYGEGK	GEDLSPNQDGSIDR+LSDEERLAEAK+NEPFEFSLGK+PEGNKIDLSGDGGVLK+VFEDRDVEFDYGEGK		9	9	4	5	0	0	0.0533333	0.0568182	0	0
207	1	Q9VMC6	Q9VMC6_DROME	CG9547 OS=Drosophila melanogaster GN=152078_at PE=1 SV=1	1	42.5	419	1		a	1	Q9VMC6	14	14	14	AITGLAAFAN+DMLGANGISDEYHVIR+GYCQAELQPR+GYGCAGVSSVAYGLLTR+HVINLESVNTYEGTHDIHALILGR+IMEEIGSLGVLGCTIK+KQFGRPLAANQLIQK+LHTPDMISLLK+LHTPDMISLLKR+LIGAFGLTEPNHGSDPAGMETR+MANRLETFDK+QFGRPLAANQLIQK+TWITSAPIADVIVVWAK+YLPSMAEGK	AITGLAAFAN+DMLGANGISDEYHVIR+GYCQAELQPR+GYGCAGVSSVAYGLLTR+HVINLESVNTYEGTHDIHALILGR+IMEEIGSLGVLGCTIK+KQFGRPLAANQLIQK+LHTPDMISLLK+LHTPDMISLLKR+LIGAFGLTEPNHGSDPAGMETR+MANRLETFDK+QFGRPLAANQLIQK+TWITSAPIADVIVVWAK+YLPSMAEGK	DM[Oxidation]LGANGISDEYHVIR;GYC[Carbamidomethyl]QAELQPR;GYGC[Carbamidomethyl]AGVSSVAYGLLTR;IMEEIGSLGVLGC[Carbamidomethyl]TIK	31	31	0	7	11	13	0	0.0795455	0.407407	0.448276
208	1	Q9VMQ5	COQ6_DROME	Ubiquinone biosynthesis monooxygenase COQ6, mitochondrial OS=Drosophila melanogaster GN=Coq6 PE=2 SV=1	1	46.5	477	1		a	1	Q9VMQ5	14	14	14	ATFPLGFLHASSYVCNGAALVGDAAHR+DSNSNHSELQLEDGR+ESPNVEILNK+FLPNGPVALLPLTDR+GFNPTGPYQNR+KEMNVDVFSLNYDR+LSSLVWSTTNEQAK+MLQALPPTEFVDALNEAFCR+NVPIMLGVHGLHTLYATQFSPVVLLR+SLGLQLTQNLPPVK+VHPLAGQGVNLGFSDVR+VLLLEGAPEFR+VSAINHNSIELFK+YLVESLAAGAYAGFK	ATFPLGFLHASSYVCNGAALVGDAAHR+DSNSNHSELQLEDGR+ESPNVEILNK+FLPNGPVALLPLTDR+GFNPTGPYQNR+KEMNVDVFSLNYDR+LSSLVWSTTNEQAK+MLQALPPTEFVDALNEAFCR+NVPIMLGVHGLHTLYATQFSPVVLLR+SLGLQLTQNLPPVK+VHPLAGQGVNLGFSDVR+VLLLEGAPEFR+VSAINHNSIELFK+YLVESLAAGAYAGFK	ATFPLGFLHASSYVC[Carbamidomethyl]NGAALVGDAAHR;KEM[Oxidation]NVDVFSLNYDR;MLQALPPTEFVDALNEAFC[Carbamidomethyl]R;M[Oxidation]LQALPPTEFVDALNEAFC[Carbamidomethyl]R;NVPIM[Oxidation]LGVHGLHTLYATQFSPVVLLR	62	62	25	20	9	8	0.333333	0.227273	0.333333	0.275862
209	1	Q9VMY1	RM24_DROME	Probable 39S ribosomal protein L24, mitochondrial OS=Drosophila melanogaster GN=mRpL24 PE=2 SV=1	1	9.7	247	1		a	1	Q9VMY1	2	2	2	QGIVTQVIPER+VLVEPIEDWSFFR	QGIVTQVIPER+VLVEPIEDWSFFR		3	3	1	2	0	0	0.0133333	0.0227273	0	0
210	1	Q9VMY9	GUAD_DROME	Guanine deaminase OS=Drosophila melanogaster GN=DhpD PE=1 SV=1	1	25.9	448	1		a	1	Q9VMY9	8	8	8	ATVFLGTVVHTK+FSNHQYAQQVYQGVVEATLR+IIGVGQDYHAWASSNPAHAK+LSVDELVEK+NIVEVFVAGKR+TQDFNYHQLK+TSYAGAYDEAGLLTNK+TVLAHGVHLEDDEVALLK	ATVFLGTVVHTK+FSNHQYAQQVYQGVVEATLR+IIGVGQDYHAWASSNPAHAK+LSVDELVEK+NIVEVFVAGKR+TQDFNYHQLK+TSYAGAYDEAGLLTNK+TVLAHGVHLEDDEVALLK	n[Acetyl]ATVFLGTVVHTK	20	20	6	9	3	2	0.08	0.102273	0.111111	0.0689655
211	1	Q9VMZ5	Q9VMZ5_DROME	LD19715p OS=Drosophila melanogaster GN=TwdlF PE=2 SV=1	1	16.1	354	1		a	1	Q9VMZ5	4	4	4	AQSSNEEKTVIYVLSK+KPDLTEIQQQLQVTQSEAK+STSSFAPSAPSR+VQKPEVYFIK	AQSSNEEKTVIYVLSK+KPDLTEIQQQLQVTQSEAK+STSSFAPSAPSR+VQKPEVYFIK		4	4	0	4	0	0	0	0.0454545	0	0
212	1	Q9VN50	EI3F1_DROME	Eukaryotic translation initiation factor 3 subunit F-1 OS=Drosophila melanogaster GN=eIF3f1 PE=2 SV=1	1	63.6	280	1		a	1	Q9VN50	14	14	14	AYVCIQLGVPGGK+ECNNPVHLTVDTSLQGGR+KVNSNESVVGWWATGNDVTNHSSVIHEYYAR+LQSLLDLILK+NLLLVITLSQLIK+SALNLTVR+SGCMFTPIPVELTSYEPETFGLK+TVGVSPAHRPK+TVPPMLDLAQISEASTK+VHPVVLFQVVDAFER+VHPVVLFQVVDAFERR+VNSNESVVGWWATGNDVTNHSSVIHEYYAR+VTPDNAVGR+YVDDVIAHK	AYVCIQLGVPGGK+ECNNPVHLTVDTSLQGGR+KVNSNESVVGWWATGNDVTNHSSVIHEYYAR+LQSLLDLILK+NLLLVITLSQLIK+SALNLTVR+SGCMFTPIPVELTSYEPETFGLK+TVGVSPAHRPK+TVPPMLDLAQISEASTK+VHPVVLFQVVDAFER+VHPVVLFQVVDAFERR+VNSNESVVGWWATGNDVTNHSSVIHEYYAR+VTPDNAVGR+YVDDVIAHK	AYVC[Carbamidomethyl]IQLGVPGGK;EC[Carbamidomethyl]NNPVHLTVDTSLQGGR;n[Acetyl]SALNLTVR;SGC[Carbamidomethyl]MFTPIPVELTSYEPETFGLK;SGC[Carbamidomethyl]M[Oxidation]FTPIPVELTSYEPETFGLK	52	52	25	27	0	0	0.333333	0.306818	0	0
213	1	Q9VN86	Q9VN86_DROME	AT14148p OS=Drosophila melanogaster GN=CT40966 PE=1 SV=1	1	24	430	1		a	1	Q9VN86	6	6	6	DLSQVPIFIADVNDQASLLEMAK+EGGSGGGTAGLNYGTWESAVYGLAHSDELR+LAESSNQYTESPTK+SGPSEESMER+TGLISELEK+TLLLNYPGLFSGGLASR	DLSQVPIFIADVNDQASLLEMAK+EGGSGGGTAGLNYGTWESAVYGLAHSDELR+LAESSNQYTESPTK+SGPSEESMER+TGLISELEK+TLLLNYPGLFSGGLASR		9	9	8	1	0	0	0.106667	0.0113636	0	0
214	1	Q9VNA5	PSB4_DROME	Proteasome subunit beta type-4 OS=Drosophila melanogaster GN=Prosbeta7 PE=2 SV=1	1	7.8	268	1		a	1	Q9VNA5	2	2	2	HLAVPLVR+SYEDYVVATGFAR	HLAVPLVR+SYEDYVVATGFAR		3	3	3	0	0	0	0.04	0	0	0
215	1	Q9VND7	Q9VND7_DROME	CG2931 OS=Drosophila melanogaster GN=Dmel\CG2931 PE=1 SV=1	1	13.2	302	1		a	1	Q9VND7	3	3	3	ASSALQSFQTTER+GFGFVSFREPADFIR+SGPNPIAEEAIK	ASSALQSFQTTER+GFGFVSFREPADFIR+SGPNPIAEEAIK		3	3	3	0	0	0	0.04	0	0	0
216	1	Q9VNE2	PKRA_DROME	Protein krasavietz OS=Drosophila melanogaster GN=kra PE=1 SV=1	1	41.2	422	1		a	1	Q9VNE2	19	19	19	DAVIAGLEK+DAVIAGLEKTEGDLEQISK+EELVTDQAVR+EKYDPTGFRDAVIAGLEKTEGDLEQISK+ELQQALIDDINDEKPYNEITSDIKDFSQR+GIAYLIQALK+GIAYLIQALKK+IILLFYK+LMDFFPPNKR+MFEEEMGK+MHFLEQMRK+NHEQVFVK+QVFLDKELNEIVK+SQKTERPVLSGQR+TEGDLEQISK+TERPVLSGQR+TSYCIFDAPESMESMR+YDPTGFR+YLDSAGNKLDYR	DAVIAGLEK+DAVIAGLEKTEGDLEQISK+EELVTDQAVR+EKYDPTGFRDAVIAGLEKTEGDLEQISK+ELQQALIDDINDEKPYNEITSDIKDFSQR+GIAYLIQALK+GIAYLIQALKK+IILLFYK+LMDFFPPNKR+MFEEEMGK+MHFLEQMRK+NHEQVFVK+QVFLDKELNEIVK+SQKTERPVLSGQR+TEGDLEQISK+TERPVLSGQR+TSYCIFDAPESMESMR+YDPTGFR+YLDSAGNKLDYR	M[Oxidation]FEEEMGK;n[Acetyl]SQKTERPVLSGQR;TSYC[Carbamidomethyl]IFDAPESMESMR	55	55	29	25	1	0	0.386667	0.284091	0.037037	0
217	1	Q9VNH5	Q9VNH5_DROME	CG2091 OS=Drosophila melanogaster GN=Dmel\CG2091 PE=1 SV=1	1	24.1	374	1		a	1	Q9VNH5	7	7	7	ATLPFVLYEGNK+DLNESHLDLLR+LLDLYEQELPIR+NVETLYLLGIVHK+SISLLGTFPDLGTDDAIVVFEK+STVIYPATEK+TGFILLPDLK	ATLPFVLYEGNK+DLNESHLDLLR+LLDLYEQELPIR+NVETLYLLGIVHK+SISLLGTFPDLGTDDAIVVFEK+STVIYPATEK+TGFILLPDLK		12	12	10	2	0	0	0.133333	0.0227273	0	0
218	1	Q9VP13	Q9VP13_DROME	CR6-interacting factor OS=Drosophila melanogaster GN=CRIF PE=1 SV=1	1	22.8	232	1		a	1	Q9VP13	4	4	4	AELPASLVGDVDVEPTYPQTVDR+EADAAAAIQR+QVMQLETLLK+YGAQSNVNPK	AELPASLVGDVDVEPTYPQTVDR+EADAAAAIQR+QVMQLETLLK+YGAQSNVNPK		10	10	7	3	0	0	0.0933333	0.0340909	0	0
219	1	Q9VP87	Q9VP87_DROME	GH23839p OS=Drosophila melanogaster GN=Dmel\CG10585 PE=1 SV=1	1	38.6	448	1		a	1	Q9VP87	13	13	13	AAGHAPSVPDVEQDK+AAGHAPSVPDVEQDKSAGVLHSQR+ALAEVTEMIR+HASPQVTTPPPR+IGLLTGDYLLGHSSAELANLR+IVGYPTSFLSLR+KHTAAALAVLQHFPATDAR+LAGQSEELQR+NILNAGSLLGK+NQEVVELISSAVR+QALENIILAMQDL+QSVDNIDYDKIHK+WLLSDEIANVALHLR	AAGHAPSVPDVEQDK+AAGHAPSVPDVEQDKSAGVLHSQR+ALAEVTEMIR+HASPQVTTPPPR+IGLLTGDYLLGHSSAELANLR+IVGYPTSFLSLR+KHTAAALAVLQHFPATDAR+LAGQSEELQR+NILNAGSLLGK+NQEVVELISSAVR+QALENIILAMQDL+QSVDNIDYDKIHK+WLLSDEIANVALHLR		37	37	22	9	6	0	0.293333	0.102273	0.222222	0
220	1	Q9VPD2	NUBP2_DROME	Cytosolic Fe-S cluster assembly factor NUBP2 homolog OS=Drosophila melanogaster GN=CG4858 PE=1 SV=1	1	28.8	260	1		a	1	Q9VPD2	4	4	4	EVGCHGAIIVTTPQEVALDDVRK+NVIVVLSGK+STVSTQLSLALRK+VGILAGTTTSVLDELPDSTTAEVLTHIVEK	EVGCHGAIIVTTPQEVALDDVRK+NVIVVLSGK+STVSTQLSLALRK+VGILAGTTTSVLDELPDSTTAEVLTHIVEK	EVGC[Carbamidomethyl]HGAIIVTTPQEVALDDVRK	11	11	9	2	0	0	0.12	0.0227273	0	0
221	1	Q9VR89	PNO1_DROME	RNA-binding protein pno1 OS=Drosophila melanogaster GN=l(1)G0004 PE=2 SV=1	1	32.9	240	1		a	1	Q9VR89	6	6	6	AFLCGFEVDDALALLR+IFTPVVEHMK+IHILGSYQNIQLAR+MEAENIRADAFEPAKR+TKFTIENVTK+VGPETPDIANLQR	AFLCGFEVDDALALLR+IFTPVVEHMK+IHILGSYQNIQLAR+MEAENIRADAFEPAKR+TKFTIENVTK+VGPETPDIANLQR	AFLC[Carbamidomethyl]GFEVDDALALLR;n[Acetyl]M[Oxidation]EAENIRADAFEPAKR	11	11	0	11	0	0	0	0.125	0	0
222	1	Q9VRJ4	Q9VRJ4_DROME	SD02021p OS=Drosophila melanogaster GN=Dmel\CG10672 PE=1 SV=1	1	8.8	317	1		a	1	Q9VRJ4	2	2	2	ALYENESANEAALSK+LAEDGAAVVISSR	ALYENESANEAALSK+LAEDGAAVVISSR		2	2	2	0	0	0	0.0266667	0	0	0
223	1	Q9VRL0	Q9VRL0_DROME	Cytochrome c1, isoform A OS=Drosophila melanogaster GN=Cyt-c1 PE=1 SV=1	1	41	307	1		a	1	Q9VRL0	11	11	11	AANNGAYPPDLSYIVSAR+AEAEQITVK+DGPDDTGNYYTRPGK+GGEDYIFSLLTGYHDAPAGVVLR+GLFDALDHQSVR+GLFDALDHQSVRR+KGGEDYIFSLLTGYHDAPAGVVLR+KIVFVPK+LSDYFPSPYPNEEAAR+NLVGVTHTEAEAK+WTSEPEHDDRK	AANNGAYPPDLSYIVSAR+AEAEQITVK+DGPDDTGNYYTRPGK+GGEDYIFSLLTGYHDAPAGVVLR+GLFDALDHQSVR+GLFDALDHQSVRR+KGGEDYIFSLLTGYHDAPAGVVLR+KIVFVPK+LSDYFPSPYPNEEAAR+NLVGVTHTEAEAK+WTSEPEHDDRK		20	20	0	20	0	0	0	0.227273	0	0
224	1	Q9VSL9	Q9VSL9_DROME	CG6638 OS=Drosophila melanogaster GN=Dmel\CG6638 PE=1 SV=1	1	34.5	420	1		a	1	Q9VSL9	10	10	10	DCAGVILYTAEK+EVAFNFFQK+FWITNGSDADTLIVYAK+GVYVLMSGLDFER+KGDYYVLNGSK+LCSGEHVGGLAMSEPGAGSDVVSMK+LIGEFQLLQGK+LYEIGAGTSEIRR+MADMYTTLSACR+VALDAIQILGGNGYINENPTGR	DCAGVILYTAEK+EVAFNFFQK+FWITNGSDADTLIVYAK+GVYVLMSGLDFER+KGDYYVLNGSK+LCSGEHVGGLAMSEPGAGSDVVSMK+LIGEFQLLQGK+LYEIGAGTSEIRR+MADMYTTLSACR+VALDAIQILGGNGYINENPTGR	DC[Carbamidomethyl]AGVILYTAEK;LC[Carbamidomethyl]SGEHVGGLAMSEPGAGSDVVSMK;LC[Carbamidomethyl]SGEHVGGLAM[Oxidation]SEPGAGSDVVSMK;MADMYTTLSAC[Carbamidomethyl]R;M[Oxidation]ADM[Oxidation]YTTLSAC[Carbamidomethyl]R	15	15	1	1	0	13	0.0133333	0.0113636	0	0.448276
225	1	Q9VTB0	Q9VTB0_DROME	CG8003, isoform A OS=Drosophila melanogaster GN=Dmel\CG8003 PE=1 SV=1	1	11.8	407	1		a	1	Q9VTB0	4	4	4	DAPPALTVLR+IALNVQSLGLLR+LLLDAGIKPGSINSVNR+QIATQFGAK	DAPPALTVLR+IALNVQSLGLLR+LLLDAGIKPGSINSVNR+QIATQFGAK		4	4	0	4	0	0	0	0.0454545	0	0
226	1	Q9VTB3	Q9VTB3_DROME	GH06691p OS=Drosophila melanogaster GN=Dmel\CG11811 PE=1 SV=1	1	13.3	233	1		a	1	Q9VTB3	2	2	2	IINNVDIDVAYEEFR+TDLNPILIFNNPPSIK	IINNVDIDVAYEEFR+TDLNPILIFNNPPSIK		3	3	3	0	0	0	0.04	0	0	0
227	1	Q9VTZ7	Q9VTZ7_DROME	CG4069 OS=Drosophila melanogaster GN=anon-WO0172774.58 PE=1 SV=1	1	14.5	509	1		a	1	Q9VTZ7	6	6	6	AEIGGAIVPSPR+IYVWGGYSR+LGEANIADIIQLLEAK+SGCCIAASPEGK+SSVGCTVAANGK+TTVYNDLFFYNTK	AEIGGAIVPSPR+IYVWGGYSR+LGEANIADIIQLLEAK+SGCCIAASPEGK+SSVGCTVAANGK+TTVYNDLFFYNTK	SGC[Carbamidomethyl]C[Carbamidomethyl]IAASPEGK;SSVGC[Carbamidomethyl]TVAANGK	32	32	12	12	5	3	0.16	0.136364	0.185185	0.103448
228	1	Q9VU87	VPS36_DROME	Vacuolar protein-sorting-associated protein 36 OS=Drosophila melanogaster GN=Vps36 PE=2 SV=2	1	16.5	399	1		a	1	Q9VU87	5	5	5	FYPNLLLGRD+GLELLSPEDLLHACEQLSGPIR+LSPNESFVSR+QLGISLLLAK+VEAAESLAVEELAK	FYPNLLLGRD+GLELLSPEDLLHACEQLSGPIR+LSPNESFVSR+QLGISLLLAK+VEAAESLAVEELAK	GLELLSPEDLLHAC[Carbamidomethyl]EQLSGPIR	8	8	3	5	0	0	0.04	0.0568182	0	0
229	1	Q9VUZ0	Q9VUZ0_DROME	Translocon-associated protein subunit beta OS=Drosophila melanogaster GN=SsRbeta PE=1 SV=2	1	19.5	190	1		a	1	Q9VUZ0	2	2	2	LVDSGFHPEAFDVVGGQPTAVVDR+YTIFNVGSGAATK	LVDSGFHPEAFDVVGGQPTAVVDR+YTIFNVGSGAATK		3	3	3	0	0	0	0.04	0	0	0
230	1	Q9VV74	SMN_DROME	Survival motor neuron protein OS=Drosophila melanogaster GN=Smn PE=1 SV=1	1	29.2	226	1		a	1	Q9VV74	5	5	5	EQFLIAK+KDEDEQLSRPK+SDETNAAVWDDSLLVK+TYDESVGLAR+YLGYENEQEVLLVDLLPSWGKR	EQFLIAK+KDEDEQLSRPK+SDETNAAVWDDSLLVK+TYDESVGLAR+YLGYENEQEVLLVDLLPSWGKR	n[Acetyl]SDETNAAVWDDSLLVK	6	6	0	6	0	0	0	0.0681818	0	0
231	1	Q9VV75	Q9VV75_DROME	AT02348p OS=Drosophila melanogaster GN=UQCR-C2 PE=1 SV=1	1	64.5	440	1		a	1	Q9VV75	19	19	19	AASANWYGGDAR+AVNASYSDAGLFGFVVSADSKDIGK+AVVAVAGQGAAASNHK+EALAFAILEQALGAK+GTSAGLFGEAVNCAGGVGASVK+LAGGLSTQNSTAFAIAR+LAVGAIGHLANVPYASDLA+LSSESLLHYVAQTFAAGR+LVVATADATLPVSR+NESYDIQGASHLLR+NGLGNSIYSPR+NVLEADALLGAIDGISQSQVQEAAKK+SASVSDKDVAR+TVEFLVR+TVVNQLNAVSTEER+VSLVLGAGSR+VSLVLGAGSRNESYDIQGASHLLR+YLQDLLQPAFKPWELVDNAK+YSSDGGLIKEIGR	AASANWYGGDAR+AVNASYSDAGLFGFVVSADSKDIGK+AVVAVAGQGAAASNHK+EALAFAILEQALGAK+GTSAGLFGEAVNCAGGVGASVK+LAGGLSTQNSTAFAIAR+LAVGAIGHLANVPYASDLA+LSSESLLHYVAQTFAAGR+LVVATADATLPVSR+NESYDIQGASHLLR+NGLGNSIYSPR+NVLEADALLGAIDGISQSQVQEAAKK+SASVSDKDVAR+TVEFLVR+TVVNQLNAVSTEER+VSLVLGAGSR+VSLVLGAGSRNESYDIQGASHLLR+YLQDLLQPAFKPWELVDNAK+YSSDGGLIKEIGR	GTSAGLFGEAVNC[Carbamidomethyl]AGGVGASVK	26	26	1	2	2	21	0.0133333	0.0227273	0.0740741	0.724138
232	1	Q9VVA6	Q9VVA6_DROME	Nuclear migration protein NudC OS=Drosophila melanogaster GN=nudC PE=1 SV=2	1	22	332	1		a	1	Q9VVA6	7	7	7	AAEEGKFDNILLAVAEK+LAVTENYEK+LLLDVFNK+LLLDVFNKESK+LSDLDGETR+LVTTDPEISTR+QQLLDSAGGEPSASNR	AAEEGKFDNILLAVAEK+LAVTENYEK+LLLDVFNK+LLLDVFNKESK+LSDLDGETR+LVTTDPEISTR+QQLLDSAGGEPSASNR	n[Acetyl]AAEEGKFDNILLAVAEK	16	16	6	7	2	1	0.08	0.0795455	0.0740741	0.0344828
233	1	Q9VVW8	NNRD_DROME	ATP-dependent (S)-NAD(P)H-hydrate dehydratase OS=Drosophila melanogaster GN=CG10424 PE=2 SV=1	1	37.3	300	1		a	1	Q9VVW8	8	8	8	IAPWLER+IGVIGGSLEYTGAPYFAAISSIR+IYLPHCNEVHSMPSGGSGR+KLNAAAFQK+LFGEDDQAAR+LHVVVIGPGLGR+MSLLGAGVTVLEK+VGADLAHVFCHSNASAIIK	IAPWLER+IGVIGGSLEYTGAPYFAAISSIR+IYLPHCNEVHSMPSGGSGR+KLNAAAFQK+LFGEDDQAAR+LHVVVIGPGLGR+MSLLGAGVTVLEK+VGADLAHVFCHSNASAIIK	IYLPHC[Carbamidomethyl]NEVHSMPSGGSGR;VGADLAHVFC[Carbamidomethyl]HSNASAIIK	15	15	0	15	0	0	0	0.170455	0	0
234	1	Q9VWD0	Q9VWD0_DROME	GH23568p OS=Drosophila melanogaster GN=parvin PE=1 SV=2	1	12	367	1		a	1	Q9VWD0	3	3	3	ARPEDIVNMDLK+AVIDPQSISDPQVIK+KLDVPEVTQSEQGQHEK	ARPEDIVNMDLK+AVIDPQSISDPQVIK+KLDVPEVTQSEQGQHEK		6	6	3	1	2	0	0.04	0.0113636	0.0740741	0
235	1	Q9VWE8	Q9VWE8_DROME	Actin-related protein 10, isoform A OS=Drosophila melanogaster GN=Arp10 PE=1 SV=1	1	14.6	378	1		a	1	Q9VWE8	2	2	2	ANGDENQPTPAPDVDYIVSDNDAVIQVPGLLR+PIYESVMQEKPPIVLDIGTAYTK	ANGDENQPTPAPDVDYIVSDNDAVIQVPGLLR+PIYESVMQEKPPIVLDIGTAYTK		2	2	0	0	0	2	0	0	0	0.0689655
236	1	Q9VWH4	IDH3A_DROME	Probable isocitrate dehydrogenase [NAD] subunit alpha, mitochondrial OS=Drosophila melanogaster GN=l(1)G0156 PE=2 SV=1	1	53.6	377	1		a	1	Q9VWH4	14	14	14	CSEFTNEICAKL+DAPAVTATPAVSQVNATPAASR+DLANPTALLLSAVMMLR+DMAQKFPEIQFEEK+ENTEGEYSGIEHEIVDGVVQSIK+FGIPQAAIDSVNTNK+HMELNTYADKIER+IFTAANVPIEWEAVDVTPVRGPDGK+IGLKGPLMTPVGK+LITEEASKR+SLNLALRK+TLYDDVDVVTIR+VAEYAFQYAK+YLTGDLGGR	CSEFTNEICAKL+DAPAVTATPAVSQVNATPAASR+DLANPTALLLSAVMMLR+DMAQKFPEIQFEEK+ENTEGEYSGIEHEIVDGVVQSIK+FGIPQAAIDSVNTNK+HMELNTYADKIER+IFTAANVPIEWEAVDVTPVRGPDGK+IGLKGPLMTPVGK+LITEEASKR+SLNLALRK+TLYDDVDVVTIR+VAEYAFQYAK+YLTGDLGGR	C[Carbamidomethyl]SEFTNEIC[Carbamidomethyl]AKL;HM[Oxidation]ELNTYADKIER	45	45	17	12	6	10	0.226667	0.136364	0.222222	0.344828
237	1	Q9VWS1	Q9VWS1_DROME	CG6617 OS=Drosophila melanogaster GN=anon-EST:Posey180 PE=1 SV=1	1	15.1	225	1		a	1	Q9VWS1	3	3	3	AGKVEEALSFAQSK+LILWAQSK+LIMNYLVTEGFK	AGKVEEALSFAQSK+LILWAQSK+LIMNYLVTEGFK		4	4	4	0	0	0	0.0533333	0	0	0
238	1	Q9VXQ5	Q9VXQ5_DROME	GH13725p OS=Drosophila melanogaster GN=CCT6 PE=1 SV=1	1	26.1	533	1		a	1	Q9VXQ5	11	11	11	AINNTIADK+ALVPGAGAFEVR+AYNELVAFKDTIK+DKALEVLDQVKVPVEINKK+GIDPISLDALAK+GPNKHTITQIK+IMTDGFEK+LAVQAFADALLVIPK+NLVEVANTSLK+QADIYLSEGLHPR+TLAVNSGYDAQDTIVK	AINNTIADK+ALVPGAGAFEVR+AYNELVAFKDTIK+DKALEVLDQVKVPVEINKK+GIDPISLDALAK+GPNKHTITQIK+IMTDGFEK+LAVQAFADALLVIPK+NLVEVANTSLK+QADIYLSEGLHPR+TLAVNSGYDAQDTIVK		20	20	1	1	10	8	0.0133333	0.0113636	0.37037	0.275862
239	1	Q9VYF8	COQ5_DROME	2-methoxy-6-polyprenyl-1,4-benzoquinol methylase, mitochondrial OS=Drosophila melanogaster GN=Coq5 PE=2 SV=1	1	23.3	301	2	X2JES4|X2JES4_DROME	a	1	Q9VYF8	3	3	3	GMASGAESISGKEK+VHEVFEQVANSYDVMNDAMSLGIHR+YLNNQPNPQQRPSHVTVSDINQHMLNVGEER	GMASGAESISGKEK+VHEVFEQVANSYDVMNDAMSLGIHR+YLNNQPNPQQRPSHVTVSDINQHMLNVGEER	VHEVFEQVANSYDVM[Oxidation]NDAM[Oxidation]SLGIHR;YLNNQPNPQQRPSHVTVSDINQHM[Oxidation]LNVGEER	6	6	6	0	0	0	0.08	0	0	0
240	1	Q9VYV3	TXND5_DROME	Thioredoxin domain-containing protein 5 homolog OS=Drosophila melanogaster GN=prtp PE=1 SV=2	1	25	416	1		a	1	Q9VYV3	8	8	8	DLPAITDFINKELSAPAEADLGEVKR+ELIKEPTVTISK+ELSAPAEADLGEVKR+EQVENLNIGK+IDCTQFR+IQPLWEQLAEIMNVDNPK+MVGVPLEK+QFTVELDPETFDTAIAGGNVFVK	DLPAITDFINKELSAPAEADLGEVKR+ELIKEPTVTISK+ELSAPAEADLGEVKR+EQVENLNIGK+IDCTQFR+IQPLWEQLAEIMNVDNPK+MVGVPLEK+QFTVELDPETFDTAIAGGNVFVK	IDC[Carbamidomethyl]TQFR	9	9	0	9	0	0	0	0.102273	0	0
241	1	Q9VZ56	Q9VZ56_DROME	Purple acid phosphatase OS=Drosophila melanogaster GN=Dmel\CG1637 PE=1 SV=2	1	5.7	458	2	X2JB52|X2JB52_DROME	a	1	Q9VZ56	2	2	2	ANLPENR+GMYDAIIHVGDFAYDMNTK	ANLPENR+GMYDAIIHVGDFAYDMNTK		2	2	0	2	0	0	0	0.0227273	0	0
242	1	Q9VZ64	6PGL_DROME	Probable 6-phosphogluconolactonase OS=Drosophila melanogaster GN=CG17333 PE=2 SV=1	1	21	243	1		a	1	Q9VZ64	3	3	3	GQLTLIVDAGAGKEIETLK+LDDSDSTYGAYR+VIPSASEEQLVQALGDLLQR	GQLTLIVDAGAGKEIETLK+LDDSDSTYGAYR+VIPSASEEQLVQALGDLLQR		6	6	5	1	0	0	0.0666667	0.0113636	0	0
243	1	Q9VZF6	Q9VZF6_DROME	GH04863p OS=Drosophila melanogaster GN=Dmel\CG14997 PE=1 SV=1	1	7.9	457	1		a	1	Q9VZF6	2	2	2	LVTPTGFVDVDQLTLQHNK+YSNVFAIGDSASSPNSK	LVTPTGFVDVDQLTLQHNK+YSNVFAIGDSASSPNSK		2	2	2	0	0	0	0.0266667	0	0	0
244	1	Q9VZU4	Q9VZU4_DROME	LD25561p OS=Drosophila melanogaster GN=ND-30 PE=1 SV=1	1	23.4	265	1		a	1	Q9VZU4	5	5	5	EIWDMYGVFFANHPDLR+FEVVYNLLSLR+KFDLSAPWEQFPNFR+NANPPAEVVPPQAPAKK+NRFEVVYNLLSLR	EIWDMYGVFFANHPDLR+FEVVYNLLSLR+KFDLSAPWEQFPNFR+NANPPAEVVPPQAPAKK+NRFEVVYNLLSLR		11	11	3	8	0	0	0.04	0.0909091	0	0
245	1	Q9W0C3	Q9W0C3_DROME	GH11843p OS=Drosophila melanogaster GN=Dmel\CG13928 PE=1 SV=1	1	38.8	245	1		a	1	Q9W0C3	8	8	8	FATNTSEEDVIDHLAEELK+FATNTSEEDVIDHLAEELKINK+FNELFNEAIWPSGVMVSPFTPR+ISIPDYR+LQVVCDYGR+NDANLSQLSYCK+SQLNQNRL+TCVNIDDAVFEAIQK	FATNTSEEDVIDHLAEELK+FATNTSEEDVIDHLAEELKINK+FNELFNEAIWPSGVMVSPFTPR+ISIPDYR+LQVVCDYGR+NDANLSQLSYCK+SQLNQNRL+TCVNIDDAVFEAIQK	LQVVC[Carbamidomethyl]DYGR;NDANLSQLSYC[Carbamidomethyl]K;TC[Carbamidomethyl]VNIDDAVFEAIQK	10	10	10	0	0	0	0.133333	0	0	0
246	1	Q9W392	Q9W392_DROME	CG7033 OS=Drosophila melanogaster GN=CCT2 PE=1 SV=2	1	17	535	1		a	1	Q9W392	5	5	5	ALLSLPTAIADNAGYDSAQLVSELR+LSSFIGAIAIGDLVK+QLIYNYPEQLFADAR+SLHDALCVLAATVK+VQDEEVGDGTTSVTVLASELLR	ALLSLPTAIADNAGYDSAQLVSELR+LSSFIGAIAIGDLVK+QLIYNYPEQLFADAR+SLHDALCVLAATVK+VQDEEVGDGTTSVTVLASELLR	SLHDALC[Carbamidomethyl]VLAATVK	8	8	2	4	1	1	0.0266667	0.0454545	0.037037	0.0344828
247	1	Q9W3C3	Q9W3C3_DROME	CG2004, isoform A OS=Drosophila melanogaster GN=Dmel\CG2004 PE=1 SV=1	1	30.8	425	1		a	1	Q9W3C3	10	10	10	AAGSLEETYYGEHTR+APVRQDYISLEDALLTMR+CLASLCDGVNDFIALEDVGPR+EQHYDELLR+FHGVALAFNALDSK+FSEATLDEIIR+QDYISLEDALLTMR+QIYPNSK+STFPSFADISAK+YETVATNFLQPPLFDDLINLVSTR	AAGSLEETYYGEHTR+APVRQDYISLEDALLTMR+CLASLCDGVNDFIALEDVGPR+EQHYDELLR+FHGVALAFNALDSK+FSEATLDEIIR+QDYISLEDALLTMR+QIYPNSK+STFPSFADISAK+YETVATNFLQPPLFDDLINLVSTR	C[Carbamidomethyl]LASLC[Carbamidomethyl]DGVNDFIALEDVGPR;n[Acetyl]STFPSFADISAK	23	23	13	10	0	0	0.173333	0.113636	0	0
248	1	Q9W3N9	Q9W3N9_DROME	LD24105p OS=Drosophila melanogaster GN=154229_at PE=1 SV=1	1	10.5	410	1		a	1	Q9W3N9	3	3	3	AIEAAIEK+IAEVVVVSAAR+IVAFQDAETDPIDFPIAPALAIPK	AIEAAIEK+IAEVVVVSAAR+IVAFQDAETDPIDFPIAPALAIPK		4	4	0	2	0	2	0	0.0227273	0	0.0689655
249	1	Q9W3Y3	Q9W3Y3_DROME	CG3226 OS=Drosophila melanogaster GN=Q9W3Y3 PE=1 SV=1	1	39.1	230	1		a	1	Q9W3Y3	8	8	8	AEAEREIVNLELK+DGDNPESALVNIMK+DLQGKDFGLTVNNLLHSIDVEK+DSELSKDGDNPESALVNIMK+EIVNLELK+LGKETGGGLDSFDDL+SDVAELAAFLQQAK+SLEQLKSDVAELAAFLQQAK	AEAEREIVNLELK+DGDNPESALVNIMK+DLQGKDFGLTVNNLLHSIDVEK+DSELSKDGDNPESALVNIMK+EIVNLELK+LGKETGGGLDSFDDL+SDVAELAAFLQQAK+SLEQLKSDVAELAAFLQQAK	n[Acetyl]SLEQLKSDVAELAAFLQQAK	13	13	13	0	0	0	0.173333	0	0	0
250	1	Q9W4J4	Q9W4J4_DROME	GM14292p OS=Drosophila melanogaster GN=Dmel\CG11444 PE=1 SV=1	1	17.7	215	1		a	1	Q9W4J4	5	5	5	GVASLIEIENPNR+KGVASLIEIENPNR+LDDGPAGAGGNPKPELSR+LDDGPAGAGGNPKPELSRR+LSAIKLDDGPAGAGGNPKPELSR	GVASLIEIENPNR+KGVASLIEIENPNR+LDDGPAGAGGNPKPELSR+LDDGPAGAGGNPKPELSRR+LSAIKLDDGPAGAGGNPKPELSR		10	10	1	9	0	0	0.0133333	0.102273	0	0
251	1	Q9W4X7	EI3GA_DROME	Eukaryotic translation initiation factor 3 subunit G-A OS=Drosophila melanogaster GN=eIF3ga PE=1 SV=1	1	11.9	269	1		a	1	Q9W4X7	2	2	2	ASAAAAAAVDAPK+ISNLSESMTEADLEELVKK	ASAAAAAAVDAPK+ISNLSESMTEADLEELVKK		3	3	0	3	0	0	0	0.0340909	0	0
252	1	Q9W5W8	Q9W5W8_DROME	CG9577 OS=Drosophila melanogaster GN=Dmel\CG9577 PE=1 SV=2	1	20.2	312	1		a	1	Q9W5W8	3	3	3	ESLVYSLEHTNQEGLDHILLLNK+LFPDKDSLLTGALAVAELIASK+LNLLSEDFAQAVAAQLTK	ESLVYSLEHTNQEGLDHILLLNK+LFPDKDSLLTGALAVAELIASK+LNLLSEDFAQAVAAQLTK		5	5	0	5	0	0	0	0.0568182	0	0
253	1	Q9Y162	Q9Y162_DROME	BcDNA.GH02678 OS=Drosophila melanogaster GN=Vps4 PE=1 SV=1	1	4.5	442	1		a	1	Q9Y162	2	2	2	FPQLFTGK+GILLFGPPGTGK	FPQLFTGK+GILLFGPPGTGK		8	8	2	4	1	1	0.0266667	0.0454545	0.037037	0.0344828
254	1	Q9Y1B2	ORC6_DROME	Origin recognition complex subunit 6 OS=Drosophila melanogaster GN=Orc6 PE=1 SV=2	1	23	257	1		a	1	Q9Y1B2	4	4	4	LKELEASQSHMDSQLLEA+LMPFSNLRPSQFQLLEQQWER+TTLIEQLITK+VPSSTDMEGK	LKELEASQSHMDSQLLEA+LMPFSNLRPSQFQLLEQQWER+TTLIEQLITK+VPSSTDMEGK	n[Acetyl]TTLIEQLITK	7	7	2	5	0	0	0.0266667	0.0568182	0	0
255	1	A0A023GQA5	A0A023GQA5_DROME	Lethal (2) 37Cc, isoform D OS=Drosophila melanogaster GN=l(2)37Cc PE=1 SV=1	1	80.1	276	2	P24156|L2CC_DROME	a	1	A0A023GQA5	19	19	19	AAQFFNR+AKQFGFILDDISLTHLTFGR+AVIFDRFTGIK+AVVAQFDAGELITQR+DLQNVNITLR+FVVEKAEQQK+GVAYLPSGQSTLLNLPSTIAQ+IGQMGLGVAVLGGVVNSALYNVEGGHR+ILYRPIPDQLPK+IYTILGQDYDER+IYTILGQDYDERVLPSIAPEVLK+LASIISAEGDAEAAGLLAK+NVPVITGSK+QFGFILDDISLTHLTFGR+RIEAAEDIAYQLSR+SFGEAGDGLVELR+SRGVAYLPSGQSTLLNLPSTIAQ+VLPSIAPEVLK+VSQELTVR	AAQFFNR+AKQFGFILDDISLTHLTFGR+AVIFDRFTGIK+AVVAQFDAGELITQR+DLQNVNITLR+FVVEKAEQQK+GVAYLPSGQSTLLNLPSTIAQ+IGQMGLGVAVLGGVVNSALYNVEGGHR+ILYRPIPDQLPK+IYTILGQDYDER+IYTILGQDYDERVLPSIAPEVLK+LASIISAEGDAEAAGLLAK+NVPVITGSK+QFGFILDDISLTHLTFGR+RIEAAEDIAYQLSR+SFGEAGDGLVELR+SRGVAYLPSGQSTLLNLPSTIAQ+VLPSIAPEVLK+VSQELTVR	n[Acetyl]AAQFFNR;IGQM[Oxidation]GLGVAVLGGVVNSALYNVEGGHR	67	67	30	37	0	0	0.4	0.420455	0	0
256	1	A0A0B4JCW4	A0A0B4JCW4_DROME	Succinate--CoA ligase [ADP-forming] subunit beta, mitochondrial OS=Drosophila melanogaster GN=skap PE=1 SV=1	1	56.3	451	2	Q9VHJ8|Q9VHJ8_DROME	a	1	A0A0B4JCW4	31	31	20	AADLAVHLAQIVK+AFNGPVLIASK+CDVIAEGIISATK+DALLVEINPYAEDAMSGFFALDAK+DDLDKAADLAVHLAQIVK+DLNLNMPVVVR+DWTQEDPK+DWTQEDPKEVEAAK+EFYFAVMMER+EGGVDIEEVAASSPDAILYEPIDIGTGLTSEQAEK+ELFALRDWTQEDPK+ELFALRDWTQEDPKEVEAAK+EMKMDVNFEIPDAQK+FDDNAEFR+ILARDDLDK+ILARDDLDKAADLAVHLAQIVK+KDALLVEINPYAEDAMSGFFALDAK+KVGLGGDGEDTHVQMLLNLYDLFVKK+LKTDNLVLK+LRFDDNAEFR+LRFDDNAEFRQK+LYGGEPANFLDVGGGATAEAVK+MDVNFEIPDAQK+MIDQLLVTK+QKELF…	AADLAVHLAQIVK+CDVIAEGIISATK+DALLVEINPYAEDAMSGFFALDAK+DDLDKAADLAVHLAQIVK+DLNLNMPVVVR+DWTQEDPK+DWTQEDPKEVEAAK+ELFALRDWTQEDPK+ELFALRDWTQEDPKEVEAAK+EMKMDVNFEIPDAQK+FDDNAEFR+ILARDDLDK+ILARDDLDKAADLAVHLAQIVK+KDALLVEINPYAEDAMSGFFALDAK+LRFDDNAEFR+LRFDDNAEFRQK+LYGGEPANFLDVGGGATAEAVK+MDVNFEIPDAQK+QKELFALR+QKELFALRDWTQEDPKEVEAAK	C[Carbamidomethyl]DVIAEGIISATK;DALLVEINPYAEDAM[Oxidation]SGFFALDAK;DLNLNM[Oxidation]PVVVR;EFYFAVM[Oxidation]M[Oxidation]ER;EM[Oxidation]KM[Oxidation]DVNFEIPDAQK;EM[Oxidation]KMDVNFEIPDAQK;KDALLVEINPYAEDAM[Oxidation]SGFFALDAK;KVGLGGDGEDTHVQM[Oxidation]LLNLYDLFVKK;M[Oxidation]DVNFEIPDAQK;M[Oxidation]IDQLLVTK;REFYFAVMM[Oxidation]ER;REFYFAVM[Oxidation]MER;REFYFAVM[Oxidation]M[Oxidation]ER;VGLGGDGEDTH…	237	153	108	69	42	18	1.44	0.784091	1.55556	0.62069
257	1	A0A0B4K7V5	A0A0B4K7V5_DROME	Pyruvate dehydrogenase kinase, isoform C OS=Drosophila melanogaster GN=Pdk PE=1 SV=1	1	33.7	413	2	P91622|PDK_DROME	a	1	A0A0B4K7V5	10	10	10	ATVPTGDWSNQVK+EIALLPDNLLHTR+FLCDQYYLTSPALEIQQHSSEPGDNLPIR+FVADLDLIR+ISDQGGGIPR+MLDFYSGFNPSPLSIK+SDLHTVPLAGYGYGLPISR+SQTDQLFK+SVSEVSSWYVK+YMYSTAPQPSK	ATVPTGDWSNQVK+EIALLPDNLLHTR+FLCDQYYLTSPALEIQQHSSEPGDNLPIR+FVADLDLIR+ISDQGGGIPR+MLDFYSGFNPSPLSIK+SDLHTVPLAGYGYGLPISR+SQTDQLFK+SVSEVSSWYVK+YMYSTAPQPSK	FLC[Carbamidomethyl]DQYYLTSPALEIQQHSSEPGDNLPIR;M[Oxidation]LDFYSGFNPSPLSIK	33	33	16	7	7	3	0.213333	0.0795455	0.259259	0.103448
258	1	A0A0B4K7Z5	A0A0B4K7Z5_DROME	Regulatory particle non-ATPase 6, isoform C OS=Drosophila melanogaster GN=Rpn6 PE=1 SV=1	1	68.7	422	2	Q7KLV9|PSD11_DROME	a	1	A0A0B4K7Z5	39	39	39	AGATLFER+AKELADLIK+AQALSSVNR+AQALSSVNREEQDSSLLNK+DQEGAENDEERIR+EEQDSSLLNK+ELADLIK+EQGILQQGELYKQEGK+FSGILDQGEGVLIVFEETPVDK+FSGILDQGEGVLIVFEETPVDKTYER+IIEPYSR+IKEQGILQQGELYK+IKEQGILQQGELYKQEGK+IMLGQSDDVNQLVSGK+KFSGILDQGEGVLIVFEETPVDKTYER+KLDDKNLLVEVQLLESK+KLSQMILDKK+LAITYSGR+LDDKNLLVEVQLLESK+LSQMILDK+LSQMILDKK+LVRDQEGAENDEER+LVRDQEGAENDEERIR+NLLVEVQLLESK+RSLADFQAALK+SLADFQAALK+SLADFQAALKEYK+SLADFQA…	AGATLFER+AKELADLIK+AQALSSVNR+AQALSSVNREEQDSSLLNK+DQEGAENDEERIR+EEQDSSLLNK+ELADLIK+EQGILQQGELYKQEGK+FSGILDQGEGVLIVFEETPVDK+FSGILDQGEGVLIVFEETPVDKTYER+IIEPYSR+IKEQGILQQGELYK+IKEQGILQQGELYKQEGK+IMLGQSDDVNQLVSGK+KFSGILDQGEGVLIVFEETPVDKTYER+KLDDKNLLVEVQLLESK+KLSQMILDKK+LAITYSGR+LDDKNLLVEVQLLESK+LSQMILDK+LSQMILDKK+LVRDQEGAENDEER+LVRDQEGAENDEERIR+NLLVEVQLLESK+RSLADFQAALK+SLADFQAALK+SLADFQAALKEYK+SLADFQA…	n[Acetyl]AGATLFER;IM[Oxidation]LGQSDDVNQLVSGK;KLSQM[Oxidation]ILDKK;LSQM[Oxidation]ILDK;LSQM[Oxidation]ILDKK;SLVDM[Oxidation]FLDM[Oxidation]DAGTGIEVQLC[Carbamidomethyl]K;TTANAIYC[Carbamidomethyl]PPK;TTANAIYC[Carbamidomethyl]PPKVQGALDLQSGILHAADER;VLETIQSM[Oxidation]GK;VQVAHVAESIQLPM[Oxidation]PQVEK;VQVAHVAESIQLPM[Oxidation]PQVEKK	213	213	69	71	38	35	0.92	0.806818	1.40741	1.2069
259	1	A0A0B4K849	A0A0B4K849_DROME	Hu li tai shao, isoform O OS=Drosophila melanogaster GN=hts PE=1 SV=1	1	13.1	716	1		a	2	A0A0B4K849;A8DYJ2	8	4	1	KYPQSEPETEHQVIEIQTQQAPVPR+NPFDNVTDDELNEYKR+QAEVVLSDGENVQNGDHSEAHLSTFSQSSK+SVHGEYTDTDFSESEAVLQAGTK	QAEVVLSDGENVQNGDHSEAHLSTFSQSSK		13	2	7	6	0	0	0.0933333	0.0681818	0	0
260	1	A0A0B4KEH0	A0A0B4KEH0_DROME	14-3-3zeta, isoform K OS=Drosophila melanogaster GN=14-3-3zeta PE=1 SV=1	1	59.3	248	2	P29310|1433Z_DROME	a	1	A0A0B4KEH0	15	15	13	DSTLIMQLLR+EICYEVLGLLDK+EICYEVLGLLDKYLIPK+LAEQSERYDDMAQAMK+MQPTHPIR+NLLSVAYK+NTVVDDSQTAYQDAFDISK+QAFDDAIAELDTLNEDSYK+STVDKEELVQK+SVTETGVELSNEER+SVTETGVELSNEERNLLSVAYK+VISSIEQK+VISSIEQKTEASAR+YDDMAQAMK+YLAEVATGDAR	EICYEVLGLLDK+EICYEVLGLLDKYLIPK+LAEQSERYDDMAQAMK+MQPTHPIR+NTVVDDSQTAYQDAFDISK+QAFDDAIAELDTLNEDSYK+STVDKEELVQK+SVTETGVELSNEER+SVTETGVELSNEERNLLSVAYK+VISSIEQK+VISSIEQKTEASAR+YDDMAQAMK+YLAEVATGDAR	DSTLIM[Oxidation]QLLR;EIC[Carbamidomethyl]YEVLGLLDK;EIC[Carbamidomethyl]YEVLGLLDKYLIPK;LAEQSERYDDM[Oxidation]AQAMK;LAEQSERYDDM[Oxidation]AQAM[Oxidation]K;n[Acetyl]STVDKEELVQK;YDDM[Oxidation]AQAMK	48	40	35	12	1	0	0.466667	0.136364	0.037037	0
261	1	A0A0B4KFT4	A0A0B4KFT4_DROME	C-terminal binding protein, isoform J OS=Drosophila melanogaster GN=CtBP PE=1 SV=1	1	10.3	476	5	A0A0B4KFX5|A0A0B4KFX5_DROME;A0A0B4KGG9|A0A0B4KGG9_DROME;A0A0B4KGZ7|A0A0B4KGZ7_DROME;A0A0B4KHB2|A0A0B4KHB2_DROME	a	1	A0A0B4KFT4	3	3	2	AAALDVHENEPYNGALK+AIVGNIPDVLR+IGSGTDNIDVK	AAALDVHENEPYNGALK+IGSGTDNIDVK		3	2	0	2	0	1	0	0.0227273	0	0.0344828
262	1	A0A0B4KGP8	A0A0B4KGP8_DROME	Eukaryotic initiation factor 2gamma, isoform D OS=Drosophila melanogaster GN=eIF2gamma PE=4 SV=1	1	32	475	2	Q24208|IF2G_DROME	a	1	A0A0B4KGP8	11	11	9	AISGVQTVR+ATAEAQIGVNR+FVQGTVAEGAPIIPISAQLK+IVSLFAEQNELQYAVPGGLIGVGTK+LIGWGQIFGGK+LNCSGNFR+NEILLVNIGSLSTGGR+QATINIGTIGHVAHGK+QDLSNLDVSK+TITPVLDSQVAK+VGQEIEVRPGVVTK	ATAEAQIGVNR+FVQGTVAEGAPIIPISAQLK+IVSLFAEQNELQYAVPGGLIGVGTK+LIGWGQIFGGK+LNCSGNFR+NEILLVNIGSLSTGGR+QDLSNLDVSK+TITPVLDSQVAK+VGQEIEVRPGVVTK	n[Acetyl]ATAEAQIGVNR;LNC[Carbamidomethyl]SGNFR	12	10	0	12	0	0	0	0.136364	0	0
263	1	A0A0F6T1J9	A0A0F6T1J9_DROME	6-phosphogluconate dehydrogenase, decarboxylating OS=Drosophila melanogaster GN=Pgd PE=3 SV=1	1	22.7	481	3	M9PIS3|M9PIS3_DROME;P41572|6PGD_DROME	a	1	A0A0F6T1J9	9	9	9	DAYTSQPELSNLLLDDFFKK+EVVANAFR+LGLLFVGSGVSGGEEGAR+LPANLLQAQR+SVFLGNIK+VIGADSLEDMVSK+VQASSVLK+VQASSVLKGPSTK+WGIPVPALSTALSFYDGYR	DAYTSQPELSNLLLDDFFKK+EVVANAFR+LGLLFVGSGVSGGEEGAR+LPANLLQAQR+SVFLGNIK+VIGADSLEDMVSK+VQASSVLK+VQASSVLKGPSTK+WGIPVPALSTALSFYDGYR	VIGADSLEDM[Oxidation]VSK	10	10	0	10	0	0	0	0.113636	0	0
264	1	A0ANL0	A0ANL0_DROME	CG9273 protein (Fragment) OS=Drosophila melanogaster GN=CG9273 PE=4 SV=1	1	52.8	246	2	Q9VIH1|Q9VIH1_DROME	a	1	A0ANL0	9	9	0	APEVMVNNYVK+GEGIVPLVVK+GGAGAGAGASSGSGSIADFTASQSSAIVSGLEPK+ITYTLEDHSGR+LLPVLDPNEVCTHLLEVLNAR+MNDSFGDFNATQTAPTGAASNQK+QQAVFQAIK+SNVSEEGISR+SNVSEEGISRK		LLPVLDPNEVC[Carbamidomethyl]THLLEVLNAR;n[Acetyl]M[Oxidation]NDSFGDFNATQTAPTGAASNQK	15	0	13	2	0	0	0.173333	0.0227273	0	0
265	1	A0AP75	A0AP75_DROME	CG12909 protein OS=Drosophila melanogaster GN=CG12909 PE=4 SV=1	1	19.2	281	3	C0MJK5|C0MJK5_DROME;Q7K0D3|Q7K0D3_DROME	a	1	A0AP75	4	4	2	LQSVDNVPR+NQATQVWDILEKELNK+QKAEVEEEAPPKKK+SILDSSEYNLTPAVR	QKAEVEEEAPPKKK+SILDSSEYNLTPAVR		5	2	1	4	0	0	0.0133333	0.0454545	0	0
266	1	A1A6X4	A1A6X4_DROME	IP17216p (Fragment) OS=Drosophila melanogaster GN=RpL23a PE=2 SV=1	1	8.6	269	4	O97118|O97118_DROME;Q0ZHI2|Q0ZHI2_DROME;Q9W0A8|Q9W0A8_DROME	a	1	A1A6X4	2	2	2	AVALLNAK+EAAPSAAKPAAAAPK	AVALLNAK+EAAPSAAKPAAAAPK		3	3	0	3	0	0	0	0.0340909	0	0
267	1	A1Z7J7	A1Z7J7_DROME	Sec31 ortholog, isoform A OS=Drosophila melanogaster GN=Sec31 PE=1 SV=1	1	18.3	1240	3	Q5U0U9|Q5U0U9_DROME;Q961K5|Q961K5_DROME	a	1	A1Z7J7	8	8	8	CTVDSWKEALVAALK+DWLDFVNR+INNAVNLDYTQPQAAVAAAPHGYQPTR+IPEALIIASTAGIETLNR+ISTLTHTQDNKFDGNAIDSQNHNDFATPPRPQFK+LLSECASSAEFTR+NELSHVISALVSR+SLEQQGISVDLAGR	CTVDSWKEALVAALK+DWLDFVNR+INNAVNLDYTQPQAAVAAAPHGYQPTR+IPEALIIASTAGIETLNR+ISTLTHTQDNKFDGNAIDSQNHNDFATPPRPQFK+LLSECASSAEFTR+NELSHVISALVSR+SLEQQGISVDLAGR	C[Carbamidomethyl]TVDSWKEALVAALK;LLSEC[Carbamidomethyl]ASSAEFTR	20	20	2	4	9	5	0.0266667	0.0454545	0.333333	0.172414
268	1	A1Z934	A1Z934_DROME	CG8778 OS=Drosophila melanogaster GN=CG8778 PE=1 SV=1	1	41.8	299	1		a	1	A1Z934	14	14	14	DLGLVNHVVK+ELIFTAR+GMTPEEATEFVK+GMVETFNDVLEDIKK+GMVETFNDVLEDIKKDNGSR+ILSPALAK+KGMTPEEATEFVK+LAIIPGAGGTQR+LAIIPGAGGTQRLPR+QGISVIGLNRPAAK+QNETQDAAYQQALK+SLSPGIFCAGADLK+SLSPGIFCAGADLKER+VFNGAEAK	DLGLVNHVVK+ELIFTAR+GMTPEEATEFVK+GMVETFNDVLEDIKK+GMVETFNDVLEDIKKDNGSR+ILSPALAK+KGMTPEEATEFVK+LAIIPGAGGTQR+LAIIPGAGGTQRLPR+QGISVIGLNRPAAK+QNETQDAAYQQALK+SLSPGIFCAGADLK+SLSPGIFCAGADLKER+VFNGAEAK	GM[Oxidation]TPEEATEFVK;GM[Oxidation]VETFNDVLEDIKK;KGM[Oxidation]TPEEATEFVK;SLSPGIFC[Carbamidomethyl]AGADLK;SLSPGIFC[Carbamidomethyl]AGADLKER	35	35	32	3	0	0	0.426667	0.0340909	0	0
269	1	A1Z9E3	A1Z9E3_DROME	Elongation factor Tu OS=Drosophila melanogaster GN=mEFTu1 PE=1 SV=1	1	55.6	489	1		a	1	A1Z9E3	21	21	10	ALDQLEAQVYILSK+DGNLTLGTGVVTSTLPPLTESQR+ELDKPFLLPVENVYSIPGR+ELLTEMGYDGDKIPVVK+FTLRDGNLTLGTGVVTSTLPPLTESQR+GITINVAHVEYQTETR+GMECEFVGYNK+GMVMCKPGSVK+GSALCALEDKSPEIGK+GSALCALEDKSPEIGKEAILK+KYNEIDNAPEEK+LIRPMVLEQGQR+LLQEVDSFIPTPVR+LLQEVDSFIPTPVRELDKPFLLPVENVYSIPGR+QIGIDHIVVFINK+STVTGVEMFHQILEEAQAGDQLGALVR+TKPFMSFIQLQMFSR+TKPHCNVGTIGHVDHGK+TTLTAAITK+VDAADEEMVDLVEMEIR+YNEIDNAPEEK	ALDQLEAQVYILSK+DGNLTLGTGVVTSTLPPLTESQR+FTLRDGNLTLGTGVVTSTLPPLTESQR+GMECEFVGYNK+GMVMCKPGSVK+GSALCALEDKSPEIGK+GSALCALEDKSPEIGKEAILK+LIRPMVLEQGQR+STVTGVEMFHQILEEAQAGDQLGALVR+TKPFMSFIQLQMFSR	ELLTEM[Oxidation]GYDGDKIPVVK;GMEC[Carbamidomethyl]EFVGYNK;GM[Oxidation]VM[Oxidation]C[Carbamidomethyl]KPGSVK;GSALC[Carbamidomethyl]ALEDKSPEIGK;GSALC[Carbamidomethyl]ALEDKSPEIGKEAILK;LIRPM[Oxidation]VLEQGQR;STVTGVEM[Oxidation]FHQILEEAQAGDQLGALVR;TKPFMSFIQLQM[Oxidation]FSR;TKPHC[Carbamidomethyl]NVGTIGHVDHGK;VDAADEEMVDLVEM[Oxidation]EIR	47	24	5	39	2	1	0.0666667	0.443182	0.0740741	0.0344828
270	1	A1ZB48	A1ZB48_DROME	FI01427p OS=Drosophila melanogaster GN=CG14500 PE=2 SV=1	1	27.9	190	2	Q5BIF1|Q5BIF1_DROME	a	1	A1ZB48	4	4	3	CLLVDGSWK+LGGTSDYYWQSTGQK+LTVKPCTQWAPHICQAPLEIFK+NFYESDR	CLLVDGSWK+LGGTSDYYWQSTGQK+LTVKPCTQWAPHICQAPLEIFK	C[Carbamidomethyl]LLVDGSWK;LTVKPC[Carbamidomethyl]TQWAPHIC[Carbamidomethyl]QAPLEIFK	10	8	8	2	0	0	0.106667	0.0227273	0	0
271	1	A1ZBF1	A1ZBF1_DROME	FI16628p1 OS=Drosophila melanogaster GN=CG18190-RB PE=1 SV=2	1	49.6	248	1		a	1	A1ZBF1	12	12	10	EDIMEASNQIYNK+FFDSQAPGLENIK+FQDNFEFLQWFK+GRFQDNFEFLQWFK+KFFDSQAPGLENIK+LFQEAFNR+LTVALTSVNAENMSR+LVEDLVNDMINNNQLVELCKR+NLSLKREDIMEASNQIYNK+REDIMEASNQIYNK+SLANAPLAKPIKPR+SPVNANDDALKELIDEMK	EDIMEASNQIYNK+FFDSQAPGLENIK+KFFDSQAPGLENIK+LFQEAFNR+LTVALTSVNAENMSR+LVEDLVNDMINNNQLVELCKR+NLSLKREDIMEASNQIYNK+REDIMEASNQIYNK+SLANAPLAKPIKPR+SPVNANDDALKELIDEMK	EDIM[Oxidation]EASNQIYNK;LVEDLVNDM[Oxidation]INNNQLVELC[Carbamidomethyl]KR;REDIM[Oxidation]EASNQIYNK	21	18	2	19	0	0	0.0266667	0.215909	0	0
272	1	A4V110	A4V110_DROME	Calcium/calmodulin-dependent protein kinase I, isoform I OS=Drosophila melanogaster GN=CaMKI PE=1 SV=1	1	12.6	390	2	Q7JMV3|Q7JMV3_DROME	a	1	A4V110	4	4	2	GKEESLENEIR+NIHGTVSEQLKK+QALGHAWISGNEASSR+QAYYAATVIR	GKEESLENEIR+QAYYAATVIR		4	2	0	4	0	0	0	0.0454545	0	0
273	1	A4V1F9	A4V1F9_DROME	Ubiquitin-63E, isoform C OS=Drosophila melanogaster GN=Ubi-p63E PE=4 SV=1	1	32.8	763	18	H9BVD2|H9BVD2_DROME;H9BVD3|H9BVD3_DROME;H9BVD4|H9BVD4_DROME;H9BVD5|H9BVD5_DROME;H9BVD7|H9BVD7_DROME;P0CG69|UBIQP_DROME;P15357|RS27A_DROME;P18101|RL40_DROME;Q24575|Q24575_DROME;Q24576|Q24576_DROME;Q24577|Q24577_DROME;Q7JYK1|Q7JYK1_DROME;Q8IGR0|Q8IGR0_DROME;Q8MSM5|Q8MSM5_DROME;Q8MT02|Q8MT02_DROME;Q9W418|Q9W418_DROME;R9PY16|R9PY16_DROME	a	1	A4V1F9	2	2	2	TITLEVEPSDTIENVK+TLSDYNIQK	TITLEVEPSDTIENVK+TLSDYNIQK		13	13	5	6	1	1	0.0666667	0.0681818	0.037037	0.0344828
274	1	A4V303	A4V303_DROME	T-complex protein 1 subunit gamma OS=Drosophila melanogaster GN=CCT3 PE=1 SV=1	1	37.7	544	2	P48605|TCPG_DROME	a	1	A4V303	19	19	19	ACTILLR+DILNETER+DVGTGAGLFEVK+EITVQHPAAK+GESQTNVEIIGEQDFTR+GVSDLAQHYLLK+ICADIIAVKPDLVFTEK+KGESQTNVEIIGEQDFTR+KIGDEYFTFVTECKEPK+KVQLENIQAGK+LVAGGGAVEMAASQLLTR+MFGGQQPILVLSQNTKR+MLQIEEEFVQR+NLQDALHVAR+SMIEIAR+TAVETAILLLR+TEELTEKDVGTGAGLFEVK+TLAQNCGANTIR+VQLENIQAGK	ACTILLR+DILNETER+DVGTGAGLFEVK+EITVQHPAAK+GESQTNVEIIGEQDFTR+GVSDLAQHYLLK+ICADIIAVKPDLVFTEK+KGESQTNVEIIGEQDFTR+KIGDEYFTFVTECKEPK+KVQLENIQAGK+LVAGGGAVEMAASQLLTR+MFGGQQPILVLSQNTKR+MLQIEEEFVQR+NLQDALHVAR+SMIEIAR+TAVETAILLLR+TEELTEKDVGTGAGLFEVK+TLAQNCGANTIR+VQLENIQAGK	AC[Carbamidomethyl]TILLR;IC[Carbamidomethyl]ADIIAVKPDLVFTEK;KIGDEYFTFVTEC[Carbamidomethyl]KEPK;n[Acetyl]MFGGQQPILVLSQNTKR;M[Oxidation]LQIEEEFVQR;TLAQNC[Carbamidomethyl]GANTIR	46	46	5	7	17	17	0.0666667	0.0795455	0.62963	0.586207
275	1	A5XD87	A5XD87_DROME	Phosphoglycerate mutase (Fragment) OS=Drosophila melanogaster GN=Pglym78 PE=3 SV=1	1	67.1	255	2	Q9VAN7|Q9VAN7_DROME	a	1	A5XD87	17	17	2	AIEAVAAQGK+AQVTLASILK+ASGHKEIPIQK+AVKDAGLEFDVAHTSVLTR+DAGLEFDVAHTSVLTR+GQEEALAAGK+HGESEWNQK+HYGGLTGLNK+HYGGLTGLNKAETAAK+KAIEAVAAQGK+NQFCGWYDANLSEKGQEEALAAGK+SFDTPPPPMEPGHPYYENIVKDPR+TLPYWNDVIIPQMK+YAEGPKPEEFPQFESLK+YAEGPKPEEFPQFESLKLTIER+YGEAQVQIWR+YGEAQVQIWRR	GQEEALAAGK+NQFCGWYDANLSEKGQEEALAAGK	NQFC[Carbamidomethyl]GWYDANLSEKGQEEALAAGK;SFDTPPPPM[Oxidation]EPGHPYYENIVKDPR;TLPYWNDVIIPQM[Oxidation]K	33	3	32	1	0	0	0.426667	0.0113636	0	0
276	1	A9J7N9	A9J7N9_DROME	Aldehyde dehydrogenase OS=Drosophila melanogaster GN=Aldh PE=2 SV=1	1	15.6	520	3	Q4QPQ0|Q4QPQ0_DROME;Q9VLC5|Q9VLC5_DROME	a	1	A9J7N9	5	5	4	DQVYLASLETLDNGKPYSMSYNVDLPTAIK+LADLMER+LGPALATGNTIVLKPAEQTSLTALYIAQLVK+LIQLASGNTNLK+LIQLASGNTNLKR	DQVYLASLETLDNGKPYSMSYNVDLPTAIK+LGPALATGNTIVLKPAEQTSLTALYIAQLVK+LIQLASGNTNLK+LIQLASGNTNLKR		10	9	0	10	0	0	0	0.113636	0	0
277	1	Q8SYG2	CSN3_DROME	COP9 signalosome complex subunit 3 OS=Drosophila melanogaster GN=CSN3 PE=2 SV=2	0.998	24.7	445	1		b	2	Q8SYG2;B5RIG9	18	9	0	ALGSQDDDLTSQHPK+ELAEELPESLSLLAR+GSALENYVNQVR+KALGSQDDDLTSQHPK+LHSASTANPEPVQLIQLMR+QINKMEEEIILNPMYVK+SGEIYASINQK+TLSASGSYR+VQLASAVEAER		n[Acetyl]GSALENYVNQVR;LHSASTANPEPVQLIQLM[Oxidation]R	18	0	13	4	1	0	0.173333	0.0454545	0.037037	0
278	1	B5RIY3	B5RIY3_DROME	FI06040p (Fragment) OS=Drosophila melanogaster GN=CG11844-RB PE=2 SV=1	1	9	451	3	Q960D3|Q960D3_DROME;Q9VBX3|Q9VBX3_DROME	a	1	B5RIY3	4	4	3	ESNGEFGNELPQR+IVDIQFNFNDGRK+QDIEDLK+YGNKESNGEFGNELPQR	ESNGEFGNELPQR+IVDIQFNFNDGRK+YGNKESNGEFGNELPQR		12	11	5	6	1	0	0.0666667	0.0681818	0.037037	0
279	1	B5RJQ1	B5RJQ1_DROME	FI09332p (Fragment) OS=Drosophila melanogaster GN=CG7671-RA PE=2 SV=1	1	18.7	379	1		a	1	B5RJQ1	6	6	0	AVEEDQMQR+NLSYPASYLSAHK+SIANVSTHYISEK+SLVDVEGVLSNVRK+SPINEIGFHQK+WLPEELQQSER		n[Acetyl]SIANVSTHYISEK	10	0	0	6	2	2	0	0.0681818	0.0740741	0.0689655
280	1	B7Z0E0	B7Z0E0_DROME	Isocitrate dehydrogenase [NADP] OS=Drosophila melanogaster GN=Idh PE=1 SV=2	1	63	479	5	Q7KUB0|Q7KUB0_DROME;Q7KUB1|Q7KUB1_DROME;Q8IQA7|Q8IQA7_DROME;Q9VSI6|Q9VSI6_DROME	a	1	B7Z0E0	27	27	27	AGPVVDVLGDEMTR+AKLDNNEPLK+AVDYVVPGPGK+DKTEDQVTIDCAEAIKK+DLAICIK+DYQETFEFINTLAK+ETSTNPIASIFAWTR+EYEAAGIWYEHR+FKDIFEDLYNK+FKDIFEDLYNKQYKK+GNINAVTR+GNINAVTRR+GPGIALGMFNTDDSIVDFAHASFK+GTDGQVIDEVINDFK+IIWDSIK+KLPLYMSTK+LDNNEPLK+LDNNEPLKQFADTLEQVCIDTIESGAMTK+LIDDMVAYAMK+LVTGWQKPIVIGR+NILGGTVFR+NLEGALAK+QFADTLEQVCIDTIESGAMTK+RDYQETFEFINTLAK+RVEEFNLK+TVEAEAAHGTVTR+VEEFNLK	AGPVVDVLGDEMTR+AKLDNNEPLK+AVDYVVPGPGK+DKTEDQVTIDCAEAIKK+DLAICIK+DYQETFEFINTLAK+ETSTNPIASIFAWTR+EYEAAGIWYEHR+FKDIFEDLYNK+FKDIFEDLYNKQYKK+GNINAVTR+GNINAVTRR+GPGIALGMFNTDDSIVDFAHASFK+GTDGQVIDEVINDFK+IIWDSIK+KLPLYMSTK+LDNNEPLK+LDNNEPLKQFADTLEQVCIDTIESGAMTK+LIDDMVAYAMK+LVTGWQKPIVIGR+NILGGTVFR+NLEGALAK+QFADTLEQVCIDTIESGAMTK+RDYQETFEFINTLAK+RVEEFNLK+TVEAEAAHGTVTR+VEEFNLK	DKTEDQVTIDC[Carbamidomethyl]AEAIKK;DLAIC[Carbamidomethyl]IK;KLPLYM[Oxidation]STK;LDNNEPLKQFADTLEQVC[Carbamidomethyl]IDTIESGAMTK;LIDDM[Oxidation]VAYAMK;QFADTLEQVC[Carbamidomethyl]IDTIESGAMTK	86	86	41	33	8	4	0.546667	0.375	0.296296	0.137931
281	1	BicDRLysmut	BicDRLysmutGFP_DROME	BicDRLysmut added by A. Jejina OS=Drosophila melanogaster	1	54.7	866	2	BicDR|BicDRGFP_DROME	a	2	BicDRLysmut;Q8SWR2	77	45	17	AEVKFEGDTLVNR+AEVKFEGDTLVNRIELK+AGSGSGSMVSKGEELFTGVVPILVELDGDVNGHK+ALLEKNEELVK+ALLEKNEELVKQQEK+AMAAESSAPSPPSSAAANLAK+ENNVLSER+EQETKLETTLQALER+ESDILLAAELGK+FEGDTLVNR+FEGDTLVNRIELK+FICTTGK+FSVSGEGEGDATYGK+FSVSGEGEGDATYGKLTLK+GEELFTGVVPILVELDGDVNGHK+GIDFKEDGNILGHK+HNIEDGSVQLADHYQQNTPIGDGPVLLPDNHYLSTQSALSK+IRHNIEDGSVQLADHYQQNTPIGDGPVLLPDNHYLSTQSALSK+IWSIFQR+LAIAEDESDQR+LETTLQALER+LEYNYNSHNVYIMADK+LEY…	AEVKFEGDTLVNR+AEVKFEGDTLVNRIELK+AGSGSGSMVSKGEELFTGVVPILVELDGDVNGHK+FEGDTLVNR+FEGDTLVNRIELK+FICTTGK+FSVSGEGEGDATYGK+FSVSGEGEGDATYGKLTLK+GEELFTGVVPILVELDGDVNGHK+GIDFKEDGNILGHK+HNIEDGSVQLADHYQQNTPIGDGPVLLPDNHYLSTQSALSK+IRHNIEDGSVQLADHYQQNTPIGDGPVLLPDNHYLSTQSALSK+LEYNYNSHNVYIMADK+LEYNYNSHNVYIMADKQK+SAMPEGYVQER+TIFFKDDGNYK+TIFFKDDGNYKTR	AGSGSGSM[Oxidation]VSKGEELFTGVVPILVELDGDVNGHK;AM[Oxidation]AAESSAPSPPSSAAANLAK;FIC[Carbamidomethyl]TTGK;LEYNYNSHNVYIM[Oxidation]ADK;QGM[Oxidation]LSSM[Oxidation]SDELTR;RAM[Oxidation]AAESSAPSPPSSAAANLAK;SAM[Oxidation]PEGYVQER	219	103	75	88	27	29	1	1	1	1
282	1	C3KGI7	C3KGI7_DROME	FI02805p (Fragment) OS=Drosophila melanogaster GN=CG9184-RA PE=2 SV=1	1	40.6	249	3	Q8IRH6|Q8IRH6_DROME;Q9W0H1|Q9W0H1_DROME	a	1	C3KGI7	5	5	5	APLQTSLVSGQAR+AVLSHQNFLDGR+NNANVVPLYHLLQMAR+SSTAGEVDNQLPGADGLTSAAIPGVFQGR+TEKQQQVLDDPLGSGR	APLQTSLVSGQAR+AVLSHQNFLDGR+NNANVVPLYHLLQMAR+SSTAGEVDNQLPGADGLTSAAIPGVFQGR+TEKQQQVLDDPLGSGR	NNANVVPLYHLLQM[Oxidation]AR	11	11	11	0	0	0	0.146667	0	0	0
283	1	C4IY21	C4IY21_DROME	GM14140p (Fragment) OS=Drosophila melanogaster GN=CG3262-RD PE=2 SV=1	1	36.3	267	2	Q9V9M8|Q9V9M8_DROME	a	1	C4IY21	8	8	8	IADSNESGVPVVIK+IADSNESGVPVVIKYPDSK+KLISLPLDSR+KQPIIGVQDIIVVASGK+LISLPLDSR+LNVPIFGVVENMK+VGLLDGDIFGPTIPLLMNVHGEPVVNDK+YTICQNCNQR	IADSNESGVPVVIK+IADSNESGVPVVIKYPDSK+KLISLPLDSR+KQPIIGVQDIIVVASGK+LISLPLDSR+LNVPIFGVVENMK+VGLLDGDIFGPTIPLLMNVHGEPVVNDK+YTICQNCNQR	VGLLDGDIFGPTIPLLM[Oxidation]NVHGEPVVNDK;YTIC[Carbamidomethyl]QNC[Carbamidomethyl]NQR	25	25	11	14	0	0	0.146667	0.159091	0	0
284	1	C5I7A2	C5I7A2_DROME	Uncharacterized protein OS=Drosophila melanogaster GN=CG12608 PE=4 SV=1	1	12.2	443	9	C5I7B8|C5I7B8_DROME;C5I7E2|C5I7E2_DROME;C5I7F8|C5I7F8_DROME;C5I7J0|C5I7J0_DROME;C5I7K6|C5I7K6_DROME;C5I7Q4|C5I7Q4_DROME;C5I7R2|C5I7R2_DROME;Q9VXW3|Q9VXW3_DROME	a	1	C5I7A2	4	4	1	AIAYLNELLATVSSAGEIK+QFGNVQPVEQR+QSQIILSHAGR+VESDQSAKPAAPR	QFGNVQPVEQR		5	2	1	2	0	2	0.0133333	0.0227273	0	0.0689655
285	1	C6SUV6	C6SUV6_DROME	LP14077p (Fragment) OS=Drosophila melanogaster GN=RpL3-RA PE=2 SV=1	1	48.3	418	2	O16797|RL3_DROME	a	1	C6SUV6	27	27	17	AFPKDDASKPVHLTCFIGYK+AHVMEIQLNGGSIEDK+AHVMEIQLNGGSIEDKVK+ALVNVWAQHLSEECR+ALVNVWAQHLSEECRR+DDASKPVHLTCFIGYK+DRLKEEAAATTAAAAAATTTSA+EHLEKPIQVSNVFGQDEMIDCVGVTK+FQTPADK+FQTPADKLAFMGPLK+FQTPADKLAFMGPLKK+HGSMAFYPK+KAHVMEIQLNGGSIEDK+KAHVMEIQLNGGSIEDKVK+KWTDDLGKK+LAFMGPLK+LAFMGPLKK+LKEEAAATTAAAAAATTTSA+NNASTEYDLTDK+NNASTEYDLTDKSITPMGGFPHYGEVNNDFVMIK+RSALEQIK+SIENDFR+SIENDFRK+SITPMGGFPHYGEVNNDFVMIK+VACIGA…	AFPKDDASKPVHLTCFIGYK+ALVNVWAQHLSEECR+ALVNVWAQHLSEECRR+DDASKPVHLTCFIGYK+DRLKEEAAATTAAAAAATTTSA+FQTPADK+FQTPADKLAFMGPLK+FQTPADKLAFMGPLKK+HGSMAFYPK+LAFMGPLK+LAFMGPLKK+LKEEAAATTAAAAAATTTSA+NNASTEYDLTDK+NNASTEYDLTDKSITPMGGFPHYGEVNNDFVMIK+RSALEQIK+SITPMGGFPHYGEVNNDFVMIK+VIKNNASTEYDLTDK	AFPKDDASKPVHLTC[Carbamidomethyl]FIGYK;AHVM[Oxidation]EIQLNGGSIEDKVK;ALVNVWAQHLSEEC[Carbamidomethyl]R;ALVNVWAQHLSEEC[Carbamidomethyl]RR;DDASKPVHLTC[Carbamidomethyl]FIGYK;EHLEKPIQVSNVFGQDEMIDC[Carbamidomethyl]VGVTK;EHLEKPIQVSNVFGQDEM[Oxidation]IDC[Carbamidomethyl]VGVTK;FQTPADKLAFM[Oxidation]GPLK;FQTPADKLAFM[Oxidation]GPLKK;HGSM[Oxidation]AFYPK;KAHVM[Oxidation]EIQLNGGSIEDKVK;SITPMGGFPHYGEVNNDFVM[Oxi…	96	60	52	43	1	0	0.693333	0.488636	0.037037	0
286	1	C6SV50	C6SV50_DROME	40S ribosomal protein SA OS=Drosophila melanogaster GN=sta-RD PE=2 SV=1	1	60.1	313	2	P38979|RSSA_DROME	a	1	C6SV50	12	12	12	ADGVNILNLGK+AIVAIDNPSDIFVISSRPIGQR+FTPGAFTNQIQPAFR+FTPGAFTNQIQPAFREPR+LLVVTDPNTDHQPIMEASYVNIPVIAFTNTDSPLR+MLVATTHLGSENVNFQMEQYVYK+RADGVNILNLGK+SAHSIGLMWWLLAR+SGGLDILSLKEDDITK+SVEWPVVVDLFFYRDPEEAEKEEAAAK+YIDIAIPCNNK+YTDTTPIAGR	ADGVNILNLGK+AIVAIDNPSDIFVISSRPIGQR+FTPGAFTNQIQPAFR+FTPGAFTNQIQPAFREPR+LLVVTDPNTDHQPIMEASYVNIPVIAFTNTDSPLR+MLVATTHLGSENVNFQMEQYVYK+RADGVNILNLGK+SAHSIGLMWWLLAR+SGGLDILSLKEDDITK+SVEWPVVVDLFFYRDPEEAEKEEAAAK+YIDIAIPCNNK+YTDTTPIAGR	LLVVTDPNTDHQPIM[Oxidation]EASYVNIPVIAFTNTDSPLR;n[Acetyl]SGGLDILSLKEDDITK;YIDIAIPC[Carbamidomethyl]NNK	37	37	6	29	1	1	0.08	0.329545	0.037037	0.0344828
287	1	C6TP50	C6TP50_DROME	Citrate synthase (Fragment) OS=Drosophila melanogaster GN=kdn-RA PE=2 SV=1	1	47	502	2	Q9W401|CISY_DROME	a	1	C6TP50	16	16	16	AALPQHVVTMLNNMPTTLHPMSQFAAAVTALNHDSK+ALGLPIERPK+ALGVLASLVWDR+EAGNNPSEEQLK+EAGNNPSEEQLKEYIWK+GLSIPECQK+HLPEDETFQLVSK+LPVVAATIYCNTYR+MLGYDNAPFTELMR+SFSTDLLVK+SGQVVPGYGHAVLR+SIDSSLDWSANFVK+SLRDVLAAK+SQVQQLSR+VLPAADGGTEPLPEGLFWLLLTGEVPTK+VVPPILTETGK	AALPQHVVTMLNNMPTTLHPMSQFAAAVTALNHDSK+ALGLPIERPK+ALGVLASLVWDR+EAGNNPSEEQLK+EAGNNPSEEQLKEYIWK+GLSIPECQK+HLPEDETFQLVSK+LPVVAATIYCNTYR+MLGYDNAPFTELMR+SFSTDLLVK+SGQVVPGYGHAVLR+SIDSSLDWSANFVK+SLRDVLAAK+SQVQQLSR+VLPAADGGTEPLPEGLFWLLLTGEVPTK+VVPPILTETGK	AALPQHVVTM[Oxidation]LNNM[Oxidation]PTTLHPMSQFAAAVTALNHDSK;GLSIPEC[Carbamidomethyl]QK;LPVVAATIYC[Carbamidomethyl]NTYR;M[Oxidation]LGYDNAPFTELMR	44	44	31	12	1	0	0.413333	0.136364	0.037037	0
288	1	C6TP87	C6TP87_DROME	Elongation factor 1-alpha OS=Drosophila melanogaster GN=eEF1alpha1 PE=1 SV=1	1	70	463	2	P08736|EF1A1_DROME	a	2	C6TP87;A4V3Q6	42	26	11	ALRLPLQDVYK+EGNADGKTLIDALDAILPPARPTDK+EHALLAFTLGVK+EVSSYIK+EVSSYIKK+GAADFTAQVIVLNHPGQIANGYTPVLDCHTAHIACK+IGGIGTVPVGR+IGYNPAAVAFVPISGWHGDNMLEPSTNMPWFK+IHINIVVIGHVDSGK+KEGNADGKTLIDALDAILPPARPTDK+KIGYNPAAVAFVPISGWHGDNMLEPSTNMPWFK+LPLQDVYK+MDSSEPPYSEAR+NMITGTSQADCAVLIVAAGTGEFEAGISK+QLIVGVNK+QLIVGVNKMDSSEPPYSEAR+QTVAVGVIK+SGDAAIVNLVPSKPLCVEAFQEFPPLGR+STTTGHLIYK+SVEMHHEALQEAVPGDNVGFNVK+TIEKFEK+TIEKFEKE…	ALRLPLQDVYK+EGNADGKTLIDALDAILPPARPTDK+IGYNPAAVAFVPISGWHGDNMLEPSTNMPWFK+KEGNADGKTLIDALDAILPPARPTDK+KIGYNPAAVAFVPISGWHGDNMLEPSTNMPWFK+MDSSEPPYSEAR+QLIVGVNKMDSSEPPYSEAR+SGDAAIVNLVPSKPLCVEAFQEFPPLGR+SVEMHHEALQEAVPGDNVGFNVK+TLIDALDAILPPARPTDK+VETGVLKPGTVVVFAPANITTEVK	GAADFTAQVIVLNHPGQIANGYTPVLDC[Carbamidomethyl]HTAHIAC[Carbamidomethyl]K;IGYNPAAVAFVPISGWHGDNMLEPSTNM[Oxidation]PWFK;IGYNPAAVAFVPISGWHGDNM[Oxidation]LEPSTNMPWFK;IGYNPAAVAFVPISGWHGDNM[Oxidation]LEPSTNM[Oxidation]PWFK;KIGYNPAAVAFVPISGWHGDNMLEPSTNM[Oxidation]PWFK;M[Oxidation]DSSEPPYSEAR;NMITGTSQADC[Carbamidomethyl]AVLIVAAGTGEFEAGISK;NM[Oxidation]ITGTSQADC[Carbamidomethyl]AVLIVAAGTGEFEAGISK;QLIVGVNKM[O…	267	130	95	128	21	23	1.26667	1.45455	0.777778	0.793103
289	1	C7LA75	C7LA75_DROME	Heat shock protein cognate 4, isoform G OS=Drosophila melanogaster GN=Hsc70-4 PE=1 SV=1	1	28.6	651	2	P11147|HSP7D_DROME	a	3	C7LA75;F3YDH0;F3YDH5	27	14	10	ARFEELNADLFR+ATLDEDNLK+DAGTIAGLNVLR+IINEPTAAAIAYGLDKK+ITITNDKGR+LSKEDIER+QTQTFTTYSDNQPGVLIQVYEGER+STAGDTHLGGEDFDNR+SVIHDIVLVGGSTR+TFFPEEISSMVLTK+TTILDKCNETIK+TTPSYVAFTDTER+VEIIANDQGNR+YRNEDEKQKETIAAK	ARFEELNADLFR+ATLDEDNLK+DAGTIAGLNVLR+QTQTFTTYSDNQPGVLIQVYEGER+STAGDTHLGGEDFDNR+SVIHDIVLVGGSTR+TFFPEEISSMVLTK+TTILDKCNETIK+TTPSYVAFTDTER+YRNEDEKQKETIAAK	TTILDKC[Carbamidomethyl]NETIK	66	42	27	27	6	6	0.36	0.306818	0.222222	0.206897
290	1	C9QP42	C9QP42_DROME	Eukaryotic initiation factor 4a, isoform E OS=Drosophila melanogaster GN=eIF4A PE=1 SV=1	1	79.4	403	2	Q02748|IF4A_DROME	a	1	C9QP42	28	28	4	AIIPCVR+CFMRDPVSILVK+DIEQFYHTTIEEMPANIADLI+DPVSILVK+DVIAQAQSGTGK+ECQALILAPTR+ELATQIQR+GFKDQIQDVFK+GIDVQQVSLVINYDLPSNR+GIDVQQVSLVINYDLPSNRENYIHR+GIYGYGFEKPSAIQQR+GRDVIAQAQSGTGK+GVAINFITDDDRR+ILESGCHVVVGTPGR+KEELTLEGIKQFYVNVK+KGVAINFITDDDRR+KVDQLTQEMSIHNFTVSAMHGDMEQR+LFVLDEADEMLSR+LGTLCDLYDTLSITQSVIFCNTR+MLPPDVQVILLSATMPPDVLEVSR+QFYVNVK+QFYVNVKQENWK+TATFSIAILQQIDTSIR+VDQLTQEMSIHNFTVSAMHGDMEQR+VHSHA…	DIEQFYHTTIEEMPANIADLI+KVDQLTQEMSIHNFTVSAMHGDMEQR+LGTLCDLYDTLSITQSVIFCNTR+VDQLTQEMSIHNFTVSAMHGDMEQR	AIIPC[Carbamidomethyl]VR;C[Carbamidomethyl]FMRDPVSILVK;C[Carbamidomethyl]FM[Oxidation]RDPVSILVK;DIEQFYHTTIEEM[Oxidation]PANIADLI;EC[Carbamidomethyl]QALILAPTR;ILESGC[Carbamidomethyl]HVVVGTPGR;KVDQLTQEM[Oxidation]SIHNFTVSAMHGDMEQR;LFVLDEADEM[Oxidation]LSR;LGTLC[Carbamidomethyl]DLYDTLSITQSVIFC[Carbamidomethyl]NTR;M[Oxidation]LPPDVQVILLSATMPPDVLEVSR;MLPPDVQVILLSATM[Oxidation]PPDVLEVSR;M[Oxidation]LPP…	132	11	73	52	7	0	0.973333	0.590909	0.259259	0
291	1	D1Z359	D1Z359_DROME	LP20995p OS=Drosophila melanogaster GN=Spn-RA PE=2 SV=1	1	12.1	2137	7	H5V864|H5V864_DROME;M9NDX8|M9NDX8_DROME;M9NEY3|M9NEY3_DROME;M9NEY5|M9NEY5_DROME;Q8MSU5|Q8MSU5_DROME;Q9W003|Q9W003_DROME	a	1	D1Z359	20	20	0	AMAAGYTYK+DQVGHWLMGIELER+EAQINQLYAQVHKDPSK+ENNVEGGALLTLDSK+GGPVHEWTK+GSMTTFGTGPATSSNR+HSSDDYTEINK+NALGSPADNGLNDFHR+QAVNEAQPK+QQHQQQQQQQQQAQAVTTSIPSIFK+SQSAAAINCK+TLDLSGSSSSFSDR+TLDLSGSSSSFSDRK+TLGICGDDKHR+TLINEIR+VPLPGSSFTDQLNQALSDR+VPLPGSSFTDQLNQALSDRER+VPWQQQHHQQIQQQPSAHTTGPPSPTSMSSGCSSPGYSPSR+YIPVFKENNVEGGALLTLDSK+YIPVFKENNVEGGALLTLDSKDFK		DQVGHWLM[Oxidation]GIELER;GSM[Oxidation]TTFGTGPATSSNR;SQSAAAINC[Carbamidomethyl]K;TLGIC[Carbamidomethyl]GDDKHR;VPWQQQHHQQIQQQPSAHTTGPPSPTSM[Oxidation]SSGC[Carbamidomethyl]SSPGYSPSR	96	0	47	49	0	0	0.626667	0.556818	0	0
292	1	D1Z385	D1Z385_DROME	SD21251p OS=Drosophila melanogaster GN=sesB-RD PE=2 SV=1	1	76	312	2	Q26365|ADT_DROME	a	2	D1Z385;X2JB48	60	30	26	AAYFGFYDTAR+ATEVIYK+DFAAGGISAAVSK+DFDAVGFVK+EFTGLGNCLTK+EQGFSSFWR+GAFSNILR+GFGVSVQGIIIYR+GKDFDAVGFVK+GKDFDAVGFVKDFAAGGISAAVSK+GMVDCFIR+GNLANVIR+GTGGAFVLVLYDEIK+GTGGAFVLVLYDEIKK+KATEVIYK+LLLQVQHISK+MMMQSGR+NTLHCWATIAK+QEGTGAFFK+QISPDKQYK+QVFLGGVDK+QVFLGGVDKNTQFWR+SDGIVGLYR+TAVAPIER+YFAGNLASGGAAGATSLCFVYPLDFAR+YFPTQALNFAFK+YFPTQALNFAFKDK+YFPTQALNFAFKDKYK+YKQVFLGGVDK+YKQVFLGGVDKNTQFWR	AAYFGFYDTAR+ATEVIYK+DFAAGGISAAVSK+DFDAVGFVK+EFTGLGNCLTK+GAFSNILR+GFGVSVQGIIIYR+GKDFDAVGFVK+GKDFDAVGFVKDFAAGGISAAVSK+GMVDCFIR+GTGGAFVLVLYDEIK+GTGGAFVLVLYDEIKK+KATEVIYK+LLLQVQHISK+MMMQSGR+NTLHCWATIAK+QEGTGAFFK+QISPDKQYK+QVFLGGVDK+QVFLGGVDKNTQFWR+SDGIVGLYR+YFAGNLASGGAAGATSLCFVYPLDFAR+YFPTQALNFAFKDK+YFPTQALNFAFKDKYK+YKQVFLGGVDK+YKQVFLGGVDKNTQFWR	EFTGLGNC[Carbamidomethyl]LTK;n[Acetyl]GKDFDAVGFVKDFAAGGISAAVSK;GMVDC[Carbamidomethyl]FIR;GM[Oxidation]VDC[Carbamidomethyl]FIR;NTLHC[Carbamidomethyl]WATIAK;YFAGNLASGGAAGATSLC[Carbamidomethyl]FVYPLDFAR	99	84	64	35	0	0	0.853333	0.397727	0	0
293	1	H1ZYF1	H1ZYF1_DROME	40S ribosomal protein S6 OS=Drosophila melanogaster GN=RpS6 PE=3 SV=1	0.9971	46	248	2	P29327|RS6_DROME	b	4	H1ZYF1;D2NUH9;Q95TP9;A8E700	60	17	0	DIPGLTDTTIPR+DIPGLTDTTIPRR+GCIVDANMSVLALVVLK+GEKDIPGLTDTTIPR+IAGGNDKQGFPMK+KGEKDIPGLTDTTIPR+KGEKDIPGLTDTTIPRR+KLYNLSK+KLYNLSKEDDVRR+LFEVVDEHKLR+LITPVVLQR+LNVSYPATGCQK+LYNLSKEDDVR+LYNLSKEDDVRR+MGQVVEADILGDEWK+MGQVVEADILGDEWKGYQLR+MKLNVSYPATGCQK		GC[Carbamidomethyl]IVDANMSVLALVVLK;GC[Carbamidomethyl]IVDANM[Oxidation]SVLALVVLK;LNVSYPATGC[Carbamidomethyl]QK;M[Oxidation]GQVVEADILGDEWK;M[Oxidation]GQVVEADILGDEWKGYQLR;n[Acetyl]MKLNVSYPATGC[Carbamidomethyl]QK;n[Acetyl]M[Oxidation]KLNVSYPATGC[Carbamidomethyl]QK	62	0	11	51	0	0	0.146667	0.579545	0	0
294	1	D3DMQ1	D3DMQ1_DROME	FI02182p (Fragment) OS=Drosophila melanogaster GN=Yp3-RA PE=2 SV=1	1	83.6	439	3	P06607|VIT3_DROME;X2JEX8|X2JEX8_DROME	a	2	D3DMQ1;Q8SXG0	49	38	36	AASGDLIIIDLGSTLTNFK+AASGDLIIIDLGSTLTNFKR+AQPGFGEDEVTIVLTGLPK+AQPGFGEDEVTIVLTGLPKTSPAQQK+AYMGLQIDYDLR+CGDVDFYPNGPSTGVPGSENVIEAVAR+DASNDRLKPTK+GDADFVDAIHTSTFAMGTPIR+GDYILEVNAK+GVPQEIIHLIGQGISAHVAGAAGNK+GVPQEIIHLIGQGISAHVAGAAGNKYTAQTGHK+HDLTPSFVPSPSNVPVWIIK+ITGLDPAK+ITGLDPAKVLSK+IYHVGQIK+IYHVGQIKHDLTPSFVPSPSNVPVWIIK+LENQPLEQGAK+LENQPLEQGAKVIEK+LIQAYVQK+LNNYVETAK+NAQEQQQQLK+NFPAVPANSLK+NFPAVPANSLKQYK…	AASGDLIIIDLGSTLTNFK+AASGDLIIIDLGSTLTNFKR+AQPGFGEDEVTIVLTGLPK+AQPGFGEDEVTIVLTGLPKTSPAQQK+AYMGLQIDYDLR+CGDVDFYPNGPSTGVPGSENVIEAVAR+DASNDRLKPTK+GDADFVDAIHTSTFAMGTPIR+GDYILEVNAK+GVPQEIIHLIGQGISAHVAGAAGNK+GVPQEIIHLIGQGISAHVAGAAGNKYTAQTGHK+HDLTPSFVPSPSNVPVWIIK+ITGLDPAKVLSK+IYHVGQIK+IYHVGQIKHDLTPSFVPSPSNVPVWIIK+LENQPLEQGAK+LENQPLEQGAKVIEK+LIQAYVQK+LNNYVETAK+NAQEQQQQLK+NFPAVPANSLK+NFPAVPANSLKQYK+QAAYHGMH…	C[Carbamidomethyl]GDVDFYPNGPSTGVPGSENVIEAVAR;GDADFVDAIHTSTFAM[Oxidation]GTPIR;RAYM[Oxidation]GLQIDYDLR;RPQILGGLSRGDADFVDAIHTSTFAM[Oxidation]GTPIR;YAM[Oxidation]LDVLNTGAMIGQTLIDLTNK;YAM[Oxidation]LDVLNTGAM[Oxidation]IGQTLIDLTNK;YAMLDVLNTGAM[Oxidation]IGQTLIDLTNK	488	463	181	225	45	37	2.41333	2.55682	1.66667	1.27586
295	1	D9PTS4	D9PTS4_DROME	Mitogen-activated protein kinase (Fragment) OS=Drosophila melanogaster GN=rl-RB PE=2 SV=1	1	49.2	408	3	M9ZYW3|M9ZYW3_DROME;P40417|ERKA_DROME	a	1	D9PTS4	14	14	14	APEIMLNSK+DLKPSNLLLNK+DVYIVQCLMETDLYK+EITILTR+IADPEHDHTGFLTEYVATR+INMENDDISR+INMENDDISRDALK+IPVEEALAHPYLEQYYDPGDEPVAEVPFR+LAYIGEGAYGMVVSADDTLTNQR+LFPNADALALDLLGK+NYLESLPFKPNVPWAK+SLIFEETLK+VDSIDQMR+YIHSANVLHR	APEIMLNSK+DLKPSNLLLNK+DVYIVQCLMETDLYK+EITILTR+IADPEHDHTGFLTEYVATR+INMENDDISR+INMENDDISRDALK+IPVEEALAHPYLEQYYDPGDEPVAEVPFR+LAYIGEGAYGMVVSADDTLTNQR+LFPNADALALDLLGK+NYLESLPFKPNVPWAK+SLIFEETLK+VDSIDQMR+YIHSANVLHR	DVYIVQC[Carbamidomethyl]LMETDLYK	38	38	8	14	5	11	0.106667	0.159091	0.185185	0.37931
296	1	E1JHA4	E1JHA4_DROME	Heterogeneous nuclear ribonucleoprotein at 27C, isoform D OS=Drosophila melanogaster GN=Hrb27C PE=1 SV=1	1	27.3	421	3	L0CPX5|L0CPX5_DROME;P48809|RB27C_DROME	a	1	E1JHA4	7	7	2	AQAWATGGPSTTGPVGGMPR+FGDIIDCVVMK+GFGFVTFADPTNVNHVLQNGPHTLDGR+LFVGGLSWETTQENLSR+QEGASNYGAGPR+VFLGGLPSNVTETDLR+VTEVVIMYDQEK	AQAWATGGPSTTGPVGGMPR+LFVGGLSWETTQENLSR	AQAWATGGPSTTGPVGGM[Oxidation]PR;FGDIIDC[Carbamidomethyl]VVMK;VTEVVIM[Oxidation]YDQEK	32	7	17	14	1	0	0.226667	0.159091	0.037037	0
297	1	E6PBV6	E6PBV6_DROME	Obg-like ATPase 1 OS=Drosophila melanogaster GN=CG1354-RA PE=1 SV=1	1	28.5	397	2	Q8SWU7|OLA1_DROME	a	1	E6PBV6	7	7	7	AFEDPDVTHVEGEVDPVRDLEIISEELR+FEDWNAHDIEALNK+IGIVGVPNVGK+IKDILIDQKR+LKDEENLLK+NYTVEDGDIIFFK+STFFNVLTQSAAPAENFPFCTIKPNESR	AFEDPDVTHVEGEVDPVRDLEIISEELR+FEDWNAHDIEALNK+IGIVGVPNVGK+IKDILIDQKR+LKDEENLLK+NYTVEDGDIIFFK+STFFNVLTQSAAPAENFPFCTIKPNESR	STFFNVLTQSAAPAENFPFC[Carbamidomethyl]TIKPNESR	14	14	10	4	0	0	0.133333	0.0454545	0	0
298	1	F0JAP3	F0JAP3_DROME	Adenylosuccinate synthetase OS=Drosophila melanogaster GN=CG17273-RA PE=2 SV=1	1	36.5	466	1		a	1	F0JAP3	13	13	13	CQGGNNAGHTVVANGTEFDFHLLPSGVVNEK+ELPENAQSYVR+FLESELSVPVR+GFEVGVTTK+GIGPAYSSK+GLQHLENR+LDILDTLPEIK+SASATNGTHYEQLHQGR+SIVATHVR+SKVDVVLGAQWGDEGKGK+VGDGPFPTEQLNDIGDLLQTR+VGELLGDFNLFSEK+VGELLGDFNLFSEKFK	CQGGNNAGHTVVANGTEFDFHLLPSGVVNEK+ELPENAQSYVR+FLESELSVPVR+GFEVGVTTK+GIGPAYSSK+GLQHLENR+LDILDTLPEIK+SASATNGTHYEQLHQGR+SIVATHVR+SKVDVVLGAQWGDEGKGK+VGDGPFPTEQLNDIGDLLQTR+VGELLGDFNLFSEK+VGELLGDFNLFSEKFK	C[Carbamidomethyl]QGGNNAGHTVVANGTEFDFHLLPSGVVNEK;n[Acetyl]SASATNGTHYEQLHQGR	21	21	16	5	0	0	0.213333	0.0568182	0	0
299	1	L0MPS3	L0MPS3_DROME	Apolipophorin, isoform B OS=Drosophila melanogaster GN=apolpp PE=1 SV=1	1	6.2	3351	2	Q9V496|APLP_DROME	a	1	L0MPS3	15	15	15	AFQLALDYPFR+AKQELSSFEK+ELYIAVGNLVAK+GLVNKDFDEIVK+IPADGSLFGR+LDYSTPGSK+LLAILSLNIVK+NVQDLNLDVSLK+QFSSHHLFLDTDLAYPTSIGVPLELVAQGFAATK+QSDSETLLELAAFPHPNK+SIVDDVSK+SLIFQRPETYTSK+SSTSLSEVQAGNGNVAER+TILSDLVDSTGDYVK+VSHDTTVVYELGNKPK	AFQLALDYPFR+AKQELSSFEK+ELYIAVGNLVAK+GLVNKDFDEIVK+IPADGSLFGR+LDYSTPGSK+LLAILSLNIVK+NVQDLNLDVSLK+QFSSHHLFLDTDLAYPTSIGVPLELVAQGFAATK+QSDSETLLELAAFPHPNK+SIVDDVSK+SLIFQRPETYTSK+SSTSLSEVQAGNGNVAER+TILSDLVDSTGDYVK+VSHDTTVVYELGNKPK		37	37	15	18	1	3	0.2	0.204545	0.037037	0.103448
300	1	L0MQ04	L0MQ04_DROME	ATP synthase subunit beta OS=Drosophila melanogaster GN=ATPsynbeta PE=1 SV=1	1	32.5	511	3	Q05825|ATPB_DROME;X2JH42|X2JH42_DROME	a	1	L0MQ04	11	11	9	AHGGYSVFAGVGER+AIAELGIYPAVDPLDSTSR+FLSQPFQVAEVFTGHAGK+FTQAGSEVSALLGR+IGLFGGAGVGK+IMDPNIIGQEHYNVAR+LVLEVAQHLGENTVR+TVLIMELINNVAK+VALVYGQMNEPPGAR+VLDTGYPIRIPVGAETLGR+VVDLLAPYAK	AHGGYSVFAGVGER+AIAELGIYPAVDPLDSTSR+FLSQPFQVAEVFTGHAGK+IMDPNIIGQEHYNVAR+LVLEVAQHLGENTVR+TVLIMELINNVAK+VALVYGQMNEPPGAR+VLDTGYPIRIPVGAETLGR+VVDLLAPYAK	IM[Oxidation]DPNIIGQEHYNVAR	50	36	19	18	8	5	0.253333	0.204545	0.296296	0.172414
301	1	M9MRD0	M9MRD0_DROME	Ubiquitin carboxyl-terminal hydrolase OS=Drosophila melanogaster GN=Uch PE=3 SV=1	1	87.7	227	2	P35122|UCHL_DROME	a	1	M9MRD0	19	19	19	AFILLFPCSETYEK+ALEKDEKFTADHEALAQEGQTNAANHEK+EGTLYELDGR+EGTLYELDGRK+EVEEQHPEDLFYMR+FTADHEALAQEGQTNAANHEK+FTVLALTAAQQ+GVLKDFLEK+HGPTSEETFVKDAAK+IKEVEEQHPEDLFYMR+LGVSPAWSVTDVIGLEDDTLEWIPRPVK+MLTWTPLESNPEVLTK+QFTHNACGTVALIHSVANNK+QFTHNACGTVALIHSVANNKEVDIDR+SFPIKHGPTSEETFVK+SFPIKHGPTSEETFVKDAAK+TASLSPEER+VIHHFIALVNK+VIHHFIALVNKEGTLYELDGRK	AFILLFPCSETYEK+ALEKDEKFTADHEALAQEGQTNAANHEK+EGTLYELDGR+EGTLYELDGRK+EVEEQHPEDLFYMR+FTADHEALAQEGQTNAANHEK+FTVLALTAAQQ+GVLKDFLEK+HGPTSEETFVKDAAK+IKEVEEQHPEDLFYMR+LGVSPAWSVTDVIGLEDDTLEWIPRPVK+MLTWTPLESNPEVLTK+QFTHNACGTVALIHSVANNK+QFTHNACGTVALIHSVANNKEVDIDR+SFPIKHGPTSEETFVK+SFPIKHGPTSEETFVKDAAK+TASLSPEER+VIHHFIALVNK+VIHHFIALVNKEGTLYELDGRK	AFILLFPC[Carbamidomethyl]SETYEK;EVEEQHPEDLFYM[Oxidation]R;n[Acetyl]MLTWTPLESNPEVLTK;n[Acetyl]M[Oxidation]LTWTPLESNPEVLTK;QFTHNAC[Carbamidomethyl]GTVALIHSVANNK;QFTHNAC[Carbamidomethyl]GTVALIHSVANNKEVDIDR	48	48	48	0	0	0	0.64	0	0	0
302	1	M9NFR5	M9NFR5_DROME	Ypsilon schachtel, isoform B OS=Drosophila melanogaster GN=yps PE=1 SV=1	1	16.2	340	2	Q95RE4|Q95RE4_DROME	a	1	M9NFR5	2	2	2	NDTREDVFVHQSAIAR+RKDGEVEGEDAESSAQQQQQQAAPIVDGQPQQQVQSGPR	NDTREDVFVHQSAIAR+RKDGEVEGEDAESSAQQQQQQAAPIVDGQPQQQVQSGPR		2	2	0	2	0	0	0	0.0227273	0	0
303	1	M9PBL3	M9PBL3_DROME	Heat shock protein 83, isoform B OS=Drosophila melanogaster GN=Hsp83 PE=3 SV=1	1	2.9	717	2	P02828|HSP83_DROME	a	1	M9PBL3	3	3	3	ALLFIPR+ELISNASDAIDKIR+GVVDSEDIPLNLSR	ALLFIPR+ELISNASDAIDKIR+GVVDSEDIPLNLSR		10	10	4	4	2	0	0.0533333	0.0454545	0.0740741	0
304	1	M9PJN8	M9PJN8_DROME	Glyceraldehyde-3-phosphate dehydrogenase OS=Drosophila melanogaster GN=Gapdh2 PE=3 SV=1	1	32.8	332	2	P07487|G3P2_DROME	a	1	M9PJN8	9	9	8	GAAQNIIPASTGAAK+LISWYDNEFGYSNR+LTGMAFR+LTGMAFRVPTPNVSVVDLTVR+VINDNFEIVEGLMTTVHATTATQK+VIPALNGK+VPTPNVSVVDLTVR+VQEAANGPLK+VVSNASCTTNCLAPLAK	GAAQNIIPASTGAAK+LISWYDNEFGYSNR+LTGMAFRVPTPNVSVVDLTVR+VINDNFEIVEGLMTTVHATTATQK+VIPALNGK+VPTPNVSVVDLTVR+VQEAANGPLK+VVSNASCTTNCLAPLAK	LTGM[Oxidation]AFR;VVSNASC[Carbamidomethyl]TTNC[Carbamidomethyl]LAPLAK	56	42	19	24	6	7	0.253333	0.272727	0.222222	0.241379
305	1	O18404	HCD2_DROME	3-hydroxyacyl-CoA dehydrogenase type-2 OS=Drosophila melanogaster GN=scu PE=1 SV=1	1	75.7	255	1		a	1	O18404	13	13	13	AAVVGMTLPIAR+DVSAALQTAK+ELGDKVVFVPVDVTSEKDVSAALQTAK+GVIVNTASVAAFDGQIGQAAYSASK+ICTIAPGLFNTPMLAALPEK+ICTIAPGLFNTPMLAALPEKVR+LDLTVNCAGTATAVK+LGEPSEYAHLVQAIYENPLLNGEVIR+LSAGLMGANEPNQDGQR+NAVSLVTGGASGLGR+QGASVILADLPSSK+QGASVILADLPSSKGNEVAK+VININTVGTFNVIR	AAVVGMTLPIAR+DVSAALQTAK+ELGDKVVFVPVDVTSEKDVSAALQTAK+GVIVNTASVAAFDGQIGQAAYSASK+ICTIAPGLFNTPMLAALPEK+ICTIAPGLFNTPMLAALPEKVR+LDLTVNCAGTATAVK+LGEPSEYAHLVQAIYENPLLNGEVIR+LSAGLMGANEPNQDGQR+NAVSLVTGGASGLGR+QGASVILADLPSSK+QGASVILADLPSSKGNEVAK+VININTVGTFNVIR	AAVVGM[Oxidation]TLPIAR;IC[Carbamidomethyl]TIAPGLFNTPMLAALPEK;IC[Carbamidomethyl]TIAPGLFNTPMLAALPEKVR;LDLTVNC[Carbamidomethyl]AGTATAVK	51	51	27	22	1	1	0.36	0.25	0.037037	0.0344828
306	1	O18413	PRS8_DROME	26S proteasome regulatory subunit 8 OS=Drosophila melanogaster GN=Rpt6 PE=1 SV=2	1	82.7	405	1		a	5	O18413;Q7KMQ0;E1UIA5;Q9V3V6;Q9VUC7	103	42	40	AVAHHTECTFIR+EELQLLQEQGSYVGEVVKPMDK+EHAPSIIFMDEIDSIGSSR+EIKEVIELPVKHPELFDALGIAQPK+ELFVMAR+EVIELPVKHPELFDALGIAQPK+FVVDLDK+FVVDLDKNIDINDVTPNCR+GVCTEAGMYALR+GVLLYGPPGTGK+HPELFDALGIAQPK+IAELMPGASGAEVK+IDILDPALLRPGR+IDILDPALLRPGRIDR+IEELQLVVAEK+IEELQLVVAEKHQNLR+IEFPPPNEEAR+IEFPPPNEEARLDILK+IESGSGGDSEVQR+ILPNKVDPLVSLMMVEK+ILPNKVDPLVSLMMVEKVPDSTYEMVGGLDK+KIAELMPGASGAEVK+KIEFPPPNEEAR+KIEFPPPNEEARLDILK+ME…	AVAHHTECTFIR+EELQLLQEQGSYVGEVVKPMDK+EHAPSIIFMDEIDSIGSSR+EIKEVIELPVKHPELFDALGIAQPK+ELFVMAR+EVIELPVKHPELFDALGIAQPK+FVVDLDK+FVVDLDKNIDINDVTPNCR+GVCTEAGMYALR+HPELFDALGIAQPK+IAELMPGASGAEVK+IDILDPALLRPGR+IDILDPALLRPGRIDR+IEELQLVVAEK+IEELQLVVAEKHQNLR+IEFPPPNEEAR+IEFPPPNEEARLDILK+IESGSGGDSEVQR+ILPNKVDPLVSLMMVEK+ILPNKVDPLVSLMMVEKVPDSTYEMVGGLDK+KIAELMPGASGAEVK+KIEFPPPNEEAR+KIEFPPPNEEARLDILK+MEIESAYHK+MEIES…	AVAHHTEC[Carbamidomethyl]TFIR;EELQLLQEQGSYVGEVVKPM[Oxidation]DK;EHAPSIIFM[Oxidation]DEIDSIGSSR;ELFVM[Oxidation]AR;FVVDLDKNIDINDVTPNC[Carbamidomethyl]R;GVC[Carbamidomethyl]TEAGMYALR;GVC[Carbamidomethyl]TEAGM[Oxidation]YALR;IAELM[Oxidation]PGASGAEVK;ILPNKVDPLVSLMM[Oxidation]VEK;ILPNKVDPLVSLM[Oxidation]MVEK;ILPNKVDPLVSLM[Oxidation]M[Oxidation]VEK;ILPNKVDPLVSLM[Oxidation]MVEKVPDSTYEMVGGLDK;ILPNKVDPLV…	292	288	114	107	47	24	1.52	1.21591	1.74074	0.827586
307	1	O46068	O46068_DROME	EG:25E8.2 protein OS=Drosophila melanogaster GN=EG:25E8.2 PE=3 SV=1	1	9.4	394	3	Q29R09|Q29R09_DROME;Q86M59|Q86M59_DROME	a	1	O46068	3	3	3	ALTQGQYSLAR+DNHVINQVGILLR+GSVSGSVQATDR	ALTQGQYSLAR+DNHVINQVGILLR+GSVSGSVQATDR		5	5	4	1	0	0	0.0533333	0.0113636	0	0
308	1	O46084	PGAM5_DROME	Serine/threonine-protein phosphatase Pgam5, mitochondrial OS=Drosophila melanogaster GN=Pgam5 PE=1 SV=1	1	53.3	289	1		a	1	O46084	11	11	10	ALQFPAEGWLR+ALVRPLR+AYPDQEKESYTLIVGHGNVIR+EGAPIPPQPPVGHWKPEASQFLR+HGEYLDVGDSDDTHHLTER+ININHASITWLTISPSGNVSIK+NSQPEEENRYNAELEK+VVASTMVR+VVNCAFLR+YLGDSGFMPAELLTNR+YLGDSGFMPAELLTNRIPR	ALQFPAEGWLR+AYPDQEKESYTLIVGHGNVIR+EGAPIPPQPPVGHWKPEASQFLR+HGEYLDVGDSDDTHHLTER+ININHASITWLTISPSGNVSIK+NSQPEEENRYNAELEK+VVASTMVR+VVNCAFLR+YLGDSGFMPAELLTNR+YLGDSGFMPAELLTNRIPR	VVNC[Carbamidomethyl]AFLR	21	20	0	21	0	0	0	0.238636	0	0
309	1	O77410	EIF3E_DROME	Eukaryotic translation initiation factor 3 subunit E OS=Drosophila melanogaster GN=eIF3e PE=1 SV=1	1	50.3	435	1		a	1	O77410	20	20	19	ANFDLTR+DYNFKVEHLESAYK+EIYNQQELLEYILETVNK+HLTFPLLEFLCGK+IDSLSMR+INCQFLDR+KAEVLATLK+LAAEILTLNWNTALEDLTR+LGHVVMGTQPLSPYQQLVEK+LNLSQEMPEELVQR+LRDYIDNANFSTIQALQQR+NALKDLIK+QLQNEVAPIMK+QNQESADSWK+QNQESADSWKYY+RLNLSQEMPEELVQR+SEHLAGLIER+TFVNALQK+TNMIDYTMDTR+YLATAVVINR	ANFDLTR+DYNFKVEHLESAYK+EIYNQQELLEYILETVNK+HLTFPLLEFLCGK+IDSLSMR+INCQFLDR+KAEVLATLK+LAAEILTLNWNTALEDLTR+LGHVVMGTQPLSPYQQLVEK+LNLSQEMPEELVQR+LRDYIDNANFSTIQALQQR+QLQNEVAPIMK+QNQESADSWK+QNQESADSWKYY+RLNLSQEMPEELVQR+SEHLAGLIER+TFVNALQK+TNMIDYTMDTR+YLATAVVINR	n[Acetyl]ANFDLTR;HLTFPLLEFLC[Carbamidomethyl]GK;INC[Carbamidomethyl]QFLDR;LGHVVM[Oxidation]GTQPLSPYQQLVEK;LNLSQEM[Oxidation]PEELVQR;QLQNEVAPIM[Oxidation]K;TNM[Oxidation]IDYTMDTR	57	56	10	26	11	10	0.133333	0.295455	0.407407	0.344828
310	1	O96676	O96676_DROME	BcDNA.GH12350 OS=Drosophila melanogaster GN=CBP PE=1 SV=1	1	19.9	298	2	Q7KVU4|Q7KVU4_DROME	a	1	O96676	3	3	0	AVDFDHTGHLDLEQYK+ILDVNHDGVVSFDDFSLLAK+MFWGPLVADH			14	0	8	6	0	0	0.106667	0.0681818	0	0
311	1	P00334	ADH_DROME	Alcohol dehydrogenase OS=Drosophila melanogaster GN=Adh PE=1 SV=2	1	14.8	256	2	Q29QY4|Q29QY4_DROME	a	1	P00334	2	2	2	LAPITGVTAYTVNPGITR+LDLGTLEAIQWTK	LAPITGVTAYTVNPGITR+LDLGTLEAIQWTK		2	2	2	0	0	0	0.0266667	0	0	0
312	1	P02299	H3_DROME	Histone H3 OS=Drosophila melanogaster GN=His3 PE=1 SV=4	1	35.3	136	1		a	1	P02299	3	3	2	FQSSAVMALQEASEAYLVGLFEDTNLCAIHAK+STELLIR+YRPGTVALR	FQSSAVMALQEASEAYLVGLFEDTNLCAIHAK+STELLIR	FQSSAVMALQEASEAYLVGLFEDTNLC[Carbamidomethyl]AIHAK;FQSSAVM[Oxidation]ALQEASEAYLVGLFEDTNLC[Carbamidomethyl]AIHAK	8	7	3	1	2	2	0.04	0.0113636	0.0740741	0.0689655
313	1	P02844	VIT2_DROME	Vitellogenin-2 OS=Drosophila melanogaster GN=Yp2 PE=1 SV=2	1	79.2	442	2	X2JB25|X2JB25_DROME	a	1	P02844	39	39	37	ATRYFAESVRPGNER+EVEELPNLK+EVEELPNLKEVTLK+EVEELPNLKEVTLKK+FGDDEVTIFIQGLPETNTQVQK+GDADFVDAIHTSAYGMGTSQR+GQKIEFNLNTLVEK+GQKIEFNLNTLVEKVK+GYIVGERGQK+GYIVGERGQKIEFNLNTLVEK+GYMGIATDFDLQGDYILQVNSK+IEFNLNTLVEK+IEFNLNTLVEKVK+ITALDPTK+ITALDPTKIYGKPEER+IYGKPEER+KLQEMSLEEGATLLDK+KLQEMSLEEGATLLDKLYHLSQFNHVFKPDYTPEPSQIR+KLVQAYQQR+LANVDFFPNGPSTGVPGADNVVEATMR+LGEIIGNR+LQEMSLEEGATLLDK+LQEMSLEEGATLLDKLYHLSQFNHVFKP…	EVEELPNLK+EVEELPNLKEVTLK+EVEELPNLKEVTLKK+FGDDEVTIFIQGLPETNTQVQK+GDADFVDAIHTSAYGMGTSQR+GQKIEFNLNTLVEK+GQKIEFNLNTLVEKVK+GYIVGERGQK+GYIVGERGQKIEFNLNTLVEK+GYMGIATDFDLQGDYILQVNSK+IEFNLNTLVEK+IEFNLNTLVEKVK+ITALDPTK+ITALDPTKIYGKPEER+IYGKPEER+KLQEMSLEEGATLLDK+KLQEMSLEEGATLLDKLYHLSQFNHVFKPDYTPEPSQIR+KLVQAYQQR+LANVDFFPNGPSTGVPGADNVVEATMR+LGEIIGNR+LQEMSLEEGATLLDK+LQEMSLEEGATLLDKLYHLSQFNHVFKPDYTPEPSQIR+LVELT…	GDADFVDAIHTSAYGM[Oxidation]GTSQR;GYM[Oxidation]GIATDFDLQGDYILQVNSK;KLQEM[Oxidation]SLEEGATLLDK;KLQEM[Oxidation]SLEEGATLLDKLYHLSQFNHVFKPDYTPEPSQIR;LANVDFFPNGPSTGVPGADNVVEATM[Oxidation]R;LQEM[Oxidation]SLEEGATLLDK;LQEM[Oxidation]SLEEGATLLDKLYHLSQFNHVFKPDYTPEPSQIR	570	526	296	200	50	24	3.94667	2.27273	1.85185	0.827586
314	1	P35908	K22E_HUMAN	Keratin, type II cytoskeletal 2 epidermal OS=Homo sapiens GN=KRT2 PE=1 SV=2	1	95.8	639	1		b	19	P35908;P04259;P02538;P48668;P19013;P04264;P13647;Q8N1N4;Q7Z794;O95678;P12035;Q01546;Q9NSB2;P78386;O43790;Q7RTS7;P08670;Q3SY84;P05787	631	69	48	AAFGGSGGRGSSSGGGYSSGSSSYGSGGR+AQEREQIKTLNNK+AQYEEIAQR+DVDNAYMIK+DVDNAYMIKVELQSK+DYQELMNVK+EIKIEISELNR+FASFIDK+FASFIDKVR+FGGFGGPGGVGGLGGPGGFGPGGYPGGIHEVSVNQSLLQPLNVK+FLEQQNQVLQTK+GFSSGSAVVSGGSR+GFSSGSAVVSGGSRR+GGGFGGGSSFGGGSGFSGGGFGGGGFGGGR+GGGGGGFRGFSSGSAVVSGGSR+GGSGGGGSISGGGYGSGGGSGGR+GGSISGGGYGSGGGK+GGSISGGGYGSGGGKHSSGGGSR+GGSSSGGGYGSGGGGSSSVK+GSSSGGGYSSGSSSYGSGGR+HGDSLKEIK+HGDSLKEIKIEISELNR+HG…	AAFGGSGGRGSSSGGGYSSGSSSYGSGGR+DVDNAYMIK+DVDNAYMIKVELQSK+EIKIEISELNR+FGGFGGPGGVGGLGGPGGFGPGGYPGGIHEVSVNQSLLQPLNVK+GFSSGSAVVSGGSR+GFSSGSAVVSGGSRR+GGGFGGGSSFGGGSGFSGGGFGGGGFGGGR+GGGGGGFRGFSSGSAVVSGGSR+GGSGGGGSISGGGYGSGGGSGGR+GGSISGGGYGSGGGK+GGSISGGGYGSGGGKHSSGGGSR+GGSSSGGGYGSGGGGSSSVK+GSSSGGGYSSGSSSYGSGGR+HGDSLKEIK+HGDSLKEIKIEISELNR+HGGGGGGFGGGGFGSR+KDVDNAYMIK+KDVDNAYMIKVELQSK+LNDLEEALQQAKEDLAR+LQGE…	DVDNAYM[Oxidation]IK;DVDNAYM[Oxidation]IKVELQSK;DYQELM[Oxidation]NVK;KDVDNAYM[Oxidation]IK;KLLEGEEC[Carbamidomethyl]R;LLEGEEC[Carbamidomethyl]R;LLRDYQELM[Oxidation]NVK;M[Oxidation]SGDLSSNVTVSVTSSTISSNVASK;n[Acetyl]SC[Carbamidomethyl]QISC[Carbamidomethyl]KSR;STSSFSC[Carbamidomethyl]LSR;TSQNSELNNM[Oxidation]QDLVEDYKK;VLYDAEISQIHQSVTDTNVILSM[Oxidation]DNSR;WELLQQM[Oxidation]NVGTRPINLEPIFQGYIDSLKR	1104	788	438	485	94	87	5.84	5.51136	3.48148	3
315	1	P06603-1	TBA1_DROME	Tubulin alpha-1 chain OS=Drosophila melanogaster GN=alphaTub84B PE=1 SV=1	1	48.5	449	8	P06603-2|TBA1_DROME;P06603-3|TBA1_DROME;P06603|TBA1_DROME;P06605-1|TBA3_DROME;P06605-2|TBA3_DROME;P06605-3|TBA3_DROME;P06605|TBA3_DROME	a	2	P06603-1;P06604-1	25	15	1	AFVHWYVGEGMEEGEFSEAR+AVCMLSNTTAIAEAWAR+AVFVDLEPTVVDEVR+DVNAAIATIK+EIVDLVLDR+FDGALNVDLTEFQTNLVPYPR+IHFPLVTYAPVISAEK+LIGQIVSSITASLR+LSVDYGKK+NLDIERPTYTNLNR+QLFHPEQLITGKEDAANNYAR+RTIQFVDWCPTGFK+TIQFVDWCPTGFK+TVGGGDDSFNTFFSETGAGK+VGINYQPPTVVPGGDLAK	AFVHWYVGEGMEEGEFSEAR	AVC[Carbamidomethyl]MLSNTTAIAEAWAR;RTIQFVDWC[Carbamidomethyl]PTGFK;TIQFVDWC[Carbamidomethyl]PTGFK	96	2	34	35	16	11	0.453333	0.397727	0.592593	0.37931
316	1	P06606-1	TBA4_DROME	Tubulin alpha-4 chain OS=Drosophila melanogaster GN=alphaTub67C PE=3 SV=1	1	22.7	461	5	P06606-2|TBA4_DROME;P06606-3|TBA4_DROME;P06606-4|TBA4_DROME;P06606|TBA4_DROME	a	1	P06606-1	8	8	8	DVNAAVSAIK+ENIAVLER+HIQFVDWCPTGFK+IGINYEKPAFVPDGDLAK+IHFPLVAYAPLMSAER+LIAQIVSSTTASLR+SIFVDLEPTVIDDVR+TFFTETGNGK	DVNAAVSAIK+ENIAVLER+HIQFVDWCPTGFK+IGINYEKPAFVPDGDLAK+IHFPLVAYAPLMSAER+LIAQIVSSTTASLR+SIFVDLEPTVIDDVR+TFFTETGNGK	HIQFVDWC[Carbamidomethyl]PTGFK	27	27	6	9	5	7	0.08	0.102273	0.185185	0.241379
317	1	P09180	RL4_DROME	60S ribosomal protein L4 OS=Drosophila melanogaster GN=RpL4 PE=1 SV=2	1	61.8	401	1		a	1	P09180	30	30	29	APIRPDVVNEVHQLLR+APIRPDVVNEVHQLLRR+FVIWTESAFAR+GHVIDGVSEFPLVVSDEVQK+GPLVVYDKDEGLR+GPLVVYDKDEGLRK+GYNLPQPK+IWADIQK+KGYNLPQPK+LAPGGHVGR+LNDLFGTWK+LNPLTNVR+LNPYAEVLK+LNPYAEVLKR+MANTDLSR+NICLPAVFK+NIPGIETINVDKLNLLK+QAVIFLR+QAYAVSELAGHQTSAESWGTGR+QNVELAK+RGPLVVYDKDEGLR+RGPLVVYDKDEGLRK+RLNPLTNVR+RYALVSAIAASGVPALVQSK+SGQGAFGNMCR+SHFANVATK+SLGNARPLVSVYTEK+SLGNARPLVSVYTEKNEPAK+SLGNARPLVSVYTEKNEPAKDK+YALVS…	APIRPDVVNEVHQLLR+APIRPDVVNEVHQLLRR+FVIWTESAFAR+GHVIDGVSEFPLVVSDEVQK+GPLVVYDKDEGLR+GPLVVYDKDEGLRK+GYNLPQPK+KGYNLPQPK+LAPGGHVGR+LNDLFGTWK+LNPLTNVR+LNPYAEVLK+LNPYAEVLKR+MANTDLSR+NICLPAVFK+NIPGIETINVDKLNLLK+QAVIFLR+QAYAVSELAGHQTSAESWGTGR+QNVELAK+RGPLVVYDKDEGLR+RGPLVVYDKDEGLRK+RLNPLTNVR+RYALVSAIAASGVPALVQSK+SGQGAFGNMCR+SHFANVATK+SLGNARPLVSVYTEK+SLGNARPLVSVYTEKNEPAK+SLGNARPLVSVYTEKNEPAKDK+YALVSAIAASGVP…	NIC[Carbamidomethyl]LPAVFK;SGQGAFGNMC[Carbamidomethyl]R;SGQGAFGNM[Oxidation]C[Carbamidomethyl]R;n[Acetyl]SLGNARPLVSVYTEK;n[Acetyl]SLGNARPLVSVYTEKNEPAK;n[Acetyl]SLGNARPLVSVYTEKNEPAKDK	142	139	67	55	17	3	0.893333	0.625	0.62963	0.103448
318	1	C8VV69	C8VV69_DROME	LD47405p OS=Drosophila melanogaster GN=Act57B-RA PE=2 SV=1	1	79.2	376	3	E1JGP0|E1JGP0_DROME;P53501|ACT3_DROME	c	4	C8VV69;P10987;P02572;B6IDW7	110	27	3	AGFAGDDAPR+AVFPSIVGRPR+CDVDIRK+CPESLFQPSFLGMESCGIHETVYNSIMK+DLTDYLMK+DLYANIVMSGGTTMYPGIADR+DSYVGDEAQSK+DSYVGDEAQSKR+EEYDESGPGIVHR+EITSLAPSTIK+EKLCYVALDFEQEMATAAASTSLEK+GYSFTTTAER+GYSFTTTAEREIVR+HQGVMVGMGQK+HQGVMVGMGQKDSYVGDEAQSK+HQGVMVGMGQKDSYVGDEAQSKR+IIAPPERK+IWHHTFYNELR+LCYVALDFEQEMATAAASTSLEK+LDLAGRDLTDYLMK+MQKEITSLAPSTIK+RGILTLK+SYELPDGQVITIGNER+TTGIVLDSGDGVSHTVPIYEGYALPHAILR+VAPEEHPVLLTEAPL…	EEYDESGPGIVHR+EITSLAPSTIK+MQKEITSLAPSTIK	C[Carbamidomethyl]DVDIRK;C[Carbamidomethyl]PESLFQPSFLGMESC[Carbamidomethyl]GIHETVYNSIMK;DLTDYLM[Oxidation]K;DLYANIVM[Oxidation]SGGTTMYPGIADR;DLYANIVM[Oxidation]SGGTTM[Oxidation]YPGIADR;EKLC[Carbamidomethyl]YVALDFEQEMATAAASTSLEK;HQGVMVGM[Oxidation]GQK;HQGVM[Oxidation]VGMGQK;HQGVM[Oxidation]VGM[Oxidation]GQK;HQGVMVGM[Oxidation]GQKDSYVGDEAQSK;HQGVM[Oxidation]VGM[Oxidation]GQKDSYVGDEAQSK;HQGVM[Oxidat…	361	15	148	126	54	33	1.97333	1.43182	2	1.13793
319	1	P08779	K1C16_HUMAN	Keratin, type I cytoskeletal 16 OS=Homo sapiens GN=KRT16 PE=1 SV=4	1	78.9	473	1		c	11	P08779;P02533;Q04695;P13645;P13646;Q15323;Q9C075;P19012;Q7Z3Y8;O76013;Q99456	305	52	29	ALEEANADLEVK+ALEEANADLEVKIR+APSTYGGGLSVSSR+ASLENSLEETK+ASLENSLEETKGR+CEMEQQSQEYQILLDVK+DAETWFLSK+DAETWFLSKTEELNK+DQYEQMAEK+DYSPYFK+EVASNSELVQSSR+EVFTSSSSSSSR+GQTGGDVNVEMDAAPGVDLSR+GSCGIGGGIGGGSSR+IIAATIENAQPILQIDNAR+ILNEMRDQYEQMAEK+ISSVLAGGSCR+KNHEEEMLALR+LAADDFR+LASYLDK+LASYLDKVR+LEQEIATYR+LEQEIATYRR+LLEGEDAHLSSQQASGQSYSSR+LQLDNAR+NHEEEMLALR+NHEEEMLALRGQTGGDVNVEMDAAPGVDLSR+NKIIAATIENAQPILQIDNAR+…	APSTYGGGLSVSSR+CEMEQQSQEYQILLDVK+DAETWFLSK+DAETWFLSKTEELNK+DQYEQMAEK+EVASNSELVQSSR+EVFTSSSSSSSR+GQTGGDVNVEMDAAPGVDLSR+IIAATIENAQPILQIDNAR+ILNEMRDQYEQMAEK+KNHEEEMLALR+LLEGEDAHLSSQQASGQSYSSR+NHEEEMLALR+NHEEEMLALRGQTGGDVNVEMDAAPGVDLSR+NKIIAATIENAQPILQIDNAR+QRPSEIKDYSPYFK+QTRPILK+QTRPILKEQSSSSFSQGQSS+QTVEADVNGLR+QTVEADVNGLRR+RLLEGEDAHLSSQQASGQSYSSR+SEVTELR+SEVTELRR+TDLEMQIEGLKEELAYLR+TDLEMQIEGLKEELAY…	C[Carbamidomethyl]EMEQQSQEYQILLDVK;DQYEQM[Oxidation]AEK;GQTGGDVNVEM[Oxidation]DAAPGVDLSR;GSC[Carbamidomethyl]GIGGGIGGGSSR;ILNEMRDQYEQM[Oxidation]AEK;ILNEM[Oxidation]RDQYEQMAEK;ISSVLAGGSC[Carbamidomethyl]R;NHEEEM[Oxidation]LALR;NHEEEMLALRGQTGGDVNVEM[Oxidation]DAAPGVDLSR;QFTSSSSMKGSC[Carbamidomethyl]GIGGGIGGGSSR;QFTSSSSM[Oxidation]KGSC[Carbamidomethyl]GIGGGIGGGSSR;TDLEM[Oxidation]QIEGLKEELAYLR;TDLE…	704	341	287	332	51	34	3.82667	3.77273	1.88889	1.17241
320	1	P15924	DESP_HUMAN	Desmoplakin OS=Homo sapiens GN=DSP PE=1 SV=3	1	43	2871	1		a	1	P15924	124	124	121	AELIVQPELK+AEMDMVAWGVDLASVEQHINSHR+AESGPDLR+AFIGFEGVK+AIKEKEYEIER+ALLQAILQTEDMLK+ANSSATETINK+ANSSATETINKLK+AQIDNLTR+AQQIHSQTSQQYPLYDLDLGK+AVTGYNDPETGNIISLFQAMNK+AVTGYNDPETGNIISLFQAMNKELIEK+DLKDEIVR+DMLANFR+DSQKNFVDPVTK+EHLMLEEELR+EKEYEIER+EKSAIYQLEEEYENLLK+ELDECFAQANDQMEILDSLIR+ENAAYFQFFEEAQSTEAYLK+ENDKQETWMLMELQK+ERENLRQEIEK+ESHRLPVDIAYKR+ETQSQLETER+FDQQKNDYDQLQK+FGDSNTVMR+FLDQNLQK+FLEFQYLTGGLVD…	AELIVQPELK+AEMDMVAWGVDLASVEQHINSHR+AESGPDLR+AFIGFEGVK+AIKEKEYEIER+ALLQAILQTEDMLK+ANSSATETINK+ANSSATETINKLK+AQIDNLTR+AQQIHSQTSQQYPLYDLDLGK+AVTGYNDPETGNIISLFQAMNK+AVTGYNDPETGNIISLFQAMNKELIEK+DLKDEIVR+DMLANFR+DSQKNFVDPVTK+EHLMLEEELR+EKEYEIER+EKSAIYQLEEEYENLLK+ELDECFAQANDQMEILDSLIR+ENAAYFQFFEEAQSTEAYLK+ENDKQETWMLMELQK+ERENLRQEIEK+ESHRLPVDIAYKR+ETQSQLETER+FDQQKNDYDQLQK+FGDSNTVMR+FLDQNLQK+FLEFQYLTGGLVD…	AEM[Oxidation]DMVAWGVDLASVEQHINSHR;AEM[Oxidation]DM[Oxidation]VAWGVDLASVEQHINSHR;ALLQAILQTEDM[Oxidation]LK;AVTGYNDPETGNIISLFQAM[Oxidation]NK;EHLM[Oxidation]LEEELR;ELDEC[Carbamidomethyl]FAQANDQMEILDSLIR;FGDSNTVM[Oxidation]R;IKDFLQGSSC[Carbamidomethyl]IAGIYNETTK;LENINGVTDGYLNSLC[Carbamidomethyl]TVR;LGIYEAM[Oxidation]K;LLQLQEQM[Oxidation]R;NQC[Carbamidomethyl]TQVVQER;NSQGSEM[Oxidation]FGDDDKRK;NYRDN…	452	444	189	230	24	9	2.52	2.61364	0.888889	0.310345
321	1	P18053	PSA4_DROME	Proteasome subunit alpha type-4 OS=Drosophila melanogaster GN=Prosalpha3 PE=1 SV=2	1	57.2	264	1		a	1	P18053	14	14	14	ATCIGNNFGAAISMLK+ATCIGNNFGAAISMLKQELADKENVK+LLDSAIPSEK+LNDNMVCSVAGITSDANVLTSELR+LTLADAKDLAIK+LTPEKVEMATLQR+QELADKENVK+STNKLLDSAIPSEK+TTIFSPEGR+TVYSVLEKPDVEK+TVYSVLEKPDVEKLIEK+VDNKTVYSVLEKPDVEKLIEK+VLSMTLDTTK+YQFSYGEVIPCEQLVSHLCDIK	ATCIGNNFGAAISMLK+ATCIGNNFGAAISMLKQELADKENVK+LLDSAIPSEK+LNDNMVCSVAGITSDANVLTSELR+LTLADAKDLAIK+LTPEKVEMATLQR+QELADKENVK+STNKLLDSAIPSEK+TTIFSPEGR+TVYSVLEKPDVEK+TVYSVLEKPDVEKLIEK+VDNKTVYSVLEKPDVEKLIEK+VLSMTLDTTK+YQFSYGEVIPCEQLVSHLCDIK	ATC[Carbamidomethyl]IGNNFGAAISMLK;ATC[Carbamidomethyl]IGNNFGAAISMLKQELADKENVK;LNDNMVC[Carbamidomethyl]SVAGITSDANVLTSELR;LTPEKVEM[Oxidation]ATLQR;VLSM[Oxidation]TLDTTK;YQFSYGEVIPC[Carbamidomethyl]EQLVSHLC[Carbamidomethyl]DIK	30	30	30	0	0	0	0.4	0	0	0
322	1	P21914	SDHB_DROME	Succinate dehydrogenase [ubiquinone] iron-sulfur subunit, mitochondrial OS=Drosophila melanogaster GN=SdhB PE=2 SV=2	1	34.3	297	1		a	1	P21914	8	8	8	AQYLQSVEDR+DLVPDMNNFYEQYR+ECGPMVLDALIK+IKNEMDPTLTFRR+NIQPWLQR+WIIDSRDENSAER+WNPDNAGEKPYMQTYEVDLR+YLGPAVLMQAYR	AQYLQSVEDR+DLVPDMNNFYEQYR+ECGPMVLDALIK+IKNEMDPTLTFRR+NIQPWLQR+WIIDSRDENSAER+WNPDNAGEKPYMQTYEVDLR+YLGPAVLMQAYR	EC[Carbamidomethyl]GPMVLDALIK	16	16	12	4	0	0	0.16	0.0454545	0	0
323	1	P40320	METK_DROME	S-adenosylmethionine synthase OS=Drosophila melanogaster GN=Sam-S PE=2 SV=2	1	24	408	1		a	2	P40320;A4UZW2	13	7	2	AVVDYQK+ELLDIIRR+ETVQHIGYDDSSKGFDFK+SDVFWWARPDSK+TCNVLLALDQQSPEIAAGVHVNR+TGMILLCGEITSK+TQVTCEYLFNQGSAVPK	ETVQHIGYDDSSKGFDFK+TCNVLLALDQQSPEIAAGVHVNR	TC[Carbamidomethyl]NVLLALDQQSPEIAAGVHVNR;TGMILLC[Carbamidomethyl]GEITSK;TQVTC[Carbamidomethyl]EYLFNQGSAVPK	8	3	0	7	1	0	0	0.0795455	0.037037	0
324	1	P41042	RS4_DROME	40S ribosomal protein S4 OS=Drosophila melanogaster GN=RpS4 PE=1 SV=2	1	62.5	261	2	X2JGM9|X2JGM9_DROME	a	1	P41042	21	21	21	DSQGHVFATR+ERHPGSFDIVHIK+ERHPGSFDIVHIKDSQGHVFATR+ESLPLLIFLR+FDSGNLCMITGGR+GNKPYISLPK+GVPFLVTHDGR+HPGSFDIVHIK+HPGSFDIVHIKDSQGHVFATR+ITDYIKFDSGNLCMITGGR+LGGVFAPRPSTGPHK+LKYALNGAEVTK+LRESLPLLIFLR+LSIAEER+LSIAEERDKR+LTNVFIIGK+TDPTYPAGYMDVITLEK+TIRYPDPLIHANDSVQVDIASGK+VRTDPTYPAGYMDVITLEK+YALNGAEVTK+YPDPLIHANDSVQVDIASGK	DSQGHVFATR+ERHPGSFDIVHIK+ERHPGSFDIVHIKDSQGHVFATR+ESLPLLIFLR+FDSGNLCMITGGR+GNKPYISLPK+GVPFLVTHDGR+HPGSFDIVHIK+HPGSFDIVHIKDSQGHVFATR+ITDYIKFDSGNLCMITGGR+LGGVFAPRPSTGPHK+LKYALNGAEVTK+LRESLPLLIFLR+LSIAEER+LSIAEERDKR+LTNVFIIGK+TDPTYPAGYMDVITLEK+TIRYPDPLIHANDSVQVDIASGK+VRTDPTYPAGYMDVITLEK+YALNGAEVTK+YPDPLIHANDSVQVDIASGK	FDSGNLC[Carbamidomethyl]MITGGR;FDSGNLC[Carbamidomethyl]M[Oxidation]ITGGR;ITDYIKFDSGNLC[Carbamidomethyl]MITGGR;ITDYIKFDSGNLC[Carbamidomethyl]M[Oxidation]ITGGR;TDPTYPAGYM[Oxidation]DVITLEK;VRTDPTYPAGYM[Oxidation]DVITLEK	120	120	53	66	1	0	0.706667	0.75	0.037037	0
325	1	P45888	ARP2_DROME	Actin-related protein 2 OS=Drosophila melanogaster GN=Arp2 PE=2 SV=3	1	22.8	399	1		a	1	P45888	7	7	7	DLHVDDLMVGDEASQLR+GYAFNHSADFETVR+ILLTEPPMNPTK+KMDIDPTNTK+NVIVCDNGTGFVK+NWDDMCHVWDYTFGPK+QEYQEQGLK	DLHVDDLMVGDEASQLR+GYAFNHSADFETVR+ILLTEPPMNPTK+KMDIDPTNTK+NVIVCDNGTGFVK+NWDDMCHVWDYTFGPK+QEYQEQGLK	KM[Oxidation]DIDPTNTK;NVIVC[Carbamidomethyl]DNGTGFVK;NWDDMC[Carbamidomethyl]HVWDYTFGPK	13	13	0	9	2	2	0	0.102273	0.0740741	0.0689655
326	1	P45889	ACTZ_DROME	Actin-related protein 1 OS=Drosophila melanogaster GN=Arp1 PE=2 SV=2	1	65.7	376	1		a	1	P45889	22	22	22	AGFAGEHIPK+APEVLFRPDLLGEECEGIHDVLMYSIEK+CRFPNYIGRPK+EKVCYLATNPQKEETVETEK+EQLATFTEDHPVLLTEAPLNPR+EYEEEGQKAVHR+EYEEEGQKAVHRK+IFEIGPAR+IISEIKK+IWSYIYSK+KMLYQNIVLSGGSTLFK+LYSTWMGGSILASLDTFKK+MEPYDVVVNQPVVIDNGSGVIK+MLYQNIVLSGGSTLFK+SDMDLRK+STAEFEIVR+VCYLATNPQK+VCYLATNPQKEETVETEK+VCYLATNPQKEETVETEKFAYK+VCYLATNPQKEETVETEKFAYKLPDGK+VMAGALEGDIFVGPK+VTGVVLDSGDGVTHAVPIYEGFAMPHSIMR	AGFAGEHIPK+APEVLFRPDLLGEECEGIHDVLMYSIEK+CRFPNYIGRPK+EKVCYLATNPQKEETVETEK+EQLATFTEDHPVLLTEAPLNPR+EYEEEGQKAVHR+EYEEEGQKAVHRK+IFEIGPAR+IISEIKK+IWSYIYSK+KMLYQNIVLSGGSTLFK+LYSTWMGGSILASLDTFKK+MEPYDVVVNQPVVIDNGSGVIK+MLYQNIVLSGGSTLFK+SDMDLRK+STAEFEIVR+VCYLATNPQK+VCYLATNPQKEETVETEK+VCYLATNPQKEETVETEKFAYK+VCYLATNPQKEETVETEKFAYKLPDGK+VMAGALEGDIFVGPK+VTGVVLDSGDGVTHAVPIYEGFAMPHSIMR	APEVLFRPDLLGEEC[Carbamidomethyl]EGIHDVLMYSIEK;C[Carbamidomethyl]RFPNYIGRPK;EKVC[Carbamidomethyl]YLATNPQKEETVETEK;KM[Oxidation]LYQNIVLSGGSTLFK;LYSTWM[Oxidation]GGSILASLDTFKK;n[Acetyl]MEPYDVVVNQPVVIDNGSGVIK;n[Acetyl]M[Oxidation]EPYDVVVNQPVVIDNGSGVIK;M[Oxidation]LYQNIVLSGGSTLFK;SDM[Oxidation]DLRK;VC[Carbamidomethyl]YLATNPQK;VC[Carbamidomethyl]YLATNPQKEETVETEK;VC[Carbamidomethyl]YLATNPQKEETVETEKFAYK;…	146	146	69	40	26	11	0.92	0.454545	0.962963	0.37931
327	1	P54362	AP3D_DROME	AP-3 complex subunit delta OS=Drosophila melanogaster GN=g PE=1 SV=4	1	4.3	1034	1		a	1	P54362	2	2	2	TPADLAGGGNAAK+TTDEAPDALATATGSSIIDVGGEEASEVASK	TPADLAGGGNAAK+TTDEAPDALATATGSSIIDVGGEEASEVASK		4	4	1	3	0	0	0.0133333	0.0340909	0	0
328	1	Q0KIB3	Q0KIB3_DROME	Histone acetyltransferase type B catalytic subunit OS=Drosophila melanogaster GN=Hat1 PE=1 SV=1	1	35.8	405	1		a	1	Q0KIB3	15	15	15	EALKLNPLQVR+ISQMLILPPFQK+LFYTNVK+LFYTNVKDEK+LGLATQLVESIYR+LNAVYYK+LNPLQVR+LPTVQQR+MEQLHEEYRVVEQEYQSTIAK+NVVDITVEDPSEDFQR+SFAPGEIVK+TLDKADKFQPFGEK+VNEISGGEIK+VVEQEYQSTIAK+YQDFVIDALEVVDFK	EALKLNPLQVR+ISQMLILPPFQK+LFYTNVK+LFYTNVKDEK+LGLATQLVESIYR+LNAVYYK+LNPLQVR+LPTVQQR+MEQLHEEYRVVEQEYQSTIAK+NVVDITVEDPSEDFQR+SFAPGEIVK+TLDKADKFQPFGEK+VNEISGGEIK+VVEQEYQSTIAK+YQDFVIDALEVVDFK	ISQM[Oxidation]LILPPFQK;M[Oxidation]EQLHEEYRVVEQEYQSTIAK	43	43	15	19	4	5	0.2	0.215909	0.148148	0.172414
329	1	Q24324	DSOR1_DROME	Dual specificity mitogen-activated protein kinase kinase dSOR1 OS=Drosophila melanogaster GN=Dsor1 PE=1 SV=2	1	48	396	1		a	1	Q24324	14	14	14	AMAIFELLDYIVNEPPPKLEHK+DVKPSNILVNSSGEIK+ICDFGVSGQLIDSMANSFVGTR+IGELSDEDLEK+IGELSDEDLEKLGELGSGNGGVVMK+IPESILGR+KAELEEVDISGWVCK+LGELGSGNGGVVMK+LNLVLPPVNTEATVAAATVAPTPPFK+NKLNLVLPPVNTEATVAAATVAPTPPFK+TLLSHPWIR+TMDLPPSTPK+TPSGTDTHSLLGKPK+TSIDALTETLEGLDMGDTER	AMAIFELLDYIVNEPPPKLEHK+DVKPSNILVNSSGEIK+ICDFGVSGQLIDSMANSFVGTR+IGELSDEDLEK+IGELSDEDLEKLGELGSGNGGVVMK+IPESILGR+KAELEEVDISGWVCK+LGELGSGNGGVVMK+LNLVLPPVNTEATVAAATVAPTPPFK+NKLNLVLPPVNTEATVAAATVAPTPPFK+TLLSHPWIR+TMDLPPSTPK+TPSGTDTHSLLGKPK+TSIDALTETLEGLDMGDTER	AM[Oxidation]AIFELLDYIVNEPPPKLEHK;IC[Carbamidomethyl]DFGVSGQLIDSMANSFVGTR;IGELSDEDLEKLGELGSGNGGVVM[Oxidation]K;KAELEEVDISGWVC[Carbamidomethyl]K;TSIDALTETLEGLDM[Oxidation]GDTER	42	42	19	18	3	2	0.253333	0.204545	0.111111	0.0689655
330	1	Q24560	TBB1_DROME	Tubulin beta-1 chain OS=Drosophila melanogaster GN=betaTub56D PE=1 SV=2	1	67.8	447	1		a	2	Q24560;P61857	41	25	1	ALTVPELTQQMFDAK+AVLVDLEPGTMDSVR+EAESCDCLQGFQLTHSLGGGTGSGMGTLLISK+EVDEQMLNIQNK+FPGQLNADLR+GHYTEGAELVDSVLDVVR+GHYTEGAELVDSVLDVVRK+IMNTYSVVPSPK+INVYYNEASGGK+IREEYPDR+IREEYPDRIMNTYSVVPSPK+ISEQFTAMFR+KLAVNMVPFPR+LAVNMVPFPR+LHFFMPGFAPLTSR+LTTPTYGDLNHLVSLTMSGVTTCLR+MREIVHIQAGQCGNQIGAK+MSATFIGNSTAIQEIFK+MSATFIGNSTAIQEIFKR+MSMKEVDEQMLNIQNK+NMMAACDPR+NSSYFVEWIPNNVK+SGPFGQIFRPDNFVFGQSGAGNNWAK+TAVCDIPPR+YLTV…	EAESCDCLQGFQLTHSLGGGTGSGMGTLLISK	ALTVPELTQQM[Oxidation]FDAK;AVLVDLEPGTM[Oxidation]DSVR;EAESC[Carbamidomethyl]DC[Carbamidomethyl]LQGFQLTHSLGGGTGSGMGTLLISK;EAESC[Carbamidomethyl]DC[Carbamidomethyl]LQGFQLTHSLGGGTGSGM[Oxidation]GTLLISK;EVDEQM[Oxidation]LNIQNK;IM[Oxidation]NTYSVVPSPK;IREEYPDRIM[Oxidation]NTYSVVPSPK;ISEQFTAM[Oxidation]FR;LAVNM[Oxidation]VPFPR;LHFFM[Oxidation]PGFAPLTSR;LTTPTYGDLNHLVSLTMSGVTTC[Carbamidomethyl]LR;LTTPTYG…	192	5	51	85	30	26	0.68	0.965909	1.11111	0.896552
331	1	Q27580	SAHH_DROME	Adenosylhomocysteinase OS=Drosophila melanogaster GN=Ahcy13 PE=2 SV=2	1	47.2	432	2	X2JF40|X2JF40_DROME	a	1	Q27580	18	18	18	AIIIAENEMPGLMACR+ATDVMIAGK+EASIFVTTTGCR+EKVNVKPQVDR+ESLIDGIK+ESLIDGIKR+GLSEETTTGVHNLYK+HIILLAEGR+ILDEEVASLHLEK+KAIIIAENEMPGLMACR+LGVPAINVNDSVTK+QATYLGVSQTGPFKPDHYRY+SDKYAVGVHVLPK+SKFDNLYGCR+VADISLAEWGR+VCCVAGYGDVGK+VIVTEVDPINALQAAMEGYEVTTMEEASK+VNVKPQVDR	AIIIAENEMPGLMACR+ATDVMIAGK+EASIFVTTTGCR+EKVNVKPQVDR+ESLIDGIK+ESLIDGIKR+GLSEETTTGVHNLYK+HIILLAEGR+ILDEEVASLHLEK+KAIIIAENEMPGLMACR+LGVPAINVNDSVTK+QATYLGVSQTGPFKPDHYRY+SDKYAVGVHVLPK+SKFDNLYGCR+VADISLAEWGR+VCCVAGYGDVGK+VIVTEVDPINALQAAMEGYEVTTMEEASK+VNVKPQVDR	AIIIAENEMPGLMAC[Carbamidomethyl]R;EASIFVTTTGC[Carbamidomethyl]R;KAIIIAENEM[Oxidation]PGLM[Oxidation]AC[Carbamidomethyl]R;SKFDNLYGC[Carbamidomethyl]R;VC[Carbamidomethyl]C[Carbamidomethyl]VAGYGDVGK;VIVTEVDPINALQAAMEGYEVTTM[Oxidation]EEASK;VIVTEVDPINALQAAM[Oxidation]EGYEVTTMEEASK	26	26	2	23	1	0	0.0266667	0.261364	0.037037	0
332	1	Q6KB66-2	K2C80_HUMAN	Isoform 2 of Keratin, type II cytoskeletal 80 OS=Homo sapiens GN=KRT80	1	49.1	422	2	Q6KB66|K2C80_HUMAN	a	1	Q6KB66-2	19	19	18	ALNDKFASLIGK+APGPGFSSR+AQYDAVAAR+GQLEANLLQVLEK+GQLEANLLQVLEKVEEFR+KYQELMNVK+LALDIEIATYR+LAQLEAALQQAK+RTDMEFTFVQLKK+SAEYGSSLQSSR+SEIADLNVR+SLESFVELMK+TAEEQGELAFQDAK+TDMEFTFVQLK+TIYEQELK+TIYEQELKDLAAQVK+VQALEQR+VTVNPGLLVPLDVKLDPAVQQLK+WSFLQGQDSAIFDLGHLYEEYQGR	ALNDKFASLIGK+APGPGFSSR+AQYDAVAAR+GQLEANLLQVLEK+GQLEANLLQVLEKVEEFR+KYQELMNVK+LAQLEAALQQAK+RTDMEFTFVQLKK+SAEYGSSLQSSR+SEIADLNVR+SLESFVELMK+TAEEQGELAFQDAK+TDMEFTFVQLK+TIYEQELK+TIYEQELKDLAAQVK+VQALEQR+VTVNPGLLVPLDVKLDPAVQQLK+WSFLQGQDSAIFDLGHLYEEYQGR		110	51	50	53	3	4	0.666667	0.602273	0.111111	0.137931
333	1	Q7JVP2	Q7JVP2_DROME	GH15157p OS=Drosophila melanogaster GN=Rcd-1 PE=1 SV=1	1	27	304	1		a	1	Q7JVP2	6	6	5	ETALLELSK+ILLDESGLSYICQTYER+LTSLGVIGALVK+TAFLQAQIPLYLYPFLSTTSK+TVATFIIQK+VYQWINELAHPDTR	ILLDESGLSYICQTYER+LTSLGVIGALVK+TAFLQAQIPLYLYPFLSTTSK+TVATFIIQK+VYQWINELAHPDTR	ILLDESGLSYIC[Carbamidomethyl]QTYER	10	8	0	10	0	0	0	0.113636	0	0
334	1	Q7K206	Q7K206_DROME	LD27185p (Fragment) OS=Drosophila melanogaster GN=GstO2 PE=2 SV=1	1	37.6	267	2	Q9VSL4|Q9VSL4_DROME	a	1	Q7K206	10	10	10	DLVAQDEAVK+GSPKPEIPEDGVLR+GTPYFGGNK+HENKPDYDVAFQPL+LSPAVSAIYPVLFTK+NFETALDVFEQEITK+TRHENKPDYDVAFQPL+WRDLVAQDEAVK+YTLDEPYELDK+YTLDEPYELDKTR	DLVAQDEAVK+GSPKPEIPEDGVLR+GTPYFGGNK+HENKPDYDVAFQPL+LSPAVSAIYPVLFTK+NFETALDVFEQEITK+TRHENKPDYDVAFQPL+WRDLVAQDEAVK+YTLDEPYELDK+YTLDEPYELDKTR		18	18	0	18	0	0	0	0.204545	0	0
[truncated: 162 more rows]

## Sheet: Protein Prophet
Entry no.	Group sibling id	Group Prob	Protein AC	Protein ID	Description	Protein Prob	Num indistinguish. prots	Percent Coverage	Pept sequence	Is contributing evidence	Weight	Position	Modifications	Protein length	Indistinguish. Prots	Tot num PSM for Prot	Pep Num PSM BicDRGFP_1	Pep Num PSM BicDRGFP_2	Pep Num PSM BicDRLA_1	Pep Num PSM BicDRLA_2	Prot Sum PSM BicDRGFP_1	Prot Sum PSM BicDRGFP_2	Prot Sum PSM BicDRLA_1	Prot Sum PSM BicDRLA_2
[truncated: 5,351 more rows]

[truncated: 5 more sheets: Peptide Prophet, Per Peptide, Per Modifications, Weights and factors, Illustrations]
